# Supplementary material for: PPP2R2A prostate cancer haploinsufficiency is associated with worse prognosis and a high vulnerability to B55α/PP2A reconstitution that triggers centrosome destabilization
Source: Oncogenesis. 2019 Dec 10;8(12):72. doi: 10.1038/s41389-019-0180-9 (PMC6904742; doi:10.1038/s41389-019-0180-9)
Supplement: Supplementary file 5 — Supplemental Table 1 [file 41389_2019_180_MOESM5_ESM.xlsx]

## Sheet: vectors
Generated plasmid	Vector backbone	Inserts origin	Construction approach
pCPP-Flag-B55a	pCPP	pCDNA5/TO-Flag-B55⍺ (1)	BamHI/EcoRI
pEntr1B-Flag-B55a	pEntr1B	pMSCV-Flag-B55a	EcoRI/SalI
FU-tetO-Flag-B55⍺	FU-tetO-Gateway (2)	pEntr1B-Flag-B55a	LR recombination
pCW57.1-Flag-B55a	pCW57.1	pEntr1B-Flag-B55a	LR recombination
lentiCRISPRv2-sgB55a	lentiCRISPRv2 (3)	oligos: sgRNA_PPP2R2A_F1: CACCGTGGTGTTTTTCTCAGGTGAA and sgRNA_PPP2R2A_R1: AAACTTCACCTGAGAAAAACACCAC	vector digestion, oligo annealing and cloning into digested vector
(1) Adams, D. G. et al. Positive regulation of Raf1-MEK1/2-ERK1/2 signaling by protein serine/threonine phosphatase 2A holoenzymes. J Biol Chem 280, 42644-42654. (2005)
(2) Addis, R.C. et al. Efficient conversion of astrocytes to functional midbrain dopaminergic neurons using a single polycistronic vector. PLoS One 6, e28719 (2011).
(3) Shalem, O. et al. Genome-scale CRISPR-Cas9 knockout screening in human cells. Science 343, 84-87 (2014).
