# Supplementary material for: PPP2R2A prostate cancer haploinsufficiency is associated with worse prognosis and a high vulnerability to B55α/PP2A reconstitution that triggers centrosome destabilization
Source: Oncogenesis. 2019 Dec 10;8(12):72. doi: 10.1038/s41389-019-0180-9 (PMC6904742; doi:10.1038/s41389-019-0180-9)
Supplement: Supplementary file 6 — Supplemental Table 2 [file 41389_2019_180_MOESM6_ESM.xlsx]

## Sheet: antibodies
Primary antibodies to:	Supplier	Catalog #	RRID
Cyclin B1	Santa Cruz	sc-245	AB_627338
PP2A-Ab	Santa Cruz	sc-6113	AB_2169949
PP2A B subunit	CST	#2290	AB_659890
PP2A C subunit	Millipore	05-421	AB_309726
p107	Santa Cruz	sc-318	AB_2175428
pRB	Santa Cruz	sc-50	AB_632339
anti-Actin	Sigma	A2066	AB_476693
b-actin	Santa Cruz	sc-47778	AB_626632
GAPDH	Santa Cruz	sc-47724	AB_627678
BrdU	BD Pharmingen	555627	AB_395993
Flag peptide tag	Sigma	F7425	AB_439687
CDC2 p34	Santa Cruz	sc-54	AB_627224
p-CDC2-Tyr15	CST	9111S	AB_331460
CDK2	Santa Cruz	sc-163	AB_631215
Aurora A	BD Transduction	#610939	AB_398252
Aurora B	CST	3094S	AB_10695307
[pThr232] Aurora B	Enzo	ADI-KAP-CC203-D	AB_2038845
PLK1	CST	4513S	AB_10693801
pPLK1 T210	CST	9062S	AB_11127447
pHistone H3 Ser10	CST	3377S	AB_1549592
Acetylated a tubulin	Santa Cruz	sc-23950	AB_628409
g-tubulin	Sigma	T-5326	AB_532292
NEDD1	Abcam	ab57336	AB_944385
CDK5RAP2	Millipore	06-1398	AB_11203651
centrin 1	Proteintech	12794-1-AP	AB_2077371
pericentrin	Bethyl Labopratories	IHC-00264	AB_961069
CEP170	Thermo Scientific	72-413-1	AB_2533502
HAUS6	GeneTex	GTX118732	AB_10618597
Secondary antibodies	Supplier	Catalog #
ECL Rabbit IgG HRP-linked whole Ab (from donkey)	GE Healthcare	NA934V
ECL Mouse IgG HRP-linked whole Ab (from sheep)	GE Healthcare	NA931V
Goat anti-Rabbit IgG (H+L) Highly Cross-Adsorbed Secondary Antibody Alexa Fluor 488	Invitrogen	A11034
Goat anti-Mouse IgG (H+L) Cross-Adsorbed Secondary Antibody Alexa Fluor 594	Invitrogen	A11005
