# Supplementary material for: PPP2R2A prostate cancer haploinsufficiency is associated with worse prognosis and a high vulnerability to B55α/PP2A reconstitution that triggers centrosome destabilization
Source: Oncogenesis. 2019 Dec 10;8(12):72. doi: 10.1038/s41389-019-0180-9 (PMC6904742; doi:10.1038/s41389-019-0180-9)
Supplement: Supplementary file 7 — Supplemental Table 3 [file 41389_2019_180_MOESM7_ESM.xlsx]

## Sheet: Downregulate phosphopep <0.26
Fasta headers	Localization prob	Number of Phospho (STY)	Amino acid	Sequence window	Phospho (STY) Probabilities	Position in peptide	Position of modification in protein	Phospho ratio Average	PC3 Dox Treatment H/L phospho proteome	PC3 Dox Treatment L/H phospho proteome
Myristoylated alanine-rich C-kinase substrate	0.999995	1	S	KKRFSFKKSFKLSGFSFKKNKKEAGEGGEAE	LSGFS(1)FK	5	170	0.0877605	0.097609	0.077912
TBC1 domain family member 5	0.995245	1;2	S	PVQLNKGLSSKNISSSPSVESLPGGREFTGS	NISS(0.004)S(0.995)PS(0.001)VESLPGGR	5	539	0.0927747	0.084301	0.101248
Sciellin	0.998924	1	S	STRTDKDGKGIQSLGSPIKVNQRTDKNEKGR	GIQS(0.001)LGS(0.999)PIK	7	312	0.102113	0.098671	0.105554
Stromal interaction molecule 1	1	1	S	IEGVHPGSLVEKLPDSPALAKKALLALNHGL	LPDS(1)PALAK	4	575	0.132198	0.10067	0.163725
Smoothelin	0.999966	1;2	S	PMAARLQDGTPQAALSPLTPARLLGPSLTST	LQDGTPQAALS(1)PLT(1)PAR	11	357	0.133682	0.042816	0.224548
Proenkephalin-B	0.947943	1	S	SKSVGEGPYSELAKLSGSFLKELEKSKFLPS	LS(0.948)GS(0.052)FLK	2	99	0.164296	0.20158	0.127012
EF-hand domain-containing protein D2	0.91278	1	S	LLRRADLNQGIGEPQSPSRRVFNPYTEFKEF	ADLNQGIGEPQS(0.913)PS(0.087)R	12	74	0.165775	0.10303	0.228519
Myristoylated alanine-rich C-kinase substrate	0.993812	1;2	S	ASSTSSPKAEDGATPSPSNETPKKKKKRFSF	AEDGAT(0.001)PS(0.994)PS(0.003)NET(0.002)PK	8	145	0.170274	0.13951	0.201037
182 kDa tankyrase-1-binding protein	0.992868	1	S	EILAKMEQPRKEVLASPDRLWGSRLTFNHDG	EVLAS(0.993)PDRLWGS(0.007)R	5	178	0.175433	0.056367	0.294499
Filamin-C	0.999988	1	S	FPAVFGDFLGRERLGSFGSITRQQEGEASSQ	LGS(1)FGSITR	3	2233	0.179698	0.24609	0.113305
Uncharacterized protein C12orf45	0.929611	1	S	LPNSEGGKGKIEVLDSPASKKKK________	IEVLDS(0.93)PAS(0.07)K	6	178	0.18247	0.15368	0.21126
BAG family molecular chaperone regulator 3	0.99032	1;2	S	SSREGSPARSSTPLHSPSPIRVHTVVDRPQQ	SSTPLHS(0.99)PS(0.009)PIR	7	289	0.188947	0.20971	0.168183
Brain-specific angiogenesis inhibitor 1-associated protein 2	0.904331	1	S	GSDRLHMSLQQGKSSSTGNLLDKDDLAIPPP	S(0.007)S(0.007)S(0.904)T(0.081)GNLLDK	3	454	0.189169	0.20401	0.174328
EH domain-containing protein 1	0.998657	1	S	VGKDKPTYDEIFYTLSPVNGKITGANAKKEM	DKPTYDEIFYT(0.001)LS(0.999)PVNGK	13	456	0.190566	0.041331	0.339801
Tensin-1	0.969686	1	S	ARAQFSVAGVHTVPGSPQARHRTVGTNTPPS	AQFSVAGVHT(0.03)VPGS(0.97)PQAR	14	1177	0.192074	0.19941	0.184737
Serine/threonine-protein kinase Nek4	1	1	S	GEKRQVRRDLFAFQESPPRFLPSHPIVGKVD	RDLFAFQES(1)PPR	9	563	0.193167	0.17572	0.210615
Ladinin-1	1	1;2	S	PIQERLEAEEGRNSLSPVQATQKPLVSKKEL	LEAEEGRNS(1)LS(1)PVQATQKPLVSK	11	123	0.194776	0.19429	0.195263
Smoothelin	0.999728	1	S	DVAGPRPCQRSLSVLSPRQPAQNRESTPLAS	SLSVLS(1)PR	6	304	0.196288	0.22524	0.167336
Signal-induced proliferation-associated 1-like protein 3	1	1	S	RRRSKDVEFQDGWPRSPGRAFLPLRHRSSSE	DVEFQDGWPRS(1)PGR	11	158	0.197415	0.21903	0.175799
Protein NEDD1	0.989758	1	S	AKLVTSGAESGNLNTSPSSNQTRNSEKFEKP	LVTSGAESGNLNT(0.009)S(0.99)PS(0.001)SNQTR	14	516	0.199645	0.19841	0.20088
Growth factor receptor-bound protein 10	1	1	S	QPRASGPPRSIQPQVSPRQRVQRSQPVHILA	SIQPQVS(1)PR	7	104	0.202378	0.20545	0.199306
Tetratricopeptide repeat protein 28	1	1	S	GTMTSKRDVLSLLNLSPRHNKKEEGVDKLEL	RDVLSLLNLS(1)PR	10	2398	0.206395	0.15811	0.25468
Tumor protein D54	0.999387	1	S	ISRKLGDMRNSATFKSFEDRVGTIKSKVVGD	NSAT(0.001)FKS(0.999)FEDR	7	166	0.21381	0.20785	0.219771
Na(+)/H(+) exchange regulatory cofactor NHE-RF2	0.975632	1	S	SAWKQDPFQESGLHLSPTAAEAKEKARAMRV	QDPFQES(0.004)GLHLS(0.976)PT(0.021)AAEAK	12	303	0.21475	0.35654	0.0729607
Filamin-A	0.970154	1	S	KVKAFGPGLQGGSAGSPARFTIDTKGAGTGG	AFGPGLQGGS(0.03)AGS(0.97)PAR	13	1084	0.215695	0.20661	0.22478
Absent in melanoma 1 protein	0.975417	1	S	KSPRAALDGGVASAASPESKPSPGTKGQLRG	AALDGGVASAAS(0.975)PES(0.024)KPS(0.001)PGTK	12	75	0.217175	0.14202	0.292329
Claspin	0.958141	1	S	PSAPRNSRNFVFHTLSPVKAEAAKESSKSQV	NFVFHT(0.042)LS(0.958)PVK	8	1289	0.222436	0.15019	0.294681
Plakophilin-1	1	1	S	____________MNHSPLKTALAYECFQDQD	MNHS(1)PLK	4	4	0.224311	0.20815	0.240471
BAG family molecular chaperone regulator 3	0.976352	1	S	REGSPARSSTPLHSPSPIRVHTVVDRPQQPM	SSTPLHS(0.024)PS(0.976)PIR	9	291	0.231925	0.20308	0.26077
E2/E3 hybrid ubiquitin-protein ligase UBE2O	0.991466	1	S	VKRLLKKQVVRIMSCSPDTQCSRDHSMEDPD	IMSCS(0.991)PDT(0.008)QCSR	5	401	0.23216	0.22431	0.24001
TBC1 domain family member 5	0.898523	2	S	KGLSSKNISSSPSVESLPGGREFTGSPPSSA	NIS(0.004)S(0.655)S(0.161)PS(0.281)VES(0.899)LPGGR	10	544	0.236274	0.32487	0.147678
SH3 domain-containing kinase-binding protein 1	0.994995	1	S	SPLSSSLGTAGHRANSPSLFGTEGKPKMEPA	ANS(0.995)PS(0.005)LFGTEGKPK	3	587	0.236862	0.23312	0.240604
Retinoblastoma-binding protein 5	1	1	S	KQAGRPKGSKGKEKDSPFKPKLYKGDRGLPL	DS(1)PFKPK	2	497	0.239637	0.22607	0.253203
Neuroblast differentiation-associated protein AHNAK	0.971423	1;2	S	SGKTVIRLPSGSGAASPTGSAVDIRAGAISA	LPSGSGAAS(0.971)PT(0.016)GS(0.013)AVDIR	9	216	0.242345	0.24438	0.24031
Ankyrin repeat domain-containing protein SOWAHC	0.932828	1	S	QRPARQNLRDLVMGSSPQLKRSVCPGGSSPG	DLVMGS(0.067)S(0.933)PQLK	7	213	0.242572	0.24326	0.241885
Myristoylated alanine-rich C-kinase substrate	0.999995	2	T	SAASSTSSPKAEDGATPSPSNETPKKKKKRF	AEDGAT(1)PS(0.987)PS(0.013)NETPK	6	143	0.245291	0.19314	0.297442
Centrosomal protein of 170 kDa	0.999442	1;2	S	ETEISESGMTVRSTGSATSLASQGERRRRTL	STGS(0.999)ATSLASQGER	4	630	0.25706	0.24404	0.27008
Protein FAM83H	0.972634	1	S	EGSGAHQVLHNESKGSPTSAYPERKGSPTPG	GS(0.973)PT(0.027)S(0.001)AYPER	2	870	0.25835	0.22455	0.29215

## Sheet: Upregulated phosphope >1.99
Gene names	Accession	Protein names	Gene names	Fasta headers	Localization prob	Number of Phospho (STY)	Amino acid	Sequence window	Phospho (STY) Probabilities	Position in peptide	Position of modification in protein	Phospho ratio Average	PC3 Dox Treatment H/L phospho proteome	PC3 Dox Treatment L/H phospho proteome
CBLB	Q13191	E3 ubiquitin-protein ligase CBL-B	CBLB	E3 ubiquitin-protein ligase CBL-B	0.734401	1;2	S	ANVRKCTDRQNSPVTSPGSSPLAQRRKPQPD	QNSPVT(0.165)S(0.734)PGS(0.643)S(0.457)PLAQR	7	480	6.26694	1.5556	10.9783
GSK3B	P49841	Glycogen synthase kinase-3 beta	GSK3B	Glycogen synthase kinase-3 beta	0.961426	1	S	_______MSGRPRTTSFAESCKPVQQPSAFG	T(0.016)T(0.016)S(0.961)FAES(0.006)CKPVQQPSAFGSMK	3	9	3.52132	4.2149	2.82773
GMIP	Q9P107	GEM-interacting protein	GMIP	GEM-interacting protein	0.997996	1	S	AEPGLPPGPEGRKRYSDIFRSLDNLEISLGN	RY(0.002)S(0.998)DIFR	3	19	3.18445	4.3018	2.0671
EIF2S2	P20042	Eukaryotic translation initiation factor 2 subunit 2	EIF2S2	Eukaryotic translation initiation factor 2 subunit 2	1	1	S	KDLEADEEDTRKKDASDDLDDLNFFNQKKKK	KDAS(1)DDLDDLNFFNQK	4	67	3.16013	2.9325	3.38776
SPAG9	O60271	C-Jun-amino-terminal kinase-interacting protein 4	SPAG9	C-Jun-amino-terminal kinase-interacting protein 4	0.567409	1	S	NAPTSHVTPSVKKRSSTLSQLPGDKSKAFDF	RS(0.078)S(0.567)T(0.329)LS(0.026)QLPGDK	3	594	2.96699	2.9203	3.01368
SET	Q01105	Protein SET	SET	Protein SET	1	1	S	_________MAPKRQSPLPPQKKKPRPPPAL	RQS(1)PLPPQK	3	7	2.91483	2.6705	3.15916
ZC3H11A	O75152	Zinc finger CCCH domain-containing protein 11A	ZC3H11A	Zinc finger CCCH domain-containing protein 11A	0.898793	1;2	S	SGPSSSQMSMKTRRLSSASTGKPPLSVEDDF	RLS(0.899)S(0.131)AS(0.436)T(0.534)GKPPLSVEDDFEK	3	758	2.90589	1.4992	4.31258
EIF4EBP1	Q13541	Eukaryotic translation initiation factor 4E-binding protein 1	EIF4EBP1	Eukaryotic translation initiation factor 4E-binding protein 1	0.544335	1	T	PGDYSTTPGGTLFSTTPGGTRIIYDRKFLME	RVVLGDGVQLPPGDYSTTPGGT(0.013)LFS(0.219)T(0.18)T(0.544)PGGT(0.042)R	27	46	2.83604	1.5215	4.15058
CHEK2	O96017	Serine/threonine-protein kinase Chk2	CHEK2	Serine/threonine-protein kinase Chk2	1	1	S	KVAIKIISKRKFAIGSAREADPALNVETEIE	FAIGS(1)AR	5	260	2.83533	2.7768	2.89385
PI4K2A	Q9BTU6	Phosphatidylinositol 4-kinase type 2-alpha	PI4K2A	Phosphatidylinositol 4-kinase type 2-alpha	0.999707	1;2	S	PGGAVRVAAAAGSGPSPPGSPGHDRERQPLL	VAAAAGSGPS(1)PPGS(1)PGHDR	10	47	2.8271	2.3796	3.27461
MAP1B	P46821	Microtubule-associated protein 1B;MAP1B heavy chain;MAP1 light chain LC1	MAP1B	Microtubule-associated protein 1B	0.949676	1	S	EMSPSKEECPRPMSISPPDFSPKTAKSRTPV	EECPRPMS(0.05)IS(0.95)PPDFSPK	10	1620	2.82579	3.2122	2.43938
AKAP12	Q02952	A-kinase anchor protein 12	AKAP12	A-kinase anchor protein 12	0.975213	1	S	EEDGKAEVASEKLTASEQAHPQEPAESAHEP	LT(0.025)AS(0.975)EQAHPQEPAESAHEPR	4	353	2.7685	3.3482	2.18881
DOCK7	Q96N67	Dedicator of cytokinesis protein 7	DOCK7	Dedicator of cytokinesis protein 7	0.990714	1;2	S	RSLSNSNPDISGTPTSPDDEVRSIIGSKGLD	S(0.002)LS(0.118)NS(0.88)NPDISGTPT(0.009)S(0.991)PDDEVR	15	910	2.7323	2.5413	2.92329
HSPB1	P04792	Heat shock protein beta-1	HSPB1	Heat shock protein beta-1	1	1	S	_MTERRVPFSLLRGPSWDPFRDWYPHSRLFD	GPS(1)WDPFR	3	15	2.73108	1.5767	3.88546
AEBP2	Q6ZN18	Zinc finger protein AEBP2	AEBP2	Zinc finger protein AEBP2	0.998637	2	S	AAITDMADLEELSRLSPLPPGSPGSAARGRA	AAAITDMADLEELS(0.001)RLS(0.999)PLPPGS(0.805)PGS(0.195)AAR	17	18	2.69473	1.6251	3.76435
AEBP2	Q6ZN18	Zinc finger protein AEBP2	AEBP2	Zinc finger protein AEBP2	0.96694	2	S	ADLEELSRLSPLPPGSPGSAARGRAEPPEEE	AAAITDMADLEELS(0.002)RLS(0.998)PLPPGS(0.967)PGS(0.033)AAR	23	24	2.69473	1.6251	3.76435
CNNM4	Q6P4Q7	Metal transporter CNNM4	CNNM4	Metal transporter CNNM4	0.815205	1	S	TSVPSDRSPAHPTPLSRSASLSYPDRTDVST	SPAHPT(0.185)PLS(0.815)R	9	660	2.67067	2.6704	2.67094
NELFE	P18615	Negative elongation factor E	NELFE	Negative elongation factor E	0.980451	1	S	SSSSTTSQGGVKRSLSEQPVMDTATATEQAK	S(0.02)LS(0.98)EQPVMDTATATEQAK	3	51	2.62584	1.924	3.32768
BUD13	Q9BRD0	BUD13 homolog	BUD13	BUD13 homolog	1	1;2	S	PDPSPRRARHDTPDPSPLRGARHDSDTSPPR	HDT(1)PDPS(1)PLR	7	163	2.58975	2.2146	2.9649
LRRFIP1	Q32MZ4	Leucine-rich repeat flightless-interacting protein 1	LRRFIP1	Leucine-rich repeat flightless-interacting protein 1	0.999876	1	S	QKKTKNKKKKNKKKKSPVPVETLKDVKKELT	KS(1)PVPVETLK	2	581	2.49691	2.3233	2.67051
PAPOLA	P51003	Poly(A) polymerase alpha	PAPOLA	Poly(A) polymerase alpha	0.997009	1;2	S	ATKIPTPIVGVKRTSSPHKEESPKKTKTEED	TS(0.002)S(0.997)PHKEES(0.001)PK	3	654	2.48337	2.0799	2.88684
SCAF1	Q9H7N4	Splicing factor, arginine/serine-rich 19	SCAF1	Splicing factor, arginine/serine-rich 19	0.999994	1;2	S	RRKILTQRRERYRQRSPSPAPAPAPAAAAGP	QRS(1)PS(1)PAPAPAPAAAAGPPTR	3	498	2.45758	1.3241	3.59105
SCAF1	Q9H7N4	Splicing factor, arginine/serine-rich 19	SCAF1	Splicing factor, arginine/serine-rich 19	0.999991	1;2	S	KILTQRRERYRQRSPSPAPAPAPAAAAGPPT	QRS(1)PS(1)PAPAPAPAAAAGPPTR	5	500	2.45758	1.3241	3.59105
ZMYM4	Q5VZL5	Zinc finger MYM-type protein 4	ZMYM4	Zinc finger MYM-type protein 4	1	1	S	HRDGFPQPRRRGRKKSIVAVEPRSLIQGAFQ	KS(1)IVAVEPR	2	1181	2.4007	1.9463	2.8551
THUMPD1	Q9NXG2	THUMP domain-containing protein 1	THUMPD1	THUMP domain-containing protein 1	1	1;2	S	YGPEKFTDKDQQPSGSEGEDDDAEAALKKEV	FTDKDQQPS(1)GS(1)EGEDDDAEAALK	11	88	2.38215	2.0602	2.70409
BOD1L1	Q8NFC6	Biorientation of chromosomes in cell division protein 1-like 1	BOD1L1	Biorientation of chromosomes in cell division protein 1-like 1	1	1	S	KSDKDSTSTRLERKLSDGHKSRSLKHSSKDI	KLS(1)DGHK	3	1017	2.32123	2.0483	2.59417
AAK1	Q2M2I8	AP2-associated protein kinase 1	AAK1	AP2-associated protein kinase 1	0.999886	1	S	PSSPKTQRAGHRRILSDVTHSAVFGVPASKS	ILS(1)DVTHSAVFGVPASK	3	637	2.26126	2.4299	2.09262
NOP58	Q9Y2X3	Nucleolar protein 58	NOP58	Nucleolar protein 58	1	1;2	S	KKKRGKKKHIKEEPLSEEEPCTSTAIASPEK	EEPLS(1)EEEPCTSTAIAS(1)PEKK	5	502	2.24563	1.9699	2.52137
TNKS1BP1	Q9C0C2	182 kDa tankyrase-1-binding protein	TNKS1BP1	182 kDa tankyrase-1-binding protein	0.999999	1;2	S	GDAHLRPTSLVQRRFSEGVLQSPSQDQEKLG	RFS(1)EGVLQSPSQDQEK	3	429	2.19454	2.1674	2.22168
ZMYM3	Q14202	Zinc finger MYM-type protein 3	ZMYM3	Zinc finger MYM-type protein 3	0.926044	1	S	PPKPEVVDSTESIPVSDEDSDAMVDDPNDED	AEPPKPEVVDS(0.001)T(0.003)ES(0.004)IPVS(0.926)DEDS(0.066)DAMVDDPNDEDFVPFRPR	18	263	2.17936	1.3976	2.96112
SLK	Q9H2G2	STE20-like serine/threonine-protein kinase	SLK	STE20-like serine/threonine-protein kinase	0.896988	1	S	EETENSLPIPASKRASSDLSIASSEEDKLSQ	RAS(0.897)S(0.094)DLS(0.009)IASSEEDK	3	340	2.15883	2.7715	1.54617
JUP	P14923	Junction plakoglobin	JUP	Junction plakoglobin	0.999531	1	S	FRISEDKNPDYRKRVSVELTNSLFKHDPAAW	RVS(1)VELTNSLFK	3	665	2.15493	2.4814	1.82845
AKAP12	Q02952	A-kinase anchor protein 12	AKAP12	A-kinase anchor protein 12	0.875541	1	S	AGKDKETGTDGILAGSQEHDPGQGSSSPEQA	DKET(0.011)GT(0.011)DGILAGS(0.876)QEHDPGQGS(0.034)S(0.034)S(0.034)PEQAGSPTEGEGVSTWESFK	13	732	2.11299	2.0036	2.22237
MAP7D1	Q3KQU3	MAP7 domain-containing protein 1	MAP7D1	MAP7 domain-containing protein 1	0.928482	1;2;3	S	PPAMGPRDARPPRRSSQPSPTAVPASDSPPT	RS(0.072)S(0.928)QPS(0.988)PT(0.012)AVPAS(0.04)DS(0.905)PPT(0.054)K	3	113	2.08453	1.4074	2.76167
STRIP2	Q9ULQ0	Striatin-interacting protein 2	STRIP2	Striatin-interacting protein 2	0.999807	1	S	RGRRGSRRQLLTKQDSLDIYNERDLFKTEEP	QDS(1)LDIYNER	3	354	2.06631	2.4551	1.67751
RPS6KA1	Q15418	Ribosomal protein S6 kinase alpha-1	RPS6KA1	Ribosomal protein S6 kinase alpha-1	0.653031	1	S	IESSILAQRRVRKLPSTTL____________	KLPS(0.653)T(0.345)T(0.002)L	4	732	2.0527	1.4356	2.6698
CDK16	Q00536	Cyclin-dependent kinase 16;Cyclin-dependent kinase 17	CDK16	Cyclin-dependent kinase 16;Cyclin-dependent kinase 17	1	1	S	HPPRKISTEDINKRLSLPADIRLPEGYLEKL;RIHRRISMEDLNKRLSLPADIRIPDGYLEKL	RLS(1)LPADIR	3	119	2.05135	2.4971	1.6056
MCAM	P43121	Cell surface glycoprotein MUC18	MCAM	Cell surface glycoprotein MUC18	1	1	S	RRSGKQEITLPPSRKSELVVEVKSDKLPEEM	S(1)ELVVEVK	1	606	2.04876	2.2384	1.85912
TP53BP1	Q12888	Tumor suppressor p53-binding protein 1	TP53BP1	Tumor suppressor p53-binding protein 1	0.935321	1	S	RASMGVLSGKRKLITSEEERSPAKRGRKSAT	LIT(0.065)S(0.935)EEER	4	1673	2.03746	2.3479	1.72703
MICAL1	Q8TDZ2	Protein-methionine sulfoxide oxidase MICAL1	MICAL1	Protein-methionine sulfoxide oxidase MICAL1	0.904002	2	S	QALVAMEKEEKESPFSSEEEEEDVPLDSDVE	ES(0.53)PFS(0.904)S(0.566)EEEEEDVPLDSDVEQALQTFAK	5	875	1.99912	1.8135	2.18474
MICAL1	Q8TDZ2	Protein-methionine sulfoxide oxidase MICAL1	MICAL1	Protein-methionine sulfoxide oxidase MICAL1	0.691528	2	S	ALVAMEKEEKESPFSSEEEEEDVPLDSDVEQ	ES(0.586)PFS(0.72)S(0.692)EEEEEDVPLDS(0.003)DVEQALQTFAK	6	876	1.99912	1.8135	2.18474
