# Supplementary material for: PPP2R2A prostate cancer haploinsufficiency is associated with worse prognosis and a high vulnerability to B55α/PP2A reconstitution that triggers centrosome destabilization
Source: Oncogenesis. 2019 Dec 10;8(12):72. doi: 10.1038/s41389-019-0180-9 (PMC6904742; doi:10.1038/s41389-019-0180-9)
Supplement: Supplementary file 8 — Supplemental Table 4 [file 41389_2019_180_MOESM8_ESM.xlsx]

## Sheet: Sheet1
PhosphoPath id	Phospho ratio	Expression ratios	Kinase ratio	Kinase log2	positive ratio or "-1/ratio"	Accession
P51957-S340-1	0.625747	1	2.08286	1.05857	2.08286	P51957
P51957-S563-1	0.193167	1	2.08286	1.05857	2.08286	P51957
P42345	1	0.850739	1.76259	0.817697	1.76259	P42345
O60307	1	1.12499	1.27332	0.348599	1.27332	O60307
O60307	1	1.12499	1.27332	0.348599	1.27332	O60307
Q13882	1	1	1.2707	0.345627	1.2707	Q13882
Q7RTN6	1	1	1.24689	0.318338	1.24689	Q7RTN6
Q8TBX8	1	1.26432	1.24174	0.312367	1.24174	Q8TBX8
Q8TBX8	1	1.26432	1.24174	0.312367	1.24174	Q8TBX8
Q9NZJ5	1	1	1.22617	0.294155	1.22617	Q9NZJ5
P08581	1	1.33618	1.20427	0.268163	1.20427	P08581
O94804-S438-1	0.813651	2.03238	1.10077	0.138509	1.10077	O94804
O94804-S450-1	1.12774	2.03238	1.10077	0.138509	1.10077	O94804
O94804-S454-1	0.997396	2.03238	1.10077	0.138509	1.10077	O94804
Q2M2I8-S637-1	2.26126	1.33722	1.07751	0.107697	1.07751	Q2M2I8
Q2M2I8-T606-1	0.54424	1.33722	1.07751	0.107697	1.07751	Q2M2I8
Q00536-S119-1	2.05135	1	1.06716	0.0937765	1.06716	Q00536
Q00536-S153-1	1.43555	1	1.06716	0.0937765	1.06716	Q00536
P27448-S469-1	0.383613	1.10516	1.06688	0.0933934	1.06688	P27448
Q9H2G2-S340-1	2.15883	1.09193	1.06551	0.0915486	1.06551	Q9H2G2
P49841-S9-1	3.52132	1.06337	1.05631	0.0790378	1.05631	P49841
Q7KZI7-S456-1	0.619722	1.45896	1.04573	0.064515	1.04573	Q7KZI7
Q05655-S658-1	1.33492	1.33976	1.02917	0.0414813	1.02917	Q05655
Q05655-S664-1	1.33492	1.33976	1.02917	0.0414813	1.02917	Q05655
Q9Y2U5-S153-1	1.9745	1	1.01126	0.016154	1.01126	Q9Y2U5
Q13555-S349-1	0.285629	1.01077	0.974248	-0.0376395	-1.02643	Q13555
Q13131-S486-1	0.487481	1.22057	0.970317	-0.0434719	-1.03059	Q13131
O96017-S260-1	2.83533	0.973171	0.943233	-0.0843134	-1.06018	O96017
P29317-T587-1	0.714633	0.921189	0.880145	-0.184187	-1.13618	P29317
O75676-S347-1	1.11708	0.715308	0.84208	-0.247971	-1.18754	O75676
Q9UKE5	1	0.94979	0.799363	-0.323077	-1.251	Q9UKE5
Q9UKE5-S640-1	0.682595	0.94979	0.799363	-0.323077	-1.251	Q9UKE5
Q9UKE5-S769-1	0.895979	0.94979	0.799363	-0.323077	-1.251	Q9UKE5
Q15131	1	1	0.793895	-0.332979	-1.25961	Q15131
P49674	1	1	0.785372	-0.348551	-1.27328	P49674
Q9UEE5	1	0.925641	0.782083	-0.354607	-1.27864	Q9UEE5
Q9UEE5	1	0.925641	0.782083	-0.354607	-1.27864	Q9UEE5
Q8NEB9	1	0.883028	0.778857	-0.36057	-1.28393	Q8NEB9
Q8NEB9	1	0.883028	0.778857	-0.36057	-1.28393	Q8NEB9
P49336	1	1	0.774575	-0.368523	-1.29103	P49336
Q04759	1	1	0.773967	-0.369657	-1.29205	Q04759
Q9Y6R4-S1252-1	0.309767	0.968779	0.770453	-0.376221	-1.29794	Q9Y6R4
O43353	1	1	0.766783	-0.38311	-1.30415	O43353
O43353	1	0.918496	0.766783	-0.38311	-1.30415	O43353
Q13263-S14-1	0.848895	1.01273	0.759593	-0.396701	-1.31649	Q13263
Q13263-S19-1	0.751994	1.01273	0.759593	-0.396701	-1.31649	Q13263
Q13263-S473-1	1.86241	1.01273	0.759593	-0.396701	-1.31649	Q13263
Q13263-S50-1	0.81195	1.01273	0.759593	-0.396701	-1.31649	Q13263
Q13263-S624-1	1.07979	1.01273	0.759593	-0.396701	-1.31649	Q13263
Q13263-S752-1	1.15199	1.01273	0.759593	-0.396701	-1.31649	Q13263
P24941	1	0.868705	0.756866	-0.401891	-1.32124	P24941
P06493-T161-1	0.840134	0.855787	0.74541	-0.423893	-1.34154	P06493
O43683-S596-1	0.801044	1	0.723391	-0.467152	-1.38238	O43683
O43683-S661-1	0.770305	1	0.723391	-0.467152	-1.38238	O43683
P11802	1	1.12406	0.719907	-0.474118	-1.38907	P11802
P48730	1	0.747495	0.701572	-0.511337	-1.42537	P48730
P53350	1	1.04834	0.688563	-0.538339	-1.4523	P53350
Q9NRH2-S390-1	0.946104	0.61962	0.683173	-0.549676	-1.46376	Q9NRH2
Q9NRH2-S518-1	1.33243	0.61962	0.683173	-0.549676	-1.46376	Q9NRH2
P30530	1	0.683515	0.67123	-0.575121	-1.4898	P30530
Q13464	1	1.03167	0.660383	-0.598624	-1.51427	Q13464
O95819-S900-1	0.769799	0.905694	0.624885	-0.678338	-1.6003	O95819
Q9H2X6-Y361-1	0.773578	1	0.622533	-0.683778	-1.60634	Q9H2X6
Q9UEW8	1	0.883001	0.606691	-0.720966	-1.64829	Q9UEW8
Q5TCX8-S528-1	0.30901	0.72093	0.592384	-0.755395	-1.68809	Q5TCX8
O14757-S280-1	1.56894	0.692906	0.572017	-0.80587	-1.7482	O14757
Q9HB90-S95-1	1.57736	13.1829	1	0	0	Q9HB90
P35568-S3-1	1.10782	12.0575	1	0	0	P35568
P25054-S744-1	0.455516	6.50853	1	0	0	P25054
O95171-S289-1	0.32665	5.74679	1	0	0	O95171
O95171-S312-1	0.102113	5.74679	1	0	0	O95171
P63151	1	3.7283	1	0	0	P63151
Q5T200-S986-1	1.69608	3.14611	1	0	0	Q5T200
Q5T200-S993-1	0.703201	3.14611	1	0	0	Q5T200
Q5T0N5-S295-1	1.54533	2.73101	1	0	0	Q5T0N5
Q63HN8	1	2.35455	1	0	0	Q63HN8
Q13126	1	2.33962	1	0	0	Q13126
Q6NUK1	1	2.30479	1	0	0	Q6NUK1
O60825-S466-1	1.77584	2.23938	1	0	0	O60825
Q92934-S118-1	1.5957	1.94294	1	0	0	Q92934
Q9Y597-S711-1	0.567167	1.93779	1	0	0	Q9Y597
Q14160-S1220-1	0.754993	1.84624	1	0	0	Q14160
Q14160-S1486-1	0.596981	1.84624	1	0	0	Q14160
Q9UJM3-S273-1	1.61239	1.82032	1	0	0	Q9UJM3
Q9NZ32	1	1.81413	1	0	0	Q9NZ32
O43294-S137-1	0.891064	1.80603	1	0	0	O43294
O43294-S194-1	0.919553	1.80603	1	0	0	O43294
Q9BUE6	1	1.80166	1	0	0	Q9BUE6
Q8IYB5	1	1.6934	1	0	0	Q8IYB5
O60762-S9-1	0.666609	1.6827	1	0	0	O60762
Q8IWB9-S196-1	0.544652	1.67888	1	0	0	Q8IWB9
O60282	1	1.67593	1	0	0	O60282
Q2TB10-S336-1	0.421455	1.6459	1	0	0	Q2TB10
Q2TB10-S595-1	0.547346	1.6459	1	0	0	Q2TB10
P04049-S642-1	0.704997	1.6334	1	0	0	P04049
Q96LD4	1	1.61473	1	0	0	Q96LD4
Q7RTP6-S1704-1	0.455372	1.60336	1	0	0	Q7RTP6
Q7RTP6-S649-1	0.351477	1.60336	1	0	0	Q7RTP6
P08174	1	1.59571	1	0	0	P08174
Q99836	1	1.58836	1	0	0	Q99836
P17275	1	1.56316	1	0	0	P17275
Q68EM7-S575-1	0.686803	1.54957	1	0	0	Q68EM7
P02794	1	1.53769	1	0	0	P02794
Q13542-S65-1	0.29999	1.53235	1	0	0	Q13542
P32455	1	1.53165	1	0	0	P32455
Q9NS91-S471-1	0.495266	1.50245	1	0	0	Q9NS91
Q02880-S1400-1	1.33268	1.49767	1	0	0	Q02880
Q02880-S1413-1	1.48125	1.49767	1	0	0	Q02880
Q02880-S1424-1	0.88482	1.49767	1	0	0	Q02880
Q9P107-S19-1	3.18445	1.48965	1	0	0	Q9P107
Q3KQU3-S113-1	2.08453	1.46266	1	0	0	Q3KQU3
Q3KQU3-S116-1	2.00273	1.46266	1	0	0	Q3KQU3
Q3KQU3-S460-1	0.370453	1.46266	1	0	0	Q3KQU3
Q9UN81	1	1.45168	1	0	0	Q9UN81
Q53EL6-S457-1	1.5621	1.44289	1	0	0	Q53EL6
Q8IYB1	1	1.43566	1	0	0	Q8IYB1
O75179-S2067-1	0.492731	1.4337	1	0	0	O75179
O75179-T5-1	0.423158	1.4337	1	0	0	O75179
Q9BZE9-S500-1	0.378032	1.42728	1	0	0	Q9BZE9
Q9BQ04	1	1.41006	1	0	0	Q9BQ04
P07305	1	1.40818	1	0	0	P07305
Q9Y6D5-S1528-1	0.729132	1.40344	1	0	0	Q9Y6D5
Q9Y6D5-S218-1	0.606351	1.40344	1	0	0	Q9Y6D5
Q9Y6D5-S277-1	0.729299	1.40344	1	0	0	Q9Y6D5
Q4G0J3-S300-1	1.81112	1.40339	1	0	0	Q4G0J3
P11387	1	1.39547	1	0	0	P11387
Q8WWN8-S1444-1	0.606724	1.3901	1	0	0	Q8WWN8
Q92692	1	1.38546	1	0	0	Q92692
Q71U36-S48-1	0.720356	1.3716	1	0	0	Q71U36
P25686	1	1.36872	1	0	0	P25686
Q14980-S169-1	1.02633	1.35378	1	0	0	Q14980
Q14980-S1757-1	1.1639	1.35378	1	0	0	Q14980
P23634	1	1.3469	1	0	0	P23634
Q16822	1	1.34587	1	0	0	Q16822
Q9BUH6-S148-1	0.573351	1.32516	1	0	0	Q9BUH6
P17480	1	1.32142	1	0	0	P17480
P05161	1	1.3193	1	0	0	P05161
P06396	1	1.31912	1	0	0	P06396
Q15067	1	1.31776	1	0	0	Q15067
Q9Y2H0-S973-1	0.572571	1.31616	1	0	0	Q9Y2H0
P50281	1	1.31577	1	0	0	P50281
Q00587-S192-1	0.311537	1.30984	1	0	0	Q00587
P06756	1	1.30713	1	0	0	P06756
P62253	1	1.30514	1	0	0	P62253
P10301	1	1.30499	1	0	0	P10301
Q9H9V9	1	1.30044	1	0	0	Q9H9V9
Q5THK1-S1029-1	0.599522	1.2964	1	0	0	Q5THK1
Q9BRF8	1	1.29304	1	0	0	Q9BRF8
O95865	1	1.29274	1	0	0	O95865
Q5JTD0-S545-1	0.457192	1.28725	1	0	0	Q5JTD0
P67775-T304-1	0.459119	1.28246	1	0	0	P67775
P30153	1	1.28123	1	0	0	P30153
P28799	1	1.27787	1	0	0	P28799
Q53FA7	1	1.27674	1	0	0	Q53FA7
Q96QD8	1	1.27291	1	0	0	Q96QD8
Q9HCS7	1	1.27225	1	0	0	Q9HCS7
Q12788	1	1.2698	1	0	0	Q12788
Q02952-S1390-1	0.597925	1.26855	1	0	0	Q02952
Q02952-S1674-1	1.24449	1.26855	1	0	0	Q02952
Q02952-S283-1	0.673652	1.26855	1	0	0	Q02952
Q02952-S353-1	2.7685	1.26855	1	0	0	Q02952
Q02952-S371-1	1.31863	1.26855	1	0	0	Q02952
Q02952-S386-1	1.33366	1.26855	1	0	0	Q02952
Q02952-S472-1	1.36287	1.26855	1	0	0	Q02952
Q02952-S627-1	1.70814	1.26855	1	0	0	Q02952
Q02952-S644-1	0.716035	1.26855	1	0	0	Q02952
Q02952-S696-1	1.37522	1.26855	1	0	0	Q02952
Q02952-S732-1	2.11299	1.26855	1	0	0	Q02952
Q02952-T618-1	0.606786	1.26855	1	0	0	Q02952
Q8ND24-S47-1	0.352201	1.25965	1	0	0	Q8ND24
Q08AD1-S464-1	1.54932	1.25709	1	0	0	Q08AD1
P59998	1	1.25442	1	0	0	P59998
Q8WUH6	1	1.25146	1	0	0	Q8WUH6
O94973	1	1.23436	1	0	0	O94973
P49006-S104-1	0.443109	1.23421	1	0	0	P49006
P49006-S22-1	0.547998	1.23421	1	0	0	P49006
Q8N3D4-S191-1	1.05551	1.22291	1	0	0	Q8N3D4
Q8N3D4-S310-1	1.17763	1.22291	1	0	0	Q8N3D4
Q16643-S337-1	0.584531	1.21907	1	0	0	Q16643
Q99567-S517-1	0.523881	1.21066	1	0	0	Q99567
Q15434	1	1.21061	1	0	0	Q15434
P43121-S606-1	2.04876	1.2055	1	0	0	P43121
Q9Y2J2-T469-1	0.494227	1.20447	1	0	0	Q9Y2J2
Q15276-S410-1	0.67408	1.1919	1	0	0	Q15276
Q9P2E9-S615-1	0.541791	1.19003	1	0	0	Q9P2E9
Q15942-S267-1	0.424967	1.17966	1	0	0	Q15942
Q15942-S281-1	0.453818	1.17966	1	0	0	Q15942
Q9P2B4-S481-1	0.650823	1.17883	1	0	0	Q9P2B4
Q9P2B4-S560-1	0.332226	1.17883	1	0	0	Q9P2B4
Q15047-S1066-1	0.419813	1.17734	1	0	0	Q15047
Q16666-S106-1	0.759682	1.17549	1	0	0	Q16666
Q9UER7-S688-1	1.47316	1.16939	1	0	0	Q9UER7
Q8IVF2-S842-1	0.72486	1.16157	1	0	0	Q8IVF2
O94979-S799-1	0.740702	1.15787	1	0	0	O94979
O60716-S346-1	0.592671	1.15734	1	0	0	O60716
O60716-S352-1	0.608875	1.15734	1	0	0	O60716
O60716-S920-1	0.718148	1.15734	1	0	0	O60716
P22059-S379-1	1.37174	1.15531	1	0	0	P22059
P22059-S382-1	1.37516	1.15531	1	0	0	P22059
Q03468-S158-1	0.539189	1.15412	1	0	0	Q03468
Q07889-S1082-1	0.619148	1.1446	1	0	0	Q07889
Q14202-S263-1	2.17936	1.1406	1	0	0	Q14202
Q8NDC0-S15-1	0.55165	1.13859	1	0	0	Q8NDC0
Q9C0B5-S380-1	0.458944	1.13609	1	0	0	Q9C0B5
C4AMC7-S343-1	0.310811	1.13584	1	0	0	C4AMC7
P04792-S15-1	2.73108	1.13399	1	0	0	P04792
P04792-S82-1	1.88801	1.13399	1	0	0	P04792
Q8N3V7-S685-1	0.663882	1.1329	1	0	0	Q8N3V7
Q8N3V7-S833-1	0.310035	1.1329	1	0	0	Q8N3V7
P46379-S1117-1	0.506045	1.1324	1	0	0	P46379
Q9NR30-S71-1	0.625471	1.12436	1	0	0	Q9NR30
Q9UNF1-S247-1	0.660678	1.1214	1	0	0	Q9UNF1
Q9Y2X3-S502-1	2.24563	1.12138	1	0	0	Q9Y2X3
P46940-S2-1	0.538955	1.11816	1	0	0	P46940
Q15643-S464-1	0.564304	1.11638	1	0	0	Q15643
Q5VZL5-S1181-1	2.4007	1.114	1	0	0	Q5VZL5
Q05682-S789-1	0.71788	1.1107	1	0	0	Q05682
Q9Y5K6-S458-1	0.427844	1.10582	1	0	0	Q9Y5K6
Q9HCN4-S314-1	0.531779	1.1053	1	0	0	Q9HCN4
Q9UHB6-S490-1	0.617592	1.10524	1	0	0	Q9UHB6
Q9UHB6-S609-1	0.433923	1.10524	1	0	0	Q9UHB6
Q9BWH2-S151-1	1.58718	1.10472	1	0	0	Q9BWH2
Q12888-S1673-1	2.03746	1.10381	1	0	0	Q12888
Q12888-S1678-1	0.403352	1.10381	1	0	0	Q12888
Q12888-S398-1	0.783412	1.10381	1	0	0	Q12888
Q12888-S500-1	1.21024	1.10381	1	0	0	Q12888
Q12888-S523-1	1.84534	1.10381	1	0	0	Q12888
Q12888-S525-1	1.72821	1.10381	1	0	0	Q12888
P46100-S1527-1	0.658191	1.10079	1	0	0	P46100
P46100-S598-1	0.693935	1.10079	1	0	0	P46100
P40855-S147-1	0.575316	1.10055	1	0	0	P40855
P29966-S145-1	0.170274	1.09964	1	0	0	P29966
P29966-S170-1	0.0877605	1.09964	1	0	0	P29966
P29966-S27-1	0.674636	1.09964	1	0	0	P29966
P29966-T143-1	0.245291	1.09964	1	0	0	P29966
O00429-S616-1	0.366016	1.09607	1	0	0	O00429
P46821-S1154-1	0.734423	1.09474	1	0	0	P46821
P46821-S1312-1	1.88817	1.09474	1	0	0	P46821
P46821-S1427-1	0.524978	1.09474	1	0	0	P46821
P46821-S1620-1	2.82579	1.09474	1	0	0	P46821
P46821-S1625-1	0.643133	1.09474	1	0	0	P46821
P46821-S1782-1	0.43525	1.09474	1	0	0	P46821
P46821-S1793-1	0.539685	1.09474	1	0	0	P46821
P46821-S2256-1	0.661597	1.09474	1	0	0	P46821
P46821-S614-1	0.614939	1.09474	1	0	0	P46821
Q8NCD3-S412-1	0.494216	1.09314	1	0	0	Q8NCD3
Q9BTU6-S47-1	2.8271	1.09276	1	0	0	Q9BTU6
P57740-S86-1	0.588838	1.09107	1	0	0	P57740
Q5T5C0-S759-1	1.56826	1.09026	1	0	0	Q5T5C0
Q9H7D7-S121-1	1.81047	1.08882	1	0	0	Q9H7D7
Q8TBB5-S418-1	0.510455	1.08618	1	0	0	Q8TBB5
P27816-S1073-1	0.435932	1.0857	1	0	0	P27816
P27816-S280-1	0.673293	1.0857	1	0	0	P27816
P27816-S636-1	0.581863	1.0857	1	0	0	P27816
P27816-S825-1	0.333782	1.0857	1	0	0	P27816
Q9NWV8-S66-1	0.550887	1.08551	1	0	0	Q9NWV8
Q14669-S942-1	0.642111	1.08316	1	0	0	Q14669
Q14669-S991-1	0.350153	1.08316	1	0	0	Q14669
Q14669-S997-1	0.404152	1.08316	1	0	0	Q14669
P62328-S2-1	0.269654	1.08158	1	0	0	P62328
Q96HC4-S111-1	0.716058	1.08156	1	0	0	Q96HC4
Q5JSH3-S262-1	1.64904	1.08104	1	0	0	Q5JSH3
Q5JSH3-S96-1	0.280029	1.08104	1	0	0	Q5JSH3
P02545-S636-1	0.701771	1.08075	1	0	0	P02545
Q9Y6M1-S162-1	0.60714	1.07845	1	0	0	Q9Y6M1
O75369-S983-1	0.497678	1.07736	1	0	0	O75369
Q15477-S245-1	0.568447	1.07734	1	0	0	Q15477
Q9H4L7-S79-1	1.47121	1.07699	1	0	0	Q9H4L7
Q63ZY3-S375-1	0.682854	1.07579	1	0	0	Q63ZY3
Q9UK76-T54-1	0.483392	1.07393	1	0	0	Q9UK76
Q32MZ4-S581-1	2.49691	1.07172	1	0	0	Q32MZ4
P21333-S1084-1	0.215695	1.07019	1	0	0	P21333
Q15149-S1435-1	0.673978	1.06885	1	0	0	Q15149
Q15149-S4613-1	0.390567	1.06885	1	0	0	Q15149
Q3T8J9-S346-1	0.53209	1.0683	1	0	0	Q3T8J9
Q13185-S95-1	1.46529	1.06709	1	0	0	Q13185
Q96NE9-S525-1	0.649941	1.06601	1	0	0	Q96NE9
Q8N122-S859-1	0.509157	1.06405	1	0	0	Q8N122
P07355-Y238-1	1.50862	1.0638	1	0	0	P07355
P26038-S576-1	0.493168	1.06234	1	0	0	P26038
O60271-S329-1	0.459317	1.06139	1	0	0	O60271
O60271-S332-1	0.459317	1.06139	1	0	0	O60271
Q9Y2D5-S393-1	0.67124	1.0607	1	0	0	Q9Y2D5
P51858-S239-1	1.29194	1.05929	1	0	0	P51858
Q66K74-S759-1	0.540645	1.05719	1	0	0	Q66K74
Q92508-S1391-1	1.38877	1.05691	1	0	0	Q92508
Q6P2E9-S6-1	0.650868	1.05625	1	0	0	Q6P2E9
Q6P2E9-S879-1	0.648304	1.05625	1	0	0	Q6P2E9
Q9C0C2-S1024-1	0.506711	1.05555	1	0	0	Q9C0C2
Q9C0C2-S1331-1	0.586097	1.05555	1	0	0	Q9C0C2
Q9C0C2-S1666-1	1.37451	1.05555	1	0	0	Q9C0C2
Q9C0C2-S178-1	0.175433	1.05555	1	0	0	Q9C0C2
Q9C0C2-S429-1	2.19454	1.05555	1	0	0	Q9C0C2
Q9C0C2-S601-1	0.622904	1.05555	1	0	0	Q9C0C2
Q9C0C2-S712-1	0.426531	1.05555	1	0	0	Q9C0C2
Q9C0C2-S836-1	1.33459	1.05555	1	0	0	Q9C0C2
Q9C0C2-S872-1	0.625928	1.05555	1	0	0	Q9C0C2
Q9C0C2-S893-1	0.494691	1.05555	1	0	0	Q9C0C2
Q96D71-S562-1	0.760413	1.05121	1	0	0	Q96D71
Q15527-T190-1	0.601795	1.04796	1	0	0	Q15527
O43583-S73-1	0.438681	1.04664	1	0	0	O43583
O00423-S113-1	0.268551	1.04601	1	0	0	O00423
Q9NXG2-S88-1	2.38215	1.04566	1	0	0	Q9NXG2
Q7Z6B7-S835-1	0.557558	1.04274	1	0	0	Q7Z6B7
Q9UJU6-S283-1	0.410992	1.0423	1	0	0	Q9UJU6
P14923-S665-1	2.15493	1.04119	1	0	0	P14923
O43847-S94-1	0.632	1.04103	1	0	0	O43847
O60504-S530-1	0.603567	1.0409	1	0	0	O60504
Q9Y490-S425-1	0.491525	1.04009	1	0	0	Q9Y490
O75592-S2751-1	0.627783	1.03972	1	0	0	O75592
O75592-S2833-1	0.61468	1.03972	1	0	0	O75592
Q9UBF8-S511-1	1.40765	1.03953	1	0	0	Q9UBF8
P08651-S323-1	0.698285	1.03944	1	0	0	P08651
O14974-S299-1	1.62232	1.03942	1	0	0	O14974
Q86V48-S659-1	0.67591	1.03911	1	0	0	Q86V48
Q86V48-S905-1	1.67481	1.03911	1	0	0	Q86V48
Q86V48-S932-1	0.293988	1.03911	1	0	0	Q86V48
O43399-S12-1	0.493161	1.03709	1	0	0	O43399
O43399-S166-1	0.21381	1.03709	1	0	0	O43399
Q96BH1-S450-1	0.779416	1.03709	1	0	0	Q96BH1
Q8WVM8-S303-1	0.625506	1.03592	1	0	0	Q8WVM8
Q9NPI6-T225-1	0.363088	1.03314	1	0	0	Q9NPI6
Q9P0K7-S412-1	0.274283	1.03265	1	0	0	Q9P0K7
Q9P0K7-T249-1	0.547667	1.03265	1	0	0	Q9P0K7
O75683-S138-1	0.5893	1.03217	1	0	0	O75683
Q00610-T394-1	0.610464	1.03094	1	0	0	Q00610
Q13322-S104-1	0.202378	1.03084	1	0	0	Q13322
P42566-S796-1	0.508526	1.02932	1	0	0	P42566
Q01105-S7-1	2.91483	1.02901	1	0	0	Q01105
P52948-S1023-1	0.738147	1.02832	1	0	0	P52948
P49585-S315-1	1.26329	1.02828	1	0	0	P49585
P49585-S319-1	1.26329	1.02828	1	0	0	P49585
Q8WXI9-S486-1	0.430345	1.02619	1	0	0	Q8WXI9
Q15424-S604-1	1.23522	1.02618	1	0	0	Q15424
O75925-S503-1	0.729312	1.02368	1	0	0	O75925
Q13586-S575-1	0.132198	1.02272	1	0	0	Q13586
Q13177-S58-1	0.54236	1.02252	1	0	0	Q13177
Q9Y6G9-S510-1	0.494019	1.0225	1	0	0	Q9Y6G9
Q9Y6G9-S516-1	0.610209	1.0225	1	0	0	Q9Y6G9
P46776-S68-1	0.570415	1.02241	1	0	0	P46776
O15541-S6-1	0.672936	1.02098	1	0	0	O15541
Q9Y2W1-S248-1	0.708825	1.02065	1	0	0	Q9Y2W1
O94888-S288-1	0.750747	1.01772	1	0	0	O94888
P06748-S254-1	0.742862	1.01565	1	0	0	P06748
Q6PJF5-S129-1	0.694492	1.01445	1	0	0	Q6PJF5
Q6PJF5-S328-1	0.75947	1.01445	1	0	0	Q6PJF5
O15446-S285-1	0.59252	1.01405	1	0	0	O15446
Q96K76-S933-1	1.24065	1.01329	1	0	0	Q96K76
O00116-S65-1	1.43531	1.01266	1	0	0	O00116
O94826-S91-1	0.447395	1.01243	1	0	0	O94826
Q99733-S12-1	0.694875	1.01051	1	0	0	Q99733
Q99733-S5-1	0.533546	1.01051	1	0	0	Q99733
Q9UHY1-S2-1	0.624455	1.01004	1	0	0	Q9UHY1
P35611-S586-1	0.596426	1.00977	1	0	0	P35611
Q05209-S449-1	0.315098	1.00973	1	0	0	Q05209
Q13242-S211-1	0.740112	1.00952	1	0	0	Q13242
P42858-S1199-1	0.387202	1.00857	1	0	0	P42858
P42858-S1874-1	1.73976	1.00857	1	0	0	P42858
P20810-S243-1	0.427171	1.00767	1	0	0	P20810
Q9NX40-S108-1	0.437542	1.00739	1	0	0	Q9NX40
Q9H1E3-S181-1	0.530589	1.00677	1	0	0	Q9H1E3
Q9H1E3-T179-1	0.578118	1.00677	1	0	0	Q9H1E3
P49023-S303-1	0.527638	1.00644	1	0	0	P49023
P49023-S85-1	0.29619	1.00644	1	0	0	P49023
Q9Y3Z3-T592-1	0.424252	1.00529	1	0	0	Q9Y3Z3
Q7Z4H7-S552-1	0.362935	1.00446	1	0	0	Q7Z4H7
Q9UQ35-S1694-1	0.719239	1.00339	1	0	0	Q9UQ35
Q9UQ35-S2123-1	0.696349	1.00339	1	0	0	Q9UQ35
Q9UQ35-S2694-1	0.749931	1.00339	1	0	0	Q9UQ35
Q9UQ35-S778-1	1.67291	1.00339	1	0	0	Q9UQ35
Q9UQ35-S780-1	1.41293	1.00339	1	0	0	Q9UQ35
Q9UQ35-T2381-1	0.687328	1.00339	1	0	0	Q9UQ35
Q9UKA4-S1580-1	0.466695	1.00332	1	0	0	Q9UKA4
Q9UKA4-S448-1	0.391325	1.00332	1	0	0	Q9UKA4
Q96B97-S587-1	0.236862	1.0028	1	0	0	Q96B97
Q7Z6Z7-S1907-1	1.45404	1.00266	1	0	0	Q7Z6Z7
Q7Z6Z7-S2362-1	0.615849	1.00266	1	0	0	Q7Z6Z7
P42167-S306-1	0.329261	1.00135	1	0	0	P42167
Q9BQG0-S1163-1	0.533993	1.00078	1	0	0	Q9BQG0
Q86YP4-T189-1	0.613266	1.00058	1	0	0	Q86YP4
Q6ZN18-S18-1	2.69473	1	1	0	0	Q6ZN18
Q6ZN18-S24-1	2.69473	1	1	0	0	Q6ZN18
Q96Q42-S492-1	1.6503	1	1	0	0	Q96Q42
Q8IWZ3-S1679-1	0.587249	1	1	0	0	Q8IWZ3
Q6UB99-S1792-1	1.44158	1	1	0	0	Q6UB99
O15084-S1011-1	0.446492	1	1	0	0	O15084
Q92870-S160-1	1.28828	1	1	0	0	Q92870
Q2M1Z3-S629-1	0.569595	1	1	0	0	Q2M1Z3
Q9C0H5-S604-1	0.556587	1	1	0	0	Q9C0H5
Q96DR7-S392-1	0.627918	1	1	0	0	Q96DR7
Q8N2F6-S45-1	1.44406	1	1	0	0	Q8N2F6
Q9ULH1-S1027-1	0.656425	1	1	0	0	Q9ULH1
P15336-S112-1	1.68784	1	1	0	0	P15336
Q96BY7-S1579-1	0.459564	1	1	0	0	Q96BY7
P54259-S77-1	0.639935	1	1	0	0	P54259
Q8NB49-S445-1	1.40067	1	1	0	0	Q8NB49
Q9UIF9-S1783-1	0.673169	1	1	0	0	Q9UIF9
Q9UIF9-S496-1	1.48957	1	1	0	0	Q9UIF9
Q7Z569-S117-1	0.606266	1	1	0	0	Q7Z569
Q9BRD0-S163-1	2.58975	1	1	0	0	Q9BRD0
Q9BRD0-T159-1	0.6744	1	1	0	0	Q9BRD0
Q8N5I9-S178-1	0.18247	1	1	0	0	Q8N5I9
Q9H6R7-S690-1	0.559846	1	1	0	0	Q9H6R7
Q96GV9-S167-1	0.542292	1	1	0	0	Q96GV9
Q49A88-S798-1	0.604411	1	1	0	0	Q49A88
Q14004-T1246-1	1.35468	1	1	0	0	Q14004
Q02224-S2639-1	0.574172	1	1	0	0	Q02224
Q9UPN4-S381-1	0.545109	1	1	0	0	Q9UPN4
Q9Y4F5-S829-1	0.342928	1	1	0	0	Q9Y4F5
Q9Y4F5-S954-1	0.565879	1	1	0	0	Q9Y4F5
Q13112-S410-1	0.658474	1	1	0	0	Q13112
Q8N2M8-S547-1	0.275817	1	1	0	0	Q8N2M8
Q9HAW4-S1289-1	0.222436	1	1	0	0	Q9HAW4
Q6P4Q7-S660-1	2.67067	1	1	0	0	Q6P4Q7
Q14993-S81-1	0.518445	1	1	0	0	Q14993
Q68DQ2-S395-1	0.590904	1	1	0	0	Q68DQ2
Q1MSJ5-S901-1	0.589181	1	1	0	0	Q1MSJ5
O15320-S635-1	0.640262	1	1	0	0	O15320
A2AJT9-S402-1	0.650209	1	1	0	0	A2AJT9
Q9UBU7-S381-1	0.694302	1	1	0	0	Q9UBU7
Q96KC8-S479-1	1.58072	1	1	0	0	Q96KC8
Q96KC8-S480-1	1.24587	1	1	0	0	Q96KC8
Q96EV8-S321-1	1.31534	1	1	0	0	Q96EV8
Q7L9B9-T134-1	0.560188	1	1	0	0	Q7L9B9
Q9H4G0-S546-1	0.411453	1	1	0	0	Q9H4G0
Q9H4G0-S784-1	0.553338	1	1	0	0	Q9H4G0
Q52LR7-S538-1	0.723137	1	1	0	0	Q52LR7
P15036-S310-1	0.517256	1	1	0	0	P15036
Q92817-S2025-1	0.733436	1	1	0	0	Q92817
O95677-S361-1	0.615695	1	1	0	0	O95677
Q6P1L5-S449-1	0.622807	1	1	0	0	Q6P1L5
Q7Z309-S137-1	0.337319	1	1	0	0	Q7Z309
Q7Z309-S141-1	0.337319	1	1	0	0	Q7Z309
Q86VR2-S313-1	1.23969	1	1	0	0	Q86VR2
Q86VR2-S320-1	1.23969	1	1	0	0	Q86VR2
Q8NFG4-S62-1	0.591758	1	1	0	0	Q8NFG4
Q9NZ56-S361-1	0.637576	1	1	0	0	Q9NZ56
Q8N3X1-S432-1	0.603693	1	1	0	0	Q8N3X1
P85037-S213-1	0.490781	1	1	0	0	P85037
P85037-S223-1	0.490781	1	1	0	0	P85037
P85037-S445-1	0.391634	1	1	0	0	P85037
P10071-S664-1	0.641709	1	1	0	0	P10071
Q9UPZ3-S695-1	0.536565	1	1	0	0	Q9UPZ3
Q9P2D0-S1045-1	0.750477	1	1	0	0	Q9P2D0
Q8NI35-S645-1	1.31268	1	1	0	0	Q8NI35
Q8N9B5-S713-1	0.722804	1	1	0	0	Q8N9B5
O94854-S220-1	0.569969	1	1	0	0	O94854
O94854-S666-1	0.709652	1	1	0	0	O94854
Q9P266-S1044-1	0.382605	1	1	0	0	Q9P266
Q14693-S162-1	1.74469	1	1	0	0	Q14693
Q9Y2L9-S536-1	1.76187	1	1	0	0	Q9Y2L9
Q9H063-S75-1	1.31541	1	1	0	0	Q9H063
Q8N4S9-S161-1	1.29828	1	1	0	0	Q8N4S9
Q6P0Q8-S209-1	0.694793	1	1	0	0	Q6P0Q8
Q9NS73-S91-1	0.552407	1	1	0	0	Q9NS73
Q02078-S235-1	1.73152	1	1	0	0	Q02078
P55081-S116-1	0.680975	1	1	0	0	P55081
Q8N4C8-S763-1	0.483585	1	1	0	0	Q8N4C8
Q9NXC5-S766-1	0.762521	1	1	0	0	Q9NXC5
Q15773-S238-1	0.428582	1	1	0	0	Q15773
P55196-S1779-1	0.375277	1	1	0	0	P55196
Q99549-S51-1	1.28395	1	1	0	0	Q99549
Q9Y4B5-S1514-1	0.508171	1	1	0	0	Q9Y4B5
Q9Y4B5-S776-1	0.718238	1	1	0	0	Q9Y4B5
Q13613-S43-1	0.610162	1	1	0	0	Q13613
Q8IVL0-S1245-1	0.310398	1	1	0	0	Q8IVL0
O75376-S172-1	0.625497	1	1	0	0	O75376
Q92859-S1194-1	0.713206	1	1	0	0	Q92859
P21359-S2543-1	1.4562	1	1	0	0	P21359
Q5SYE7-S1233-1	0.598598	1	1	0	0	Q5SYE7
O60551-S38-1	0.508849	1	1	0	0	O60551
P49116-S19-1	0.48369	1	1	0	0	P49116
Q9BZD4-S247-1	0.672021	1	1	0	0	Q9BZD4
O95613-S44-1	1.43301	1	1	0	0	O95613
P01213-S99-1	0.164296	1	1	0	0	P01213
Q8NEN9-S538-1	0.70559	1	1	0	0	Q8NEN9
Q9H792-S568-1	0.563278	1	1	0	0	Q9H792
Q9H792-S572-1	0.563278	1	1	0	0	Q9H792
Q9H792-S854-1	0.402204	1	1	0	0	Q9H792
Q16875-S461-1	1.7336	1	1	0	0	Q16875
O75167-T25-1	0.551198	1	1	0	0	O75167
Q8WWQ0-S1281-1	1.45194	1	1	0	0	Q8WWQ0
Q8WWQ0-S1283-1	1.45194	1	1	0	0	Q8WWQ0
A1L390-S76-1	0.279075	1	1	0	0	A1L390
Q58EX7-S64-1	0.38988	1	1	0	0	Q58EX7
Q8NEY8-S133-1	0.684444	1	1	0	0	Q8NEY8
Q5JSZ5-S613-1	0.549794	1	1	0	0	Q5JSZ5
Q15678-S593-1	0.473703	1	1	0	0	Q15678
Q15678-S594-1	0.473703	1	1	0	0	Q15678
Q16825-S589-1	0.26585	1	1	0	0	Q16825
Q9NZH5-S165-1	0.566034	1	1	0	0	Q9NZH5
Q14671-S709-1	0.538113	1	1	0	0	Q14671
Q9Y2K5-S855-1	0.537393	1	1	0	0	Q9Y2K5
Q15311-S463-1	0.663403	1	1	0	0	Q15311
Q2PPJ7-S696-1	1.94837	1	1	0	0	Q2PPJ7
O94762-S727-1	0.636787	1	1	0	0	O94762
Q9H6H4-S152-1	0.556531	1	1	0	0	Q9H6H4
Q9BRS2-S22-1	0.484222	1	1	0	0	Q9BRS2
A6NIE6-S44-1	0.662139	1	1	0	0	A6NIE6
Q53H47-S508-1	1.74423	1	1	0	0	Q53H47
Q9BRG2-S201-1	0.645886	1	1	0	0	Q9BRG2
O60292-S158-1	0.197415	1	1	0	0	O60292
Q08AE8-S387-1	0.625044	1	1	0	0	Q08AE8
Q658P3-S17-1	0.491988	1	1	0	0	Q658P3
Q9ULQ0-S354-1	2.06631	1	1	0	0	Q9ULQ0
Q9UBS9-S1081-1	0.703468	1	1	0	0	Q9UBS9
Q9HCD6-S1458-1	0.507645	1	1	0	0	Q9HCD6
Q14186-S23-1	0.48391	1	1	0	0	Q14186
Q7Z2Z1-S441-1	0.635353	1	1	0	0	Q7Z2Z1
Q04724-S286-1	0.648534	1	1	0	0	Q04724
Q9ULS5-S216-1	0.612565	1	1	0	0	Q9ULS5
Q9ULS5-S242-1	0.600215	1	1	0	0	Q9ULS5
Q9HBL0-S1177-1	0.192074	1	1	0	0	Q9HBL0
Q16890-S149-1	0.642971	1	1	0	0	Q16890
Q9UHF7-S178-1	0.632919	1	1	0	0	Q9UHF7
Q86TN4-S240-1	0.487257	1	1	0	0	Q86TN4
Q96AY4-S2398-1	0.206395	1	1	0	0	Q96AY4
O94782-S475-1	0.499463	1	1	0	0	O94782
Q5THJ4-S1042-1	0.672902	1	1	0	0	Q5THJ4
Q9ULM3-S118-1	0.396031	1	1	0	0	Q9ULM3
Q9ULJ3-S714-1	0.317752	1	1	0	0	Q9ULJ3
Q5VYS8-S172-1	0.506065	1	1	0	0	Q5VYS8
O60293-S352-1	1.43566	1	1	0	0	O60293
Q8N1G0-S1146-1	0.482121	1	1	0	0	Q8N1G0
A7E2V4-S1130-1	0.272157	1	1	0	0	A7E2V4
P50479-S112-1	0.353634	0.999694	1	0	0	P50479
Q96N67-S900-1	0.682283	0.999203	1	0	0	Q96N67
Q96N67-S910-1	2.7323	0.999203	1	0	0	Q96N67
Q9P270-S391-1	0.427818	0.999151	1	0	0	Q9P270
Q14978-S623-1	0.747532	0.998498	1	0	0	Q14978
Q14978-S643-1	0.445531	0.998498	1	0	0	Q14978
Q9BZF1-S68-1	0.550642	0.998462	1	0	0	Q9BZF1
Q9BZF1-T39-1	0.304298	0.998462	1	0	0	Q9BZF1
Q96JH7-S747-1	0.301138	0.998389	1	0	0	Q96JH7
P26045-S425-1	0.465574	0.997866	1	0	0	P26045
O94885-S721-1	0.599801	0.995336	1	0	0	O94885
O94885-S821-1	0.480273	0.995336	1	0	0	O94885
Q13439-S41-1	0.642111	0.994785	1	0	0	Q13439
Q13813-S1217-1	0.75968	0.993588	1	0	0	Q13813
O94776-T534-1	0.540147	0.993557	1	0	0	O94776
Q9P260-S453-1	0.396006	0.991932	1	0	0	Q9P260
O15417-S2275-1	1.56295	0.991784	1	0	0	O15417
Q03135-S37-1	0.532482	0.989129	1	0	0	Q03135
Q15036-S421-1	0.620212	0.988893	1	0	0	Q15036
P49792-T1396-1	0.456029	0.988376	1	0	0	P49792
P49792-S1993-1	0.3964	0.988376	1	0	0	P49792
P49792-S2454-1	0.650196	0.988376	1	0	0	P49792
P49792-S2510-1	0.610231	0.988376	1	0	0	P49792
P49792-S788-1	0.726953	0.988376	1	0	0	P49792
P49792-T2450-1	0.678191	0.988376	1	0	0	P49792
Q16555-T514-1	0.382439	0.987505	1	0	0	Q16555
P49321-S726-1	0.687841	0.987375	1	0	0	P49321
Q96JM3-S405-1	0.592847	0.986951	1	0	0	Q96JM3
Q96JM3-S416-1	0.639622	0.986951	1	0	0	Q96JM3
Q96JM3-S432-1	0.580766	0.986951	1	0	0	Q96JM3
Q96JM3-S436-1	0.580766	0.986951	1	0	0	Q96JM3
Q96JM3-S445-1	0.69741	0.986951	1	0	0	Q96JM3
Q96JM3-S675-1	0.592497	0.986951	1	0	0	Q96JM3
P53396-S455-1	0.485093	0.98523	1	0	0	P53396
P30419-S47-1	0.657466	0.983453	1	0	0	P30419
Q9H6Z4-S27-1	0.660483	0.982219	1	0	0	Q9H6Z4
Q14315-S2233-1	0.179698	0.98107	1	0	0	Q14315
O75533-T223-1	0.607607	0.980743	1	0	0	O75533
O75533-T227-1	0.607607	0.980743	1	0	0	O75533
O75533-T244-1	0.699353	0.980743	1	0	0	O75533
O75533-T248-1	0.699353	0.980743	1	0	0	O75533
Q7Z460-S1091-1	0.261209	0.979704	1	0	0	Q7Z460
Q00839-S4-1	0.758433	0.976792	1	0	0	Q00839
P19338-S563-1	0.490019	0.976496	1	0	0	P19338
P19338-S67-1	0.577191	0.976496	1	0	0	P19338
Q641Q2-S314-1	0.502531	0.976056	1	0	0	Q641Q2
Q641Q2-S498-1	0.629678	0.976056	1	0	0	Q641Q2
Q641Q2-S704-1	0.270499	0.976056	1	0	0	Q641Q2
Q641Q2-S996-1	0.5934	0.976056	1	0	0	Q641Q2
Q9HCK8-S1424-1	1.39544	0.975977	1	0	0	Q9HCK8
O15231-T447-1	0.512646	0.975831	1	0	0	O15231
O15231-T513-1	0.391559	0.975831	1	0	0	O15231
O15231-Y581-1	1.7686	0.975831	1	0	0	O15231
O15020-S2171-1	0.570182	0.974323	1	0	0	O15020
Q9Y5S9-S24-1	0.74505	0.972586	1	0	0	Q9Y5S9
P55327-S176-1	0.602548	0.972394	1	0	0	P55327
Q13045-S856-1	0.451145	0.972235	1	0	0	Q13045
Q15291-S497-1	0.239637	0.969312	1	0	0	Q15291
P53985-S467-1	1.29431	0.969067	1	0	0	P53985
P20042-S67-1	3.16013	0.967226	1	0	0	P20042
Q96F86-S131-1	0.542811	0.964286	1	0	0	Q96F86
Q9H0D6-S678-1	0.754204	0.961574	1	0	0	Q9H0D6
Q96Q15-T3573-1	0.323869	0.961553	1	0	0	Q96Q15
Q92890-S247-1	0.335385	0.960192	1	0	0	Q92890
Q6WCQ1-S619-1	0.37474	0.95966	1	0	0	Q6WCQ1
Q01082-S2138-1	0.641012	0.956498	1	0	0	Q01082
Q12802-S1932-1	0.170081	0.955875	1	0	0	Q12802
Q12802-S983-1	0.353083	0.955875	1	0	0	Q12802
Q9UPW0-S223-1	0.523685	0.954215	1	0	0	Q9UPW0
Q6ZRV2-S870-1	0.25835	0.95294	1	0	0	Q6ZRV2
P20700-S393-1	0.686588	0.952652	1	0	0	P20700
Q9NYF8-S183-1	0.730451	0.95256	1	0	0	Q9NYF8
Q9UFC0-S243-1	0.26676	0.951388	1	0	0	Q9UFC0
Q9UFC0-S259-1	0.553981	0.951388	1	0	0	Q9UFC0
Q16204-S244-1	0.559617	0.951349	1	0	0	Q16204
Q16204-S254-1	0.584118	0.951349	1	0	0	Q16204
P16949-S25-1	0.629674	0.951257	1	0	0	P16949
O95817-S173-1	0.396851	0.950113	1	0	0	O95817
O95817-S289-1	0.188947	0.950113	1	0	0	O95817
O95817-S291-1	0.231925	0.950113	1	0	0	O95817
P52888-S16-1	0.631322	0.950078	1	0	0	P52888
Q8IYB3-S431-1	0.646826	0.950062	1	0	0	Q8IYB3
Q04637-S1231-1	0.434108	0.947485	1	0	0	Q04637
P62753-S240-1	1.37905	0.94633	1	0	0	P62753
Q96HP0-S159-1	1.2532	0.946161	1	0	0	Q96HP0
Q9Y4E8-S242-1	0.619982	0.94491	1	0	0	Q9Y4E8
Q9NRY4-S1150-1	1.31449	0.94315	1	0	0	Q9NRY4
Q9NRY4-S970-1	0.666993	0.94315	1	0	0	Q9NRY4
Q6WKZ4-S496-1	0.734443	0.94287	1	0	0	Q6WKZ4
Q6WKZ4-S545-1	0.725186	0.94287	1	0	0	Q6WKZ4
Q13330-S576-1	0.376916	0.942497	1	0	0	Q13330
P10412-S187-1	0.733267	0.942013	1	0	0	P10412
P10412-T18-1	0.702534	0.942013	1	0	0	P10412
Q8N6H7-S146-1	0.644431	0.940142	1	0	0	Q8N6H7
Q71RC2-S597-1	0.550572	0.935946	1	0	0	Q71RC2
Q71RC2-S647-1	0.649146	0.935946	1	0	0	Q71RC2
Q15398-S777-1	0.708284	0.935717	1	0	0	Q15398
Q16181-S334-1	0.63673	0.934535	1	0	0	Q16181
Q16181-T426-1	0.510498	0.934535	1	0	0	Q16181
Q8NE71-S22-1	0.304595	0.934335	1	0	0	Q8NE71
Q9HC35-S144-1	0.462966	0.934276	1	0	0	Q9HC35
Q9HC35-S146-1	0.434346	0.934276	1	0	0	Q9HC35
Q9HC35-T899-1	0.525669	0.934276	1	0	0	Q9HC35
O14745-S280-1	0.349536	0.933164	1	0	0	O14745
Q9Y232-S201-1	0.666605	0.925242	1	0	0	Q9Y232
Q14152-S584-1	0.312471	0.923752	1	0	0	Q14152
O00303-S258-1	0.663945	0.923133	1	0	0	O00303
O75152-S132-1	0.484508	0.923068	1	0	0	O75152
O75152-S758-1	2.90589	0.923068	1	0	0	O75152
Q09666-S1452-1	0.633098	0.92298	1	0	0	Q09666
Q09666-S177-1	0.334608	0.92298	1	0	0	Q09666
Q09666-S216-1	0.242345	0.92298	1	0	0	Q09666
Q09666-S2397-1	0.627283	0.92298	1	0	0	Q09666
Q09666-S41-1	0.397497	0.92298	1	0	0	Q09666
Q09666-S5110-1	0.335789	0.92298	1	0	0	Q09666
Q09666-S5731-1	0.300246	0.92298	1	0	0	Q09666
Q09666-S5749-1	0.599166	0.92298	1	0	0	Q09666
Q09666-S5763-1	0.237145	0.92298	1	0	0	Q09666
Q09666-S5841-1	0.479103	0.92298	1	0	0	Q09666
Q09666-T4430-1	0.440005	0.92298	1	0	0	Q09666
Q09666-T490-1	0.487336	0.92298	1	0	0	Q09666
Q15599-S303-1	0.21475	0.922889	1	0	0	Q15599
Q6UN15-S304-1	0.3539	0.920658	1	0	0	Q6UN15
Q9H7N4-S498-1	2.45758	0.919473	1	0	0	Q9H7N4
Q9H7N4-S500-1	2.45758	0.919473	1	0	0	Q9H7N4
Q8TDB6-S539-1	0.620723	0.919033	1	0	0	Q8TDB6
Q9P206-S929-1	0.568402	0.917958	1	0	0	Q9P206
Q9P206-S979-1	0.507649	0.917958	1	0	0	Q9P206
O00499-S296-1	1.92851	0.913424	1	0	0	O00499
O00499-S298-1	1.63069	0.913424	1	0	0	O00499
O00499-S303-1	0.51523	0.913424	1	0	0	O00499
Q96PU5-S479-1	0.374709	0.912882	1	0	0	Q96PU5
Q96PU5-S483-1	0.374709	0.912882	1	0	0	Q96PU5
Q96PU5-S487-1	0.365766	0.912882	1	0	0	Q96PU5
P78344-T508-1	0.332001	0.91288	1	0	0	P78344
Q13541-S2-1	0.459376	0.912338	1	0	0	Q13541
Q13541-S65-1	0.780236	0.912338	1	0	0	Q13541
Q6ZSZ5-S1101-1	0.354263	0.910238	1	0	0	Q6ZSZ5
Q6ZSZ5-S1103-1	0.501659	0.910238	1	0	0	Q6ZSZ5
P27708-S1859-1	0.586949	0.90945	1	0	0	P27708
Q8TDZ2-S875-1	1.99912	0.908864	1	0	0	Q8TDZ2
Q9NTI5-S1165-1	0.67382	0.907552	1	0	0	Q9NTI5
Q9NTI5-S1358-1	1.36678	0.907552	1	0	0	Q9NTI5
P17706-S304-1	0.375346	0.906802	1	0	0	P17706
Q8WWI1-S1026-1	0.616683	0.906699	1	0	0	Q8WWI1
Q8WWI1-S246-1	0.443874	0.906699	1	0	0	Q8WWI1
Q8WWI1-S926-1	0.383977	0.906699	1	0	0	Q8WWI1
O95785-S996-1	0.3242	0.905508	1	0	0	O95785
Q9NY27-S226-1	0.566262	0.905215	1	0	0	Q9NY27
Q86W56-S137-1	0.744717	0.90509	1	0	0	Q86W56
Q13428-S156-1	0.475334	0.902596	1	0	0	Q13428
Q96SN8-S1238-1	0.672294	0.901252	1	0	0	Q96SN8
Q29RF7-S1305-1	0.400928	0.899464	1	0	0	Q29RF7
O75534-S445-1	0.733773	0.899272	1	0	0	O75534
P51003-S24-1	0.687567	0.898531	1	0	0	P51003
P51003-S654-1	2.48337	0.898531	1	0	0	P51003
Q8IZ73-S68-1	0.693897	0.897979	1	0	0	Q8IZ73
Q14195-S522-1	0.566153	0.897036	1	0	0	Q14195
Q7Z5K2-S221-1	1.96721	0.89403	1	0	0	Q7Z5K2
Q7Z5K2-S226-1	0.642578	0.89403	1	0	0	Q7Z5K2
Q8NFC6-S1017-1	2.32123	0.89305	1	0	0	Q8NFC6
Q8NFC6-S2501-1	0.581504	0.89305	1	0	0	Q8NFC6
Q8NFC6-S482-1	1.92372	0.89305	1	0	0	Q8NFC6
Q9BXB4-T27-1	0.332938	0.892495	1	0	0	Q9BXB4
P42166-S351-1	0.623173	0.891956	1	0	0	P42166
P42166-S66-1	0.782966	0.891956	1	0	0	P42166
P22234-S27-1	0.297272	0.891361	1	0	0	P22234
Q86SQ0-S387-1	0.316461	0.888594	1	0	0	Q86SQ0
Q6PKG0-S75-1	0.266027	0.886992	1	0	0	Q6PKG0
Q6PKG0-S774-1	1.73294	0.886992	1	0	0	Q6PKG0
Q8NFA0-S1416-1	0.298247	0.885892	1	0	0	Q8NFA0
Q9H4M9-S456-1	0.190566	0.884822	1	0	0	Q9H4M9
Q13459-S1267-1	0.644746	0.883992	1	0	0	Q13459
Q13459-S1290-1	0.757612	0.883992	1	0	0	Q13459
Q13459-S1992-1	1.28712	0.883992	1	0	0	Q13459
P29692-S133-1	0.287445	0.883832	1	0	0	P29692
P29692-T147-1	0.326647	0.883832	1	0	0	P29692
Q9Y520-S187-1	0.37012	0.883353	1	0	0	Q9Y520
Q9Y520-S2105-1	0.443958	0.883353	1	0	0	Q9Y520
Q9Y520-S779-1	0.272946	0.883353	1	0	0	Q9Y520
Q9ULU4-S547-1	0.594276	0.883008	1	0	0	Q9ULU4
Q8N556-S265-1	0.556105	0.88281	1	0	0	Q8N556
O00515-S121-1	0.394572	0.882639	1	0	0	O00515
O00515-S123-1	0.194776	0.882639	1	0	0	O00515
O00515-S177-1	0.535428	0.882639	1	0	0	O00515
Q9C0C9-S401-1	0.23216	0.879459	1	0	0	Q9C0C9
Q9BQA1-T5-1	0.572375	0.877691	1	0	0	Q9BQA1
Q92609-S539-1	0.0927747	0.877455	1	0	0	Q92609
Q92609-S544-1	0.236274	0.877455	1	0	0	Q92609
Q8WWM7-S449-1	0.621413	0.876548	1	0	0	Q8WWM7
Q8WWM7-S559-1	0.301791	0.876548	1	0	0	Q8WWM7
Q8WWM7-S594-1	0.301413	0.876548	1	0	0	Q8WWM7
Q96BY6-S1292-1	0.489979	0.873385	1	0	0	Q96BY6
Q96BY6-S1295-1	0.489979	0.873385	1	0	0	Q96BY6
Q96CX2-S185-1	0.517837	0.872907	1	0	0	Q96CX2
Q9Y4K1-S75-1	0.217175	0.87093	1	0	0	Q9Y4K1
Q8NHV4-S516-1	0.199645	0.870356	1	0	0	Q8NHV4
Q99590-S776-1	0.617739	0.868483	1	0	0	Q99590
Q99590-S802-1	0.481524	0.868483	1	0	0	Q99590
Q6Y7W6-T25-1	0.354243	0.868252	1	0	0	Q6Y7W6
Q9UHD8-S30-1	0.594198	0.865538	1	0	0	Q9UHD8
O14639-S431-1	0.603278	0.863627	1	0	0	O14639
O14639-S540-1	0.288774	0.863627	1	0	0	O14639
P18615-S51-1	2.62584	0.860767	1	0	0	P18615
Q96C19-S74-1	0.165775	0.856656	1	0	0	Q96C19
Q53LP3-S213-1	0.242572	0.855827	1	0	0	Q53LP3
Q9Y618-S1259-1	0.440017	0.853622	1	0	0	Q9Y618
Q9Y618-S939-1	0.616578	0.853622	1	0	0	Q9Y618
Q9Y618-S956-1	0.489146	0.853622	1	0	0	Q9Y618
O14929-S361-1	0.758449	0.852088	1	0	0	O14929
Q9BWU0-S82-1	0.57604	0.847915	1	0	0	Q9BWU0
Q14694-S365-1	0.632528	0.842959	1	0	0	Q14694
Q5SW79-S1112-1	0.574176	0.839721	1	0	0	Q5SW79
Q5SW79-S630-1	0.25706	0.839721	1	0	0	Q5SW79
Q5SW79-S881-1	0.457252	0.839721	1	0	0	Q5SW79
Q7Z417-S572-1	0.282384	0.83283	1	0	0	Q7Z417
Q9NPF5-T445-1	0.529576	0.825878	1	0	0	Q9NPF5
P49454-S3119-1	0.660191	0.82586	1	0	0	P49454
Q2NKX8-S1069-1	0.470822	0.823701	1	0	0	Q2NKX8
Q2NKX8-S820-1	0.631545	0.823701	1	0	0	Q2NKX8
P82094-S344-1	0.504564	0.822575	1	0	0	P82094
Q9NUL3-S416-1	0.460723	0.819629	1	0	0	Q9NUL3
Q9NUL3-S455-1	0.547314	0.819629	1	0	0	Q9NUL3
Q8NC51-S234-1	0.275973	0.81862	1	0	0	Q8NC51
Q9H0B6-S582-1	0.565504	0.817943	1	0	0	Q9H0B6
Q52LW3-S1029-1	0.50803	0.816333	1	0	0	Q52LW3
Q52LW3-S171-1	0.56585	0.816333	1	0	0	Q52LW3
Q52LW3-S499-1	0.678255	0.816333	1	0	0	Q52LW3
Q52LW3-S552-1	0.636537	0.816333	1	0	0	Q52LW3
Q52LW3-S930-1	0.571597	0.816333	1	0	0	Q52LW3
Q52LW3-S949-1	0.729279	0.816333	1	0	0	Q52LW3
Q9NTJ3-S41-1	0.625794	0.796237	1	0	0	Q9NTJ3
Q7Z5L9-S175-1	0.580434	0.787053	1	0	0	Q7Z5L9
Q6IBW4-S284-1	0.664352	0.773155	1	0	0	Q6IBW4
P06400-S807-1	0.45252	0.76847	1	0	0	P06400
P06400-T373-1	0.456206	0.76847	1	0	0	P06400
Q11201	1	0.763193	1	0	0	Q11201
P52701-S137-1	0.722591	0.763014	1	0	0	P52701
P52701-S227-1	0.801986	0.763014	1	0	0	P52701
P52701-S830-1	0.392791	0.763014	1	0	0	P52701
Q6PJT7-S515-1	0.591199	0.761111	1	0	0	Q6PJT7
P18858-S201-1	0.666438	0.758933	1	0	0	P18858
P18858-S66-1	1.39119	0.758933	1	0	0	P18858
P18858-S76-1	0.460418	0.758933	1	0	0	P18858
P18858-T195-1	0.520303	0.758933	1	0	0	P18858
P40692	1	0.756718	1	0	0	P40692
Q9BTE3	1	0.7567	1	0	0	Q9BTE3
Q9ULX6	1	0.754782	1	0	0	Q9ULX6
P61024	1	0.752381	1	0	0	P61024
O95239-S394-1	0.969219	0.748901	1	0	0	O95239
O95239-S815-1	0.849456	0.748901	1	0	0	O95239
Q9BXF6	1	0.743557	1	0	0	Q9BXF6
Q92614-S140-1	0.315779	0.73567	1	0	0	Q92614
Q92614-S1970-1	1.17054	0.73567	1	0	0	Q92614
Q92614-S1974-1	0.352678	0.73567	1	0	0	Q92614
Q92614-S2041-1	0.973853	0.73567	1	0	0	Q92614
Q92614-S2043-1	0.973853	0.73567	1	0	0	Q92614
O95571	1	0.733854	1	0	0	O95571
Q9NYB0-S203-1	0.641214	0.731429	1	0	0	Q9NYB0
Q9UQB8-S454-1	0.189169	0.731409	1	0	0	Q9UQB8
P13051-S23-1	0.550055	0.73072	1	0	0	P13051
P16402-S2-1	1.39367	0.728321	1	0	0	P16402
Q86XL3	1	0.727169	1	0	0	Q86XL3
Q9UG63	1	0.723088	1	0	0	Q9UG63
Q13671-S333-1	0.269464	0.720643	1	0	0	Q13671
Q13671-S337-1	1.9499	0.720643	1	0	0	Q13671
P23921	1	0.717995	1	0	0	P23921
O95140	1	0.707632	1	0	0	O95140
Q13107	1	0.702249	1	0	0	Q13107
Q9NZH6-S107-1	0.298839	0.696912	1	0	0	Q9NZH6
Q86WB0-S321-1	0.589429	0.696397	1	0	0	Q86WB0
Q15554	1	0.696373	1	0	0	Q15554
Q9BRQ0	1	0.696347	1	0	0	Q9BRQ0
Q9BQ70	1	0.696325	1	0	0	Q9BQ70
Q5VT52-T723-1	0.59279	0.69448	1	0	0	Q5VT52
P33316	1	0.693537	1	0	0	P33316
Q9BX63-S956-1	0.393796	0.692033	1	0	0	Q9BX63
P00749	1	0.685336	1	0	0	P00749
O00762	1	0.68261	1	0	0	O00762
P48307	1	0.678431	1	0	0	P48307
P19883	1	0.678222	1	0	0	P19883
P40818-T577-1	0.617375	0.673907	1	0	0	P40818
Q9UKK3	1	0.669742	1	0	0	Q9UKK3
Q9NQW6-S182-1	0.645979	0.668493	1	0	0	Q9NQW6
Q9NQW6-S323-1	0.63989	0.668493	1	0	0	Q9NQW6
Q9NQW6-S54-1	0.471774	0.668493	1	0	0	Q9NQW6
A4D1E9	1	0.666478	1	0	0	A4D1E9
Q13283-S149-1	0.523292	0.662677	1	0	0	Q13283
Q13283-S232-1	0.444561	0.662677	1	0	0	Q13283
Q96T88	1	0.660101	1	0	0	Q96T88
Q8WVB6	1	0.659157	1	0	0	Q8WVB6
Q02241	1	0.655442	1	0	0	Q02241
Q6P3W7-S677-1	1.97059	0.651948	1	0	0	Q6P3W7
Q9NWK9-S25-1	0.72195	0.651612	1	0	0	Q9NWK9
Q9H0H5-T342-1	0.459993	0.650074	1	0	0	Q9H0H5
Q15043	1	0.645497	1	0	0	Q15043
Q14444	1	0.643335	1	0	0	Q14444
P26358-S714-1	0.558278	0.634291	1	0	0	P26358
Q8IZH2	1	0.631707	1	0	0	Q8IZH2
P49643	1	0.623992	1	0	0	P49643
P53814-S245-1	0.782127	0.606276	1	0	0	P53814
P53814-S251-1	0.575882	0.606276	1	0	0	P53814
P53814-S304-1	0.196288	0.606276	1	0	0	P53814
P53814-S357-1	0.133682	0.606276	1	0	0	P53814
Q8TE77-S9-1	3.10977	0.600661	1	0	0	Q8TE77
Q9UJ68	1	0.589611	1	0	0	Q9UJ68
O94813	1	0.56644	1	0	0	O94813
Q13835-S4-1	0.224311	0.560733	1	0	0	Q13835
P26022	1	0.555185	1	0	0	P26022
Q9NPQ8	1	0.551959	1	0	0	Q9NPQ8
P04818	1	0.544739	1	0	0	P04818
Q99661	1	0.541124	1	0	0	Q99661
P01584-S16-1	0.646544	0.525441	1	0	0	P01584
Q53ET0	1	0.508612	1	0	0	Q53ET0
P49642	1	0.506008	1	0	0	P49642
P31350	1	0.50195	1	0	0	P31350
Q9BYT8	1	0.490473	1	0	0	Q9BYT8
O94763	1	0.439836	1	0	0	O94763
Q9Y217	1	0.411612	1	0	0	Q9Y217
Q8NG27-S70-1	1.12148	0.363812	1	0	0	Q8NG27
Q8NG27-T277-1	1.41548	0.363812	1	0	0	Q8NG27
Q14738	1	0.225214	1	0	0	Q14738
