# Supplementary material for: PPP2R2A prostate cancer haploinsufficiency is associated with worse prognosis and a high vulnerability to B55α/PP2A reconstitution that triggers centrosome destabilization
Source: Oncogenesis. 2019 Dec 10;8(12):72. doi: 10.1038/s41389-019-0180-9 (PMC6904742; doi:10.1038/s41389-019-0180-9)
Supplement: Supplementary file 9 — Supplemental Table 5 [file 41389_2019_180_MOESM9_ESM.xlsx]

## Sheet: Overexpresser Het vs No Alt
Gene	Cytoband	μ in altered group	μ in unaltered group	σ in altered group	σ in unaltered group	Log Ratio	p-Value	q-Value	Tendency
SSTR1	14q21.1	8.22	6.93	1.85	1.53	1.29	1.19e-13	2.13e-11	Over-expressed
GRIN3A	9q31.1	7.4	6.34	2.46	2.22	1.06	6.771e-06	6.157e-05	Over-expressed
COMP	19p13.11	9.42	8.36	2.2	2.36	1.05	3.821e-06	3.839e-05	Over-expressed
F5	1q24.2	9.94	8.92	2.03	2.02	1.02	4.74e-07	6.686e-06	Over-expressed
TMEM45B	11q24.3	9.44	8.47	1.63	1.68	0.97	6.58e-09	2.01e-07	Over-expressed
ONECUT2	18q21.31	7.04	6.09	1.49	1.93	0.95	4.82e-08	1.025e-06	Over-expressed
HOXC6	12q13.13	8.16	7.26	1.09	1.82	0.9	3.13e-09	1.12e-07	Over-expressed
KLHL35	11q13.4	5.28	4.45	1.17	1.3	0.83	3.27e-11	2.73e-09	Over-expressed
ITGBL1	13q33.1	7.4	6.58	1.72	1.79	0.81	3.616e-06	3.673e-05	Over-expressed
COL9A2	1p34.2	11.48	10.69	2	1.6	0.79	1.316e-05	0.0001072	Over-expressed
SLC10A7	4q31.22	8.98	8.2	1.19	0.91	0.78	5e-13	7.14e-11	Over-expressed
ASPN	9q22.31	7.96	7.18	1.27	1.38	0.78	4.96e-09	1.63e-07	Over-expressed
TBX1	22q11.21	8.33	7.55	1.59	1.79	0.78	3.627e-06	3.679e-05	Over-expressed
PCDHB8	5q31.3	6.04	5.26	1.91	1.72	0.78	1.865e-05	0.0001448	Over-expressed
SSPO	7q36.1	6.26	5.5	1.5	1.48	0.77	2.88e-07	4.444e-06	Over-expressed
MELK	9p13.2	5.6	4.84	1.35	1.34	0.76	2.02e-08	5.08e-07	Over-expressed
CTHRC1	8q22.3	6.6	5.84	1.52	1.46	0.76	3.55e-07	5.308e-06	Over-expressed
ANKRD29	18q11.2	7.62	6.87	1.5	1.2	0.75	4.39e-08	9.6e-07	Over-expressed
KIF4A	Xq13.1	6.2	5.45	1.37	1.43	0.75	8.26e-08	1.603e-06	Over-expressed
F2RL2	5q13.3	4.74	3.99	1.59	1.56	0.75	1.916e-06	2.152e-05	Over-expressed
AMACR	5p13.2	13.13	12.38	1.7	1.69	0.75	9.248e-06	7.947e-05	Over-expressed
GDPD1	17q22	6.93	6.19	1.04	1.07	0.74	4.81e-12	5.29e-10	Over-expressed
TROAP	12q13.12	5.55	4.82	1.32	1.31	0.73	3.08e-08	7.24e-07	Over-expressed
MEX3A	1q22	8.31	7.58	1.48	1.45	0.73	6.56e-07	8.795e-06	Over-expressed
KIF20A	5q31.2	6.06	5.34	1.42	1.43	0.72	4.29e-07	6.178e-06	Over-expressed
BUB1	2q13	5.94	5.23	1.37	1.34	0.71	1.62e-07	2.757e-06	Over-expressed
CELSR3	3p21.31	6.69	5.97	1.55	1.3	0.71	6.65e-07	8.855e-06	Over-expressed
SFRP4	7p14.1	10.24	9.52	1.68	1.58	0.71	1.167e-05	9.679e-05	Over-expressed
CCDC78	16p13.3	5.64	4.93	1.76	1.84	0.71	6.984e-05	0.000443	Over-expressed
NKAIN1	1p35.2	8.13	7.42	2.61	2.37	0.71	0.004219	0.0135	Over-expressed
HJURP	2q37.1	6.28	5.58	1.28	1.3	0.7	5.82e-08	1.201e-06	Over-expressed
PTK6	20q13.33	7.63	6.93	1.71	1.4	0.7	7.526e-06	6.73e-05	Over-expressed
CXCL14	5q31.1	9.15	8.45	1.97	1.82	0.7	0.0001931	0.001033	Over-expressed
GTSE1	22q13.31	5.52	4.83	1.19	1.23	0.69	1.72e-08	4.42e-07	Over-expressed
MYBL2	20q13.12	6.87	6.18	1.38	1.3	0.69	2.88e-07	4.444e-06	Over-expressed
KHDRBS3	8q24.23	8.24	7.55	1.58	1.13	0.69	6.79e-07	9.009e-06	Over-expressed
CENPF	1q41	7.69	7.01	1.26	1.17	0.68	2.65e-08	6.39e-07	Over-expressed
THBS4	5q14.1	10.15	9.46	1.61	1.74	0.68	4.157e-05	0.0002868	Over-expressed
ADD2	2p13.3	5.25	4.57	2.11	1.56	0.68	0.0002184	0.001145	Over-expressed
HMMR	5q34	6.08	5.41	1.24	1.39	0.67	4.72e-07	6.68e-06	Over-expressed
HS6ST3	13q32.1	6.04	5.37	1.96	1.71	0.67	0.0002654	0.001353	Over-expressed
APLN	Xq26.1	7.61	6.95	1.3	1.11	0.66	5.78e-08	1.195e-06	Over-expressed
UBE2C	20q13.12	6.3	5.64	1.39	1.38	0.66	2.052e-06	2.276e-05	Over-expressed
OVOL1	11q13.1	7.07	6.42	0.97	0.99	0.65	6.33e-11	4.57e-09	Over-expressed
KIF15	3p21.31	5.15	4.5	1.33	1.22	0.65	4.37e-07	6.289e-06	Over-expressed
DEPDC1B	5q12.1	4.86	4.22	1.38	1.22	0.65	6.83e-07	9.049e-06	Over-expressed
ASPM	1q31.3	5.64	4.99	1.42	1.35	0.65	2.91e-06	3.075e-05	Over-expressed
CDON	11q24.2	8.25	7.61	0.97	0.84	0.64	3.57e-12	4.1e-10	Over-expressed
NUF2	1q23.3	4.64	3.99	1.34	1.24	0.64	7e-07	9.224e-06	Over-expressed
FAM72D	1q21.1	3.45	2.82	1.19	1.2	0.63	1.73e-07	2.898e-06	Over-expressed
GPC2	7q22.1	4.32	3.7	1.21	1.24	0.63	3.26e-07	4.938e-06	Over-expressed
IQGAP3	1q22	6.02	5.39	1.31	1.26	0.63	1.214e-06	1.469e-05	Over-expressed
VSTM2L	20q11.23	11.04	10.42	1.52	1.44	0.63	2.145e-05	0.0001625	Over-expressed
PRR16	5q23.1	8.67	8.05	1.62	1.69	0.63	0.0001462	0.0008174	Over-expressed
PEX10	1p36.32	10.88	10.25	1.24	1.04	0.62	5.84e-08	1.204e-06	Over-expressed
CDC20	1p34.2	6.62	6	1.22	1.21	0.62	3.85e-07	5.665e-06	Over-expressed
KIF18B	17q21.31	4.71	4.1	1.4	1.34	0.62	6.271e-06	5.781e-05	Over-expressed
SLC3A1	2p21	4.36	3.74	2.2	1.78	0.62	0.001832	0.006789	Over-expressed
ZNF467	7q36.1	7.88	7.27	1	0.94	0.61	5.2e-10	2.58e-08	Over-expressed
TOP2A	17q21.2	8.25	7.64	1.37	1.32	0.61	6.323e-06	5.813e-05	Over-expressed
FAP	2q24.2	6.33	5.71	1.54	1.52	0.61	5.787e-05	0.0003785	Over-expressed
CACNA1D	3p21.1	9.63	9.01	1.56	1.65	0.61	0.0001234	0.0007087	Over-expressed
KLK15	19q13.33	6.63	6.02	1.66	1.58	0.61	0.0001414	0.0007937	Over-expressed
TMEM63C	14q24.3	4.55	3.94	1.82	1.55	0.61	0.0002816	0.001422	Over-expressed
CABP4	11q13.2	5.65	5.05	0.95	1.11	0.6	6.42e-09	1.98e-07	Over-expressed
TPX2	20q11.21	7.52	6.93	1.17	1.16	0.6	3.36e-07	5.08e-06	Over-expressed
ST6GALNAC5	1p31.1	5.79	5.19	1.87	1.79	0.6	0.0009829	0.004039	Over-expressed
OCLN	5q13.2	8.57	7.97	1.07	1.08	0.59	3.76e-08	8.46e-07	Over-expressed
C9ORF163	9q34.3	4.14	3.54	1.09	1.06	0.59	3.92e-08	8.7e-07	Over-expressed
MKI67	10q26.2	8.58	8	1.06	1.07	0.59	4.29e-08	9.43e-07	Over-expressed
TMEM132A	11q12.2	10.25	9.67	0.86	0.97	0.58	4.47e-10	2.29e-08	Over-expressed
FAM72B	1p11.2	4.73	4.15	1.07	1.05	0.58	4.71e-08	1.01e-06	Over-expressed
CCNE2	8q22.1	5.51	4.93	1.19	0.97	0.58	9.93e-08	1.842e-06	Over-expressed
SKA3	13q12.11	5.28	4.7	1.11	1.1	0.58	1.73e-07	2.897e-06	Over-expressed
ESPL1	12q13.13	5.19	4.61	1.33	1.19	0.58	4.298e-06	4.226e-05	Over-expressed
HIST1H2AM	6p22.1	4.24	3.66	1.25	1.36	0.58	8.227e-06	7.251e-05	Over-expressed
F2RL3	19p13.11	5.75	5.16	1.45	1.42	0.58	4.676e-05	0.0003169	Over-expressed
RALGAPA2	20p11.23	10.09	9.51	1.5	1.58	0.58	0.0001715	0.0009356	Over-expressed
GREM1	15q13.3	8.55	7.97	2.03	1.71	0.58	0.001853	0.006853	Over-expressed
HIST1H2BN	6p22.1	4.15	3.58	0.87	0.95	0.57	6.86e-10	3.23e-08	Over-expressed
DNMT3B	20q11.21	5.21	4.64	1	0.92	0.57	3.49e-09	1.22e-07	Over-expressed
MMP11	22q11.23	7.52	6.95	1.35	1.14	0.57	4.258e-06	4.199e-05	Over-expressed
RRM2	2p25.1	7.38	6.81	1.31	1.22	0.57	6.967e-06	6.301e-05	Over-expressed
NCAPH	2q11.2	5.52	4.95	1.39	1.19	0.57	1.142e-05	9.495e-05	Over-expressed
HIST1H3H	6p22.1	5.09	4.52	1.42	1.44	0.57	6.734e-05	0.00043	Over-expressed
CYP27B1	12q14.1	4.71	4.15	0.95	0.99	0.56	9.23e-09	2.66e-07	Over-expressed
BUB1B	15q15.1	6.21	5.66	1.05	1.12	0.56	3.4e-07	5.127e-06	Over-expressed
ENTPD5	14q24.3	10.91	10.35	1.17	1.3	0.56	5.418e-06	5.114e-05	Over-expressed
ATP11A	13q34	9.97	9.41	1.34	1.18	0.56	8.706e-06	7.564e-05	Over-expressed
POLQ	3q13.33	4.22	3.67	1.45	1.11	0.56	1.614e-05	0.000128	Over-expressed
NCAPG	4p15.31	6.19	5.64	1.19	1.24	0.55	5.759e-06	5.38e-05	Over-expressed
CEP55	10q23.33	5.43	4.88	1.3	1.16	0.55	9.624e-06	8.209e-05	Over-expressed
LAMP5	20p12.2	6.61	6.06	1.76	1.55	0.55	0.0008935	0.003731	Over-expressed
CENPE	4q24	6.05	5.51	1.08	0.99	0.54	1.98e-07	3.249e-06	Over-expressed
CDK1	10q21.2	7.21	6.68	1.17	1.08	0.54	1.937e-06	2.17e-05	Over-expressed
GSC	14q32.13	5.11	4.56	1.1	1.2	0.54	2.296e-06	2.515e-05	Over-expressed
PLK1	16p12.2	6.28	5.74	1.17	1.12	0.54	2.887e-06	3.058e-05	Over-expressed
BICD1	12p11.21	8.44	7.91	1.11	1.25	0.54	5.696e-06	5.328e-05	Over-expressed
PLIN1	15q26.1	4.87	4.33	1.19	1.2	0.54	6.996e-06	6.324e-05	Over-expressed
DERL3	22q11.23	6.37	5.83	1.22	1.38	0.54	3.388e-05	0.0002415	Over-expressed
ISX	22q12.3	5.67	5.13	1.24	1.57	0.54	0.0001165	0.0006772	Over-expressed
ARHGEF26	3q25.2	11.05	10.52	0.75	0.83	0.53	3.72e-11	2.98e-09	Over-expressed
NUSAP1	15q15.1	7.21	6.68	1.19	1.13	0.53	4.298e-06	4.226e-05	Over-expressed
SUGCT	7p14.1	5	4.47	1.38	1.13	0.53	2.406e-05	0.0001785	Over-expressed
SPC25	2q24.3	4.34	3.82	1.34	1.27	0.53	5.544e-05	0.0003652	Over-expressed
EPPK1	8q24.3	8.26	7.73	1.49	1.43	0.53	0.000283	0.001428	Over-expressed
LOC100130872	4p16.3	9.57	9.04	1.54	1.65	0.53	0.0008419	0.003554	Over-expressed
HACD2	3q21.1	7.91	7.37	1.72	1.93	0.53	0.003394	0.0113	Over-expressed
MAP6D1	3q27.1	7.12	6.6	0.92	0.79	0.52	2.05e-09	7.96e-08	Over-expressed
ZNF695	1q44	3.29	2.77	1.13	1.17	0.52	5.526e-06	5.195e-05	Over-expressed
CDC45	22q11.21	5.03	4.52	1.45	1.35	0.52	0.000193	0.001033	Over-expressed
MFSD4A	1q32.1	7.31	6.79	1.55	1.22	0.52	0.0002053	0.001086	Over-expressed
CXCL10	4q21.1	7.53	7.01	1.58	1.43	0.52	0.0005364	0.002434	Over-expressed
SLC5A1	22q12.3	8.8	8.27	1.87	1.84	0.52	0.004295	0.0137	Over-expressed
COLCA1	11q23.1	10.98	10.47	1.18	1.09	0.51	7.02e-06	6.341e-05	Over-expressed
UHRF1	19p13.3	5.71	5.2	1.23	1.08	0.51	1.049e-05	8.854e-05	Over-expressed
NCALD	8q22.3	9.57	9.06	1.42	1.2	0.51	0.000114	0.0006649	Over-expressed
KCNN2	5q22.3	9.49	8.98	1.41	1.34	0.51	0.0002009	0.001067	Over-expressed
RNF144A	2p25.1	10.13	9.63	0.61	0.63	0.5	8.78e-15	1.87e-12	Over-expressed
CHMP4C	8q21.13	9.58	9.08	0.64	0.63	0.5	2.01e-14	3.97e-12	Over-expressed
ANLN	7p14.2	6.26	5.76	1.4	1.17	0.5	8.933e-05	0.0005425	Over-expressed
CDKN3	14q22.2	4.99	4.51	1.22	1.25	0.49	7.679e-05	0.0004786	Over-expressed
FAM171B	2q32.1	7.27	6.78	1.41	1.07	0.49	8.314e-05	0.0005113	Over-expressed
SCD	10q24.31	13.12	12.63	1.3	1.27	0.49	0.0001192	0.0006896	Over-expressed
GPRIN2	10q11.22	7.24	6.75	1.62	1.43	0.49	0.001394	0.005399	Over-expressed
GPR160	3q26.2	11.06	10.58	0.64	0.72	0.48	3.81e-12	4.34e-10	Over-expressed
TP53INP1	8q22.1	11.8	11.33	0.67	0.71	0.48	1.32e-11	1.25e-09	Over-expressed
PCSK6	15q26.3	9.44	8.96	0.83	0.94	0.48	5.58e-08	1.156e-06	Over-expressed
CCNA2	4q27	6.43	5.95	1.07	0.96	0.48	2.258e-06	2.478e-05	Over-expressed
OIP5	15q15.1	4.07	3.58	1.16	1.09	0.48	1.699e-05	0.0001335	Over-expressed
LBH	2p23.1	11.45	10.96	1.21	1.06	0.48	2.089e-05	0.0001589	Over-expressed
RGS11	16p13.3	8.33	7.86	1.2	1.11	0.48	3.706e-05	0.0002601	Over-expressed
BIRC5	17q25.3	5.91	5.43	1.28	1.38	0.48	0.0002689	0.001367	Over-expressed
SPP1	4q22.1	8.37	7.89	1.53	1.53	0.48	0.001552	0.00591	Over-expressed
HAGHL	16p13.3	6.4	5.91	1.6	1.49	0.48	0.001567	0.005954	Over-expressed
RHPN1-AS1	8q24.3	5.04	4.57	0.76	0.7	0.47	2.85e-10	1.58e-08	Over-expressed
UGDH	4p14	11.54	11.07	0.86	0.75	0.47	6.37e-09	1.97e-07	Over-expressed
AURKA	20q13.2	6.26	5.79	0.91	0.83	0.47	8.94e-08	1.707e-06	Over-expressed
TTTY15	Yq11.221	9	8.53	1.01	0.84	0.47	3.62e-07	5.389e-06	Over-expressed
PRSS27	16p13.3	5.02	4.56	1.17	1.06	0.47	2.48e-05	0.000183	Over-expressed
NETO2	16q12.1	7.59	7.12	1.13	1.22	0.47	5.678e-05	0.0003729	Over-expressed
FOXS1	20q11.21	5.24	4.76	1.23	1.28	0.47	0.0001557	0.0008611	Over-expressed
EDARADD	1q42.3-q43	8.12	7.64	1.44	1.32	0.47	0.0005461	0.002466	Over-expressed
CXCL11	4q21.1	6.99	6.53	1.58	1.47	0.47	0.002153	0.007784	Over-expressed
SIX4	14q23.1	8.89	8.43	0.59	0.58	0.46	9.53e-15	1.98e-12	Over-expressed
FAM117B	2q33.2	10.38	9.92	0.78	0.8	0.46	9.47e-09	2.71e-07	Over-expressed
REXO2	11q23.2	11.16	10.7	0.86	0.72	0.46	9.62e-09	2.75e-07	Over-expressed
PABPC3	13q12.13	8.65	8.2	0.8	0.79	0.46	1.22e-08	3.39e-07	Over-expressed
ANK3	10q21.2	10.87	10.41	0.89	0.83	0.46	9.57e-08	1.793e-06	Over-expressed
TRIP13	5p15.33	6.29	5.82	0.93	0.89	0.46	3.91e-07	5.735e-06	Over-expressed
CDCA5	11q13.1	6.8	6.35	1.01	0.89	0.46	1.665e-06	1.912e-05	Over-expressed
TMSB15A	Xq22.1	9.39	8.93	1.21	1.28	0.46	0.0002457	0.001264	Over-expressed
ZYG11A	1p32.3	6.17	5.71	1.4	1.15	0.46	0.0002823	0.001425	Over-expressed
TRPM2	21q22.3	7.48	7.03	1.69	1.56	0.46	0.004515	0.0143	Over-expressed
CRLF1	19p13.11	5.06	4.6	1.63	1.88	0.46	0.007905	0.0228	Over-expressed
ARHGEF38	4q24	6.92	6.47	0.89	0.99	0.45	1.654e-06	1.902e-05	Over-expressed
AHRR	5p15.33	4.5	4.05	0.96	0.92	0.45	1.655e-06	1.902e-05	Over-expressed
SPAG5	17q11.2	7.2	6.75	0.99	0.94	0.45	3.038e-06	3.183e-05	Over-expressed
DNAH10	12q24.31	4.05	3.6	1.09	1.09	0.45	3.257e-05	0.0002332	Over-expressed
TRIB1	8q24.13	12.22	11.76	1.04	1.16	0.45	3.963e-05	0.000276	Over-expressed
HES6	2q37.3	7.05	6.6	1.29	1.15	0.45	0.0002085	0.001101	Over-expressed
CBX2	17q25.3	6.47	6.02	1.26	1.21	0.45	0.0002388	0.001234	Over-expressed
SLC51A	3q29	5.94	5.49	1.37	1.4	0.45	0.00116	0.004626	Over-expressed
GJB2	13q12.11	6.74	6.29	1.44	1.42	0.45	0.001678	0.006305	Over-expressed
MCTP1	5q15	5.5	5.06	1.48	1.4	0.45	0.00185	0.006841	Over-expressed
C1QTNF3	5p13.2	7.41	6.96	1.63	1.54	0.45	0.004145	0.0133	Over-expressed
CXCL9	4q21.1	7.88	7.43	1.74	1.58	0.45	0.006101	0.0183	Over-expressed
UHMK1	1q23.3	7.63	7.18	1.72	1.91	0.45	0.012	0.0319	Over-expressed
RIPK2	8q21.3	9.47	9.02	0.59	0.48	0.44	9.36e-16	2.37e-13	Over-expressed
CDCA8	1p34.3	6.4	5.96	0.8	0.85	0.44	7.75e-08	1.525e-06	Over-expressed
SPAG1	8q22.2	7.51	7.07	0.9	0.78	0.44	2.37e-07	3.759e-06	Over-expressed
RHPN1	8q24.3	9.15	8.71	0.91	0.96	0.44	2.189e-06	2.41e-05	Over-expressed
C5ORF30	5q21.1	9.04	8.6	1.12	0.88	0.44	1.183e-05	9.786e-05	Over-expressed
SLC36A1	5q33.1	10.16	9.72	1.12	1.06	0.44	4.836e-05	0.0003251	Over-expressed
SDK1	7p22.2	10.15	9.71	1.42	1.49	0.44	0.002355	0.008368	Over-expressed
SLC37A3	7q34	10.04	9.6	0.52	0.46	0.43	1.77e-17	5.81e-15	Over-expressed
RGS10	10q26.11	10.84	10.41	0.65	0.69	0.43	2.82e-10	1.57e-08	Over-expressed
TBC1D31	8q24.13	7.04	6.61	0.73	0.64	0.43	4.69e-10	2.34e-08	Over-expressed
SLC26A6	3p21.31	9.01	8.58	0.69	0.72	0.43	1.32e-09	5.54e-08	Over-expressed
STIL	1p33	7.38	6.95	0.73	0.8	0.43	1.98e-08	5e-07	Over-expressed
CDC6	17q21.2	6.62	6.19	0.99	0.87	0.43	5.207e-06	4.96e-05	Over-expressed
FBXL19-AS1	16p11.2	6.35	5.92	1.01	0.88	0.43	5.343e-06	5.068e-05	Over-expressed
XRCC2	7q36.1	4.34	3.91	1.06	0.97	0.43	2.073e-05	0.000158	Over-expressed
BMP8B	1p34.2	5.69	5.26	1.19	1.02	0.43	0.0001154	0.0006723	Over-expressed
SESN3	11q21	6.88	6.45	1.41	1.24	0.43	0.001183	0.004701	Over-expressed
HIST1H1E	6p22.2	4.46	4.03	1.55	1.66	0.43	0.006497	0.0193	Over-expressed
CDR2L	17q25.1	9.32	8.9	0.72	0.67	0.42	1.31e-09	5.51e-08	Over-expressed
TRNT1	3p26.2	9.11	8.69	0.76	0.63	0.42	3.85e-09	1.32e-07	Over-expressed
ZNF217	20q13.2	11.3	10.88	0.82	0.83	0.42	3.56e-07	5.31e-06	Over-expressed
NRP1	10p11.22	10.88	10.45	1.02	0.84	0.42	6.694e-06	6.104e-05	Over-expressed
AKAP5	14q23.3	5.75	5.33	0.97	0.91	0.42	8.733e-06	7.578e-05	Over-expressed
HIST3H2A	1q42.13	7.8	7.38	0.99	1.08	0.42	5.378e-05	0.0003555	Over-expressed
E2F2	1p36.12	4.79	4.37	1.12	1.05	0.42	9.87e-05	0.0005909	Over-expressed
OAS3	12q24.13	9.47	9.05	1.22	0.99	0.42	0.0001328	0.0007526	Over-expressed
NAALADL2	3q26.31	9.53	9.12	1.11	1.08	0.42	0.0001426	0.0007993	Over-expressed
PIMREG	17p13.2	4.82	4.41	1.18	1.23	0.42	0.000463	0.002168	Over-expressed
B4GALNT4	11p15.5	8.71	8.29	1.37	1.15	0.42	0.0008376	0.003543	Over-expressed
SYNGR3	16p13.3	3.28	2.87	1.47	1.41	0.42	0.003536	0.0116	Over-expressed
MAL2	8q24.12	11.69	11.28	0.56	0.57	0.41	1.02e-12	1.36e-10	Over-expressed
TUT7	9q21.33	11.5	11.09	0.67	0.65	0.41	1.03e-09	4.5e-08	Over-expressed
SQLE	8q24.13	9.91	9.49	0.81	0.73	0.41	8.94e-08	1.707e-06	Over-expressed
KIFC1	6p21.32	6.85	6.44	1.06	0.96	0.41	4.263e-05	0.0002931	Over-expressed
RNFT2	12q24.22	4.66	4.25	1.02	1.02	0.41	4.826e-05	0.0003249	Over-expressed
ACKR2	3p22.1	4.85	4.44	1.19	0.8	0.41	6.161e-05	0.0003979	Over-expressed
SKA1	18q21.1	4.66	4.25	1.06	1.05	0.41	0.0001081	0.000636	Over-expressed
KIF23	15q23	5.75	5.35	1.21	1.01	0.41	0.0002627	0.001341	Over-expressed
RAD54L	1p34.1	4.92	4.51	1.23	1.04	0.41	0.0003042	0.00152	Over-expressed
CAMK2N1	1p36.12	10.26	9.85	1.31	0.97	0.41	0.0003869	0.001864	Over-expressed
FNIP2	4q32.1	9.49	9.08	1.41	1.55	0.41	0.005037	0.0157	Over-expressed
TWIST1	7p21.1	7.32	6.91	1.53	1.47	0.41	0.005993	0.018	Over-expressed
SERINC5	5q14.1	9.19	8.79	1.65	1.82	0.41	0.0173	0.0431	Over-expressed
NDUFAF6	8q22.1	7.61	7.21	0.58	0.48	0.4	2.15e-13	3.52e-11	Over-expressed
SOWAHB	4q21.1	7.1	6.7	0.72	0.93	0.4	1.523e-06	1.778e-05	Over-expressed
ECT2	3q26.31	8.32	7.92	0.86	0.8	0.4	1.991e-06	2.219e-05	Over-expressed
BLM	15q26.1	5.16	4.77	0.87	0.82	0.4	2.82e-06	3.008e-05	Over-expressed
MTBP	8q24.12	5.29	4.89	0.91	0.84	0.4	5.481e-06	5.163e-05	Over-expressed
UBE2T	1q32.1	6.27	5.87	0.9	0.87	0.4	7.699e-06	6.853e-05	Over-expressed
CENPU	4q35.1	7.35	6.94	0.9	0.9	0.4	8.282e-06	7.292e-05	Over-expressed
ERCC6L	Xq13.1	4.83	4.43	0.99	0.81	0.4	1.082e-05	9.078e-05	Over-expressed
CIT	12q24.23	6.44	6.04	0.95	0.86	0.4	1.17e-05	9.687e-05	Over-expressed
CGREF1	2p23.3	9.43	9.03	0.88	1.05	0.4	3.058e-05	0.0002205	Over-expressed
FOXM1	12p13.33	7.26	6.86	1.11	0.98	0.4	0.0001466	0.0008193	Over-expressed
STC2	5q35.2	7.81	7.41	1.19	0.98	0.4	0.0002154	0.001131	Over-expressed
RPL36A	Xq22.1	6.12	5.72	1.18	1.19	0.4	0.0006956	0.003028	Over-expressed
AR	Xq12	8.91	8.51	1.42	1.53	0.4	0.005918	0.0179	Over-expressed
FAM84B	8q24.21	10.64	10.25	0.54	0.55	0.39	1.81e-12	2.24e-10	Over-expressed
TMEM241	18q11.2	7.77	7.39	0.6	0.63	0.39	5.44e-10	2.65e-08	Over-expressed
NUP210	3p25.1	10.83	10.44	0.64	0.68	0.39	4.24e-09	1.43e-07	Over-expressed
E2F5	8q21.2	7.76	7.37	0.65	0.71	0.39	1.57e-08	4.14e-07	Over-expressed
RINL	19q13.2	6.6	6.21	0.7	0.72	0.39	4.67e-08	1.007e-06	Over-expressed
PRRT3	3p25.3	8.53	8.14	0.8	0.63	0.39	7.61e-08	1.514e-06	Over-expressed
PRC1	15q26.1	7.97	7.58	0.79	0.79	0.39	7.51e-07	9.79e-06	Over-expressed
ATP7B	13q14.3	8.84	8.45	0.85	0.84	0.39	3.066e-06	3.205e-05	Over-expressed
JAG1	20p12.2	11.44	11.05	1.09	0.79	0.39	4.086e-05	0.0002826	Over-expressed
CCDC154	16p13.3	4.62	4.23	0.92	1.01	0.39	5.006e-05	0.0003344	Over-expressed
ORC6	16q11.2	5.16	4.77	1.04	0.87	0.39	5.607e-05	0.000369	Over-expressed
HPN	19q13.11	12.32	11.93	0.91	1.36	0.39	0.0006764	0.00296	Over-expressed
HIST1H4H	6p22.2	8.61	8.22	1.28	1.12	0.39	0.001008	0.004126	Over-expressed
FAM111B	11q12.1	6.56	6.17	1.31	1.14	0.39	0.001503	0.005758	Over-expressed
HIST1H2BG	6p22.2	7.13	6.74	1.46	1.26	0.39	0.00368	0.012	Over-expressed
ERN1	17q23.3	7.64	7.25	1.47	1.67	0.39	0.0116	0.0313	Over-expressed
ELFN2	22q13.1	8.44	8.05	1.71	1.48	0.39	0.015	0.0384	Over-expressed
RRS1	8q13.1	9.3	8.92	0.63	0.49	0.38	4.96e-11	3.83e-09	Over-expressed
C2ORF15	2q11.2	6.14	5.76	0.62	0.59	0.38	4.55e-10	2.3e-08	Over-expressed
TRIM59	3q25.33	7.01	6.63	0.65	0.57	0.38	6.92e-10	3.23e-08	Over-expressed
XYLB	3p22.2	6.94	6.56	0.61	0.71	0.38	1.37e-08	3.73e-07	Over-expressed
ABCC5	3q27.1	9.75	9.36	0.74	0.65	0.38	3.71e-08	8.4e-07	Over-expressed
BCOR	Xp11.4	10.7	10.33	0.69	0.7	0.38	7.72e-08	1.522e-06	Over-expressed
CYTH3	7p22.1	9.9	9.52	0.74	0.75	0.38	3.09e-07	4.719e-06	Over-expressed
ARHGAP11A	15q13.3	6.46	6.08	0.92	0.82	0.38	1.23e-05	0.0001013	Over-expressed
HSD17B11	4q22.1	10.23	9.85	0.89	0.86	0.38	1.42e-05	0.0001146	Over-expressed
MYRIP	3p22.1	8.56	8.18	0.88	1	0.38	5.323e-05	0.0003524	Over-expressed
TICRR	15q26.1	4.88	4.49	1.08	0.87	0.38	9.367e-05	0.0005647	Over-expressed
TTLL6	17q21.32	3.67	3.29	1.02	1.06	0.38	0.0002191	0.001148	Over-expressed
KIF2C	1p34.1	5.89	5.52	1.09	1.02	0.38	0.000356	0.00174	Over-expressed
HIP1	7q11.23	9.2	8.81	1.08	1.12	0.38	0.0004637	0.00217	Over-expressed
ADGRV1	5q14.3	7.77	7.38	1.06	1.17	0.38	0.0005767	0.002579	Over-expressed
WDR62	19q13.12	5.29	4.91	1.07	1.15	0.38	0.0006218	0.002754	Over-expressed
CFAP157	9q34.11	3.16	2.77	1.18	1.17	0.38	0.001058	0.004286	Over-expressed
DRAIC	15q23	8.87	8.48	1.21	1.17	0.38	0.001246	0.00492	Over-expressed
PKMYT1	16p13.3	6.08	5.7	1.27	1.11	0.38	0.001334	0.005201	Over-expressed
SHCBP1	16q11.2	4.83	4.46	1.33	1.08	0.38	0.001641	0.006187	Over-expressed
NGEF	2q37.1	5.45	5.07	1.22	1.26	0.38	0.002081	0.007571	Over-expressed
PABPC1L	20q13.12	7.46	7.07	1.34	1.44	0.38	0.005544	0.017	Over-expressed
ESRP1	8q22.1	11.37	11.01	0.54	0.52	0.37	1.03e-11	1.02e-09	Over-expressed
AGO2	8q24.3	7.34	6.97	0.74	0.71	0.37	4.72e-07	6.68e-06	Over-expressed
ATP8A1	4p13	11.16	10.8	0.73	0.75	0.37	8.13e-07	1.048e-05	Over-expressed
CYB561A3	11q12.2	11.21	10.83	0.77	0.75	0.37	8.8e-07	1.118e-05	Over-expressed
LRP8	1p32.3	5.81	5.44	0.83	0.66	0.37	1.048e-06	1.297e-05	Over-expressed
EZH2	7q36.1	7.01	6.64	0.72	0.82	0.37	1.737e-06	1.979e-05	Over-expressed
HSF2BP	21q22.3	3.82	3.45	0.82	0.73	0.37	2.066e-06	2.288e-05	Over-expressed
PLEKHH1	14q24.1	11.19	10.82	0.88	0.92	0.37	4.465e-05	0.000304	Over-expressed
HELLS	10q23.33	5.2	4.83	1.01	0.84	0.37	5.934e-05	0.000386	Over-expressed
KIAA1257	3q21.3	4.9	4.53	1.04	0.92	0.37	0.0001506	0.000838	Over-expressed
ASF1B	19p13.12	6.56	6.18	1.1	0.98	0.37	0.0003253	0.00161	Over-expressed
CASKIN1	16p13.3	6.1	5.73	1.1	1.1	0.37	0.0007618	0.003274	Over-expressed
PRR7	5q35.3	5.85	5.48	1.14	1.15	0.37	0.001164	0.004637	Over-expressed
BMP6	6p24.3	7.35	6.98	1.4	1.07	0.37	0.002745	0.009524	Over-expressed
MDH1B	2q33.3	5.08	4.7	1.43	1.14	0.37	0.003768	0.0123	Over-expressed
AURKB	17p13.1	4.99	4.62	1.28	1.32	0.37	0.004279	0.0137	Over-expressed
STRN	2p22.2	7.69	7.32	1.31	1.39	0.37	0.006158	0.0184	Over-expressed
FGF14	13q33.1	4.94	4.57	1.47	1.34	0.37	0.007972	0.0229	Over-expressed
ROPN1B	3q21.2	4.76	4.38	1.62	1.56	0.37	0.0182	0.0448	Over-expressed
PABPC1	8q22.3	15.18	14.82	0.64	0.46	0.36	1.86e-10	1.12e-08	Over-expressed
NCAPG2	7q36.3	8.1	7.74	0.69	0.61	0.36	6.01e-08	1.232e-06	Over-expressed
RAB6B	3q22.1	8.73	8.37	0.73	0.6	0.36	9.22e-08	1.744e-06	Over-expressed
RIMKLA	1p34.2	7.99	7.63	0.71	0.71	0.36	3.73e-07	5.528e-06	Over-expressed
KIF21A	12q12	9.88	9.53	0.81	0.74	0.36	4.286e-06	4.221e-05	Over-expressed
VPS13B	8q22.2	10.25	9.89	0.83	0.76	0.36	5.403e-06	5.103e-05	Over-expressed
FGFRL1	4p16.3	10.73	10.37	0.91	0.84	0.36	3.476e-05	0.0002465	Over-expressed
KIF11	10q23.33	7.2	6.84	0.95	0.85	0.36	6.382e-05	0.0004106	Over-expressed
CNTLN	9p22.2	7.67	7.31	1.13	0.77	0.36	0.0001859	0.0009998	Over-expressed
CTNND2	5p15.2	8.34	7.98	1.08	1	0.36	0.0004746	0.002209	Over-expressed
SLC26A2	5q32	11.14	10.78	1.1	1.06	0.36	0.0006909	0.003013	Over-expressed
LOC441204	7p15.2	5.05	4.69	1.16	1.11	0.36	0.001424	0.0055	Over-expressed
SLC7A11	4q28.3	7.82	7.46	1.15	1.14	0.36	0.001625	0.006136	Over-expressed
ATG9B	7q36.1	5.38	5.02	1.31	1.07	0.36	0.002466	0.008711	Over-expressed
SNORD116-28	15q11.2	5.73	5.37	1.44	1.39	0.36	0.009168	0.0258	Over-expressed
TMEM130	7q22.1	6.57	6.21	1.59	1.44	0.36	0.0168	0.0421	Over-expressed
PCDHB16	5q31.3	7.22	6.87	1.58	1.49	0.36	0.0188	0.0459	Over-expressed
RMI1	9q21.32	8.82	8.47	0.63	0.63	0.35	4.55e-08	9.89e-07	Over-expressed
TSPAN13	7p21.1	12.08	11.73	0.64	0.68	0.35	1.31e-07	2.311e-06	Over-expressed
EPCAM	2p21	12.64	12.29	0.63	0.72	0.35	2.95e-07	4.53e-06	Over-expressed
EPB41L4B	9q31.3	10.47	10.11	0.7	0.73	0.35	7.57e-07	9.848e-06	Over-expressed
TET3	2p13.1	9.53	9.18	0.67	0.75	0.35	8.79e-07	1.118e-05	Over-expressed
BMP8A	1p34.3	7.95	7.6	0.74	0.68	0.35	1.154e-06	1.41e-05	Over-expressed
TSGA10	2q11.2	7	6.65	0.87	0.76	0.35	1.913e-05	0.0001478	Over-expressed
DEGS1	1q42.11	12.19	11.84	0.82	0.8	0.35	2.018e-05	0.0001547	Over-expressed
GUCY1A1	4q32.1	11.97	11.62	0.84	0.86	0.35	3.576e-05	0.000253	Over-expressed
C9ORF43	9q32	4.03	3.68	0.81	0.89	0.35	3.616e-05	0.0002554	Over-expressed
SLC26A1	4p16.3	6	5.65	0.82	0.88	0.35	4.027e-05	0.0002795	Over-expressed
LMNB1	5q23.2	8.14	7.79	0.95	0.85	0.35	8.273e-05	0.0005093	Over-expressed
TEDC2	16p13.3	5.95	5.6	0.91	0.91	0.35	0.0001073	0.0006325	Over-expressed
DDIAS	11q14.1	4.77	4.41	1.02	0.82	0.35	0.0001297	0.0007397	Over-expressed
TACC3	4p16.3	7.89	7.55	0.93	0.91	0.35	0.0001528	0.000848	Over-expressed
TK1	17q25.3	8.21	7.86	1	0.96	0.35	0.0003304	0.001631	Over-expressed
MICAL2	11p15.3	10.4	10.04	1.04	0.98	0.35	0.0004357	0.002056	Over-expressed
DDX21	10q22.1	10.3	9.95	0.98	1.05	0.35	0.0004905	0.002264	Over-expressed
PCLAF	15q22.31	6.29	5.93	1.12	0.98	0.35	0.0007625	0.003276	Over-expressed
SLC22A15	1p13.1	6.11	5.76	1.14	1.06	0.35	0.001442	0.005559	Over-expressed
KIAA1958	9q32	5.66	5.31	1.11	1.13	0.35	0.001452	0.005589	Over-expressed
PTTG1	5q33.3	6.34	5.98	1.16	1.19	0.35	0.002446	0.008652	Over-expressed
SNHG3	1p35.3	6.5	6.15	1.13	1.22	0.35	0.002528	0.008877	Over-expressed
LOC100190986	16p12.2	6.22	5.88	1.15	1.24	0.35	0.00356	0.0117	Over-expressed
ADM	11p15.4	7.73	7.37	1.25	1.26	0.35	0.004599	0.0145	Over-expressed
TLL2	10q24.1	5.49	5.15	1.32	1.27	0.35	0.006911	0.0203	Over-expressed
LMTK2	7q21.3	8.44	8.08	1.28	1.45	0.35	0.008787	0.0249	Over-expressed
VCAN	5q14.2-q14.3	9.15	8.81	1.5	1.4	0.35	0.016	0.0405	Over-expressed
ZFAND1	8q21.13	9.79	9.45	0.47	0.37	0.34	3.6e-15	8.54e-13	Over-expressed
SERP1	3q25.1	13.3	12.96	0.43	0.46	0.34	1.4e-13	2.44e-11	Over-expressed
CLPB	11q13.4	8.09	7.75	0.47	0.48	0.34	1.74e-12	2.19e-10	Over-expressed
PIGW	17q12	7.82	7.48	0.47	0.56	0.34	9.56e-11	6.49e-09	Over-expressed
CENPL	1q25.1	6.38	6.04	0.55	0.55	0.34	1.11e-09	4.79e-08	Over-expressed
FAM83H	8q24.3	11.17	10.83	0.57	0.53	0.34	1.68e-09	6.76e-08	Over-expressed
TRIM14	9q22.33	10.4	10.07	0.61	0.53	0.34	6.8e-09	2.05e-07	Over-expressed
OTUD6B	8q21.3	8.05	7.71	0.67	0.5	0.34	8.4e-09	2.48e-07	Over-expressed
SLC19A2	1q24.2	9.43	9.1	0.54	0.66	0.34	3.33e-08	7.72e-07	Over-expressed
PPAT	4q12	8.44	8.09	0.58	0.66	0.34	4.63e-08	1.001e-06	Over-expressed
FBXL18	7p22.1	8.72	8.38	0.61	0.66	0.34	1.03e-07	1.897e-06	Over-expressed
APBA1	9q21.12	7.88	7.53	0.7	0.65	0.34	4.58e-07	6.539e-06	Over-expressed
TAF2	8q24.12	9.33	9	0.71	0.77	0.34	5.421e-06	5.114e-05	Over-expressed
ZNF623	8q24.3	8.52	8.18	0.76	0.71	0.34	5.516e-06	5.189e-05	Over-expressed
NAP1L2	Xq13.2	8.74	8.4	0.7	0.79	0.34	5.807e-06	5.42e-05	Over-expressed
ZFP69B	1p34.2	5.05	4.71	0.69	0.83	0.34	9.777e-06	8.317e-05	Over-expressed
PVT1	8q24.21	6.92	6.58	0.85	0.74	0.34	1.953e-05	0.0001504	Over-expressed
CMTM4	16q21-q22.1	11.16	10.82	0.82	0.78	0.34	2.062e-05	0.0001576	Over-expressed
GUSBP2	6p22.2	5.17	4.83	0.88	0.75	0.34	3.694e-05	0.0002596	Over-expressed
THRB	3p24.2	9.95	9.61	0.86	0.8	0.34	4.492e-05	0.0003053	Over-expressed
ZNF121	19p13.2	6.07	5.73	0.84	0.86	0.34	7.087e-05	0.000448	Over-expressed
CCDC138	2q13	5.72	5.38	0.82	0.9	0.34	8.21e-05	0.0005058	Over-expressed
TSPAN12	7q31.31	8.38	8.05	0.89	0.89	0.34	0.0001501	0.0008365	Over-expressed
POLR3G	5q14.3	5.12	4.78	0.9	0.91	0.34	0.0001833	0.0009881	Over-expressed
HIST1H3E	6p22.2	7.04	6.7	0.98	1.02	0.34	0.0006709	0.002938	Over-expressed
FZD8	10p11.21	8.33	7.98	1.06	1.01	0.34	0.0009178	0.003815	Over-expressed
ACER3	11q13.5	8.96	8.62	1.09	0.98	0.34	0.001026	0.004183	Over-expressed
SAMD13	1p31.1	7.02	6.68	1.23	1.26	0.34	0.006728	0.0199	Over-expressed
BEND4	4p13	9.79	9.45	1.25	1.41	0.34	0.0107	0.0292	Over-expressed
FOLH1	11p11.12	13.41	13.08	1.48	1.38	0.34	0.0173	0.0431	Over-expressed
DCAF13	8q22.3	9.78	9.45	0.46	0.38	0.33	2.32e-14	4.52e-12	Over-expressed
DBF4	7q21.12	7.6	7.27	0.51	0.47	0.33	3.85e-11	3.04e-09	Over-expressed
TFAP4	16p13.3	8.32	7.99	0.57	0.52	0.33	1.96e-09	7.72e-08	Over-expressed
TRIM25	17q22	9.79	9.46	0.54	0.65	0.33	3.81e-08	8.52e-07	Over-expressed
ARHGAP32	11q24.3	10.52	10.19	0.61	0.71	0.33	8.21e-07	1.056e-05	Over-expressed
RACGAP1	12q13.12	7.83	7.5	0.77	0.66	0.33	5.953e-06	5.529e-05	Over-expressed
AUNIP	1p36.11	3.75	3.42	0.83	0.65	0.33	9.292e-06	7.98e-05	Over-expressed
STEAP1B	7p15.3	7.18	6.86	0.68	0.83	0.33	1.601e-05	0.000127	Over-expressed
CPLX1	4p16.3	6.97	6.65	0.82	0.83	0.33	7.016e-05	0.0004441	Over-expressed
ARL5B	10p12.31	7.63	7.31	0.84	0.9	0.33	0.0001801	0.0009764	Over-expressed
ZNF680	7q11.21	9.23	8.9	0.93	0.92	0.33	0.0003665	0.001783	Over-expressed
MEX3B	15q25.2	6.36	6.02	1.05	0.86	0.33	0.0005213	0.002382	Over-expressed
FKBP10	17q21.2	10.48	10.15	1.21	0.91	0.33	0.001889	0.00697	Over-expressed
SAXO2	15q25.2	5.64	5.32	1.13	1.15	0.33	0.004055	0.0131	Over-expressed
WNT10B	12q13.12	3.82	3.49	1.17	1.14	0.33	0.004074	0.0131	Over-expressed
CBLC	19q13.32	9.21	8.88	1.04	1.34	0.33	0.005657	0.0172	Over-expressed
GOLIM4	3q26.2	8.99	8.66	1.19	1.3	0.33	0.008277	0.0237	Over-expressed
HIST1H4J	6p22.1	6.17	5.84	1.3	1.29	0.33	0.0104	0.0285	Over-expressed
AGMAT	1p36.21	5.69	5.36	1.32	1.29	0.33	0.0107	0.0291	Over-expressed
PLEKHS1	10q25.3	8.85	8.52	1.41	1.36	0.33	0.0158	0.0401	Over-expressed
F12	5q35.3	5.73	5.4	1.44	1.3	0.33	0.0164	0.0412	Over-expressed
PAQR6	1q22	7.28	6.95	1.44	1.4	0.33	0.0202	0.0488	Over-expressed
MTFR1	8q13.1	8.99	8.67	0.49	0.46	0.32	5.3e-11	3.94e-09	Over-expressed
TESMIN	11q13.3	7.94	7.62	0.58	0.56	0.32	1.89e-08	4.8e-07	Over-expressed
ZDHHC23	3q13.31	7.91	7.59	0.6	0.61	0.32	1.78e-07	2.965e-06	Over-expressed
TPD52	8q21.13	13.23	12.91	0.65	0.6	0.32	2.42e-07	3.82e-06	Over-expressed
SLC37A1	21q22.3	11.01	10.69	0.66	0.62	0.32	4.15e-07	6.026e-06	Over-expressed
MIA3	1q41	12.52	12.21	0.7	0.64	0.32	2.339e-06	2.556e-05	Over-expressed
ADRB2	5q32	9.24	8.92	0.75	0.72	0.32	1.018e-05	8.622e-05	Over-expressed
PPP1R14B	11q13.1	10.31	9.99	0.77	0.82	0.32	4.678e-05	0.0003169	Over-expressed
AIDA	1q41	10.2	9.88	0.91	0.6	0.32	4.717e-05	0.0003186	Over-expressed
STX19	3q11.2	7.66	7.34	0.82	0.9	0.32	0.0001707	0.0009316	Over-expressed
SKP2	5p13.2	6.18	5.86	0.94	0.87	0.32	0.000399	0.001913	Over-expressed
ZBTB10	8q21.13	10.53	10.21	0.89	0.96	0.32	0.0004858	0.002246	Over-expressed
BOP1	8q24.3	8.49	8.17	0.91	0.98	0.32	0.0006799	0.002974	Over-expressed
SRCIN1	17q12	7.45	7.13	1.03	0.91	0.32	0.0009573	0.003947	Over-expressed
SIM2	21q22.13	10.62	10.29	0.88	1.12	0.32	0.001247	0.004922	Over-expressed
RAB30	11q14.1	6.28	5.96	0.98	1.08	0.32	0.001804	0.006702	Over-expressed
HPX	11p15.4	5.21	4.89	1.14	1.13	0.32	0.004626	0.0146	Over-expressed
HIST1H3D	6p22.2	6.17	5.85	1.22	1.11	0.32	0.006113	0.0184	Over-expressed
UBE2W	8q21.11	9.41	9.09	0.52	0.43	0.31	7.33e-11	5.1e-09	Over-expressed
DARS2	1q25.1	8.9	8.59	0.45	0.56	0.31	1.06e-09	4.61e-08	Over-expressed
TWISTNB	7p21.1	9.7	9.39	0.58	0.5	0.31	9.67e-09	2.76e-07	Over-expressed
ZMPSTE24	1p34.2	11.36	11.05	0.57	0.5	0.31	1.26e-08	3.47e-07	Over-expressed
ZNF92	7q11.21	7.78	7.46	0.53	0.58	0.31	2.17e-08	5.38e-07	Over-expressed
SPTBN2	11q13.2	12.04	11.73	0.55	0.63	0.31	1.05e-07	1.932e-06	Over-expressed
MSL3P1	2q37.1	8.37	8.06	0.57	0.61	0.31	1.34e-07	2.347e-06	Over-expressed
GOLGA4	3p22.2	11.89	11.58	0.58	0.6	0.31	2.05e-07	3.337e-06	Over-expressed
E2F3	6p22.3	8.26	7.95	0.64	0.61	0.31	6.71e-07	8.921e-06	Over-expressed
PPM1H	12q14.1-q14.2	11.79	11.47	0.58	0.69	0.31	9.39e-07	1.181e-05	Over-expressed
ZSCAN12	6p22.1	8.1	7.79	0.65	0.64	0.31	1.25e-06	1.505e-05	Over-expressed
ATP11B	3q26.33	11.61	11.3	0.65	0.68	0.31	3.307e-06	3.407e-05	Over-expressed
SOX4	6p22.3	11.33	11.02	0.62	0.71	0.31	3.834e-06	3.849e-05	Over-expressed
FOXN2	2p16.3	8.35	8.04	0.69	0.65	0.31	4.021e-06	4.006e-05	Over-expressed
TANC1	2q24.2	10.29	9.98	0.83	0.63	0.31	2.808e-05	0.0002044	Over-expressed
AVL9	7p14.3	8.48	8.17	0.79	0.8	0.31	0.0001192	0.0006896	Over-expressed
ORC1	1p32.3	4.43	4.12	1	0.83	0.31	0.0008361	0.003538	Over-expressed
FAT1	4q35.2	12.21	11.9	0.97	1.04	0.31	0.001979	0.007253	Over-expressed
HERC2P2	15q11.2	9.39	9.08	1.02	1.02	0.31	0.002145	0.007765	Over-expressed
FADS1	11q12.2	9.25	8.93	1	1.07	0.31	0.002341	0.008327	Over-expressed
PLEKHB1	11q13.4	9.73	9.41	1.01	1.09	0.31	0.002455	0.008676	Over-expressed
CXADR	21q21.1	8.96	8.65	1.1	1.16	0.31	0.005211	0.0161	Over-expressed
ZNF281	1q32.1	7.37	7.06	1.23	1.27	0.31	0.0133	0.0348	Over-expressed
TRIM46	1q22	5.1	4.78	1.36	1.27	0.31	0.0163	0.041	Over-expressed
KNOP1	16p12.3	8.5	8.2	0.4	0.35	0.3	1.16e-14	2.37e-12	Over-expressed
ZNF146	19q13.12	11.18	10.87	0.41	0.42	0.3	9.29e-13	1.25e-10	Over-expressed
QSOX2	9q34.3	9.23	8.93	0.41	0.42	0.3	1.98e-12	2.41e-10	Over-expressed
RCC2	1p36.13	11.47	11.17	0.46	0.42	0.3	2.64e-11	2.27e-09	Over-expressed
PDIK1L	1p36.11	8.59	8.29	0.47	0.43	0.3	6.85e-11	4.83e-09	Over-expressed
ZNF322	6p22.2	10.12	9.82	0.53	0.4	0.3	5.63e-10	2.73e-08	Over-expressed
ZNF696	8q24.3	8.25	7.95	0.55	0.41	0.3	1.47e-09	6.05e-08	Over-expressed
TRIQK	8q22.1	10.42	10.12	0.56	0.43	0.3	5.61e-09	1.79e-07	Over-expressed
RAD21	8q24.11	11.79	11.49	0.54	0.46	0.3	6.08e-09	1.91e-07	Over-expressed
TWNK	10q24.31	8.62	8.33	0.56	0.48	0.3	1.8e-08	4.61e-07	Over-expressed
XPOT	12q14.2	10.9	10.6	0.51	0.56	0.3	2.24e-08	5.51e-07	Over-expressed
ATR	3q23	9.45	9.15	0.58	0.53	0.3	9.19e-08	1.742e-06	Over-expressed
YPEL2	17q22	9.52	9.23	0.58	0.52	0.3	1.08e-07	1.98e-06	Over-expressed
XPO6	16p12.1	11.45	11.15	0.65	0.45	0.3	1.59e-07	2.715e-06	Over-expressed
PUS7	7q22.3	8.48	8.17	0.6	0.55	0.3	2.07e-07	3.355e-06	Over-expressed
SNX16	8q21.13	8.16	7.87	0.62	0.56	0.3	4.1e-07	5.967e-06	Over-expressed
ASAP2	2p25.1|2p24	9.16	8.86	0.65	0.57	0.3	7.37e-07	9.623e-06	Over-expressed
PFKFB2	1q32.1	9	8.7	0.68	0.58	0.3	1.835e-06	2.073e-05	Over-expressed
SIX1	14q23.1	9.77	9.47	0.63	0.72	0.3	7.875e-06	6.991e-05	Over-expressed
GTF2H2C	5q13.2	8.2	7.89	0.74	0.69	0.3	2.151e-05	0.0001628	Over-expressed
TMTC4	13q32.3	10.2	9.91	0.69	0.72	0.3	2.794e-05	0.0002036	Over-expressed
NDC1	1p32.3	7.56	7.27	0.72	0.78	0.3	7.671e-05	0.0004783	Over-expressed
CCDC18	1p22.1	4.34	4.05	0.81	0.79	0.3	0.0001636	0.0008965	Over-expressed
SPIN4	Xq11.1	8.05	7.75	0.81	0.87	0.3	0.0003664	0.001783	Over-expressed
RSC1A1	1p36.21	8.14	7.84	0.82	0.86	0.3	0.0004037	0.001929	Over-expressed
CPNE4	3q22.1	10.98	10.68	0.92	0.79	0.3	0.0004179	0.001984	Over-expressed
MPHOSPH9	12q24.31	7.19	6.9	0.9	0.89	0.3	0.0007848	0.003358	Over-expressed
ZBTB37	1q25.1	4.69	4.39	0.93	0.95	0.3	0.001352	0.005255	Over-expressed
BROX	1q41	7.68	7.38	0.96	1	0.3	0.001889	0.00697	Over-expressed
FASN	17q25.3	14.72	14.42	0.97	1.06	0.3	0.00249	0.008779	Over-expressed
TMEM52	1p36.33	5.73	5.43	1.1	0.96	0.3	0.003342	0.0111	Over-expressed
LOC646471	1p36.11	5.76	5.46	1.04	1.21	0.3	0.007514	0.0218	Over-expressed
DNMBP-AS1	10q24.2	4.92	4.62	1.2	1.11	0.3	0.009363	0.0263	Over-expressed
STRBP	9q33.3	9.82	9.53	0.46	0.42	0.29	7.62e-11	5.22e-09	Over-expressed
ZNF664	12q24.31	12.21	11.93	0.45	0.44	0.29	1.83e-10	1.1e-08	Over-expressed
ZWILCH	15q22.31	8.04	7.75	0.54	0.43	0.29	3.37e-09	1.19e-07	Over-expressed
WSB2	12q24.23	11.15	10.86	0.5	0.49	0.29	5.43e-09	1.76e-07	Over-expressed
INTS8	8q22.1	9.64	9.35	0.56	0.4	0.29	6.63e-09	2.02e-07	Over-expressed
CCDC6	10q21.2	11.35	11.06	0.56	0.46	0.29	4.07e-08	8.99e-07	Over-expressed
TMEM138	11q12.2	9.41	9.12	0.56	0.49	0.29	5.38e-08	1.121e-06	Over-expressed
DGKD	2q37.1	10.53	10.24	0.53	0.55	0.29	6.78e-08	1.376e-06	Over-expressed
HLTF	3q24	10.37	10.08	0.56	0.52	0.29	8.91e-08	1.704e-06	Over-expressed
TMEM106C	12q13.11	10.65	10.36	0.58	0.53	0.29	1.3e-07	2.304e-06	Over-expressed
TMEM123	11q22.2	12.75	12.46	0.6	0.56	0.29	4.26e-07	6.143e-06	Over-expressed
POLR1A	2p11.2	9.59	9.3	0.57	0.6	0.29	5.54e-07	7.65e-06	Over-expressed
ARHGAP39	8q24.3	8.41	8.11	0.64	0.57	0.29	1.514e-06	1.77e-05	Over-expressed
P3H4	17q21.2	9.66	9.37	0.65	0.55	0.29	1.546e-06	1.798e-05	Over-expressed
UBR5	8q22.3	11.13	10.84	0.65	0.56	0.29	1.862e-06	2.1e-05	Over-expressed
SMYD2	1q32.3	9.38	9.09	0.63	0.59	0.29	2.308e-06	2.525e-05	Over-expressed
PDP1	8q22.1	9.48	9.19	0.64	0.62	0.29	3.14e-06	3.27e-05	Over-expressed
SBK1	16p12.1	9.1	8.8	0.58	0.68	0.29	4.106e-06	4.07e-05	Over-expressed
ZNF322P1	9q22.33	5.26	4.98	0.65	0.59	0.29	4.113e-06	4.072e-05	Over-expressed
DNAH14	1q42.12	6.35	6.06	0.65	0.65	0.29	6.745e-06	6.142e-05	Over-expressed
KPNA2	17q24.2	9.13	8.85	0.64	0.64	0.29	6.921e-06	6.264e-05	Over-expressed
EIF2AK2	2p22.2	8.49	8.2	0.75	0.74	0.29	6.818e-05	0.0004343	Over-expressed
SGO2	2q33.1	6.37	6.08	0.81	0.67	0.29	9.044e-05	0.0005486	Over-expressed
HEATR5A	14q12	9.08	8.79	0.75	0.76	0.29	9.174e-05	0.0005546	Over-expressed
DHFR	5q14.1	7.8	7.51	0.78	0.74	0.29	0.0001267	0.0007256	Over-expressed
KLF13	15q13.3	10.03	9.73	0.83	0.79	0.29	0.0002762	0.001402	Over-expressed
GATC	12q24.31	5.12	4.83	0.77	0.85	0.29	0.0003586	0.001752	Over-expressed
GPR137B	1q42.3	8.46	8.16	0.9	0.76	0.29	0.00041	0.001951	Over-expressed
FAM227A	22q13.1	5.73	5.44	0.88	0.79	0.29	0.0004516	0.002121	Over-expressed
ERO1B	1q42.3	9.16	8.87	0.89	0.75	0.29	0.0004569	0.002141	Over-expressed
PARPBP	12q23.2	5.39	5.1	0.95	0.68	0.29	0.0004726	0.002204	Over-expressed
CHTF18	16p13.3	8.09	7.81	0.85	0.8	0.29	0.000483	0.002236	Over-expressed
FAM160A1	4q31.3	7.03	6.74	0.85	0.87	0.29	0.0006162	0.002733	Over-expressed
MPP6	7p15.3	7.03	6.75	0.83	0.9	0.29	0.0008026	0.003417	Over-expressed
GALNT18	11p15.4	9.08	8.8	0.85	0.88	0.29	0.0008535	0.003596	Over-expressed
SRGAP3	3p25.3	8.54	8.25	0.9	0.85	0.29	0.001042	0.004231	Over-expressed
MAPK8	10q11.22	7.89	7.6	0.84	0.96	0.29	0.00114	0.004561	Over-expressed
SH3RF1	4q32.3-q33	11.36	11.07	0.92	0.94	0.29	0.001762	0.006575	Over-expressed
PALM2	9q31.3	4.14	3.84	1.05	0.87	0.29	0.002267	0.008108	Over-expressed
NPIPB5	16p12.2	6.75	6.46	1.02	1.06	0.29	0.005376	0.0165	Over-expressed
F2R	5q13.3	9.33	9.05	1.07	1.02	0.29	0.005698	0.0173	Over-expressed
DTL	1q32.3	5.54	5.24	1.21	0.94	0.29	0.006231	0.0186	Over-expressed
2018-09-03	22q13.2	7.41	7.12	1.15	1.12	0.29	0.0106	0.0289	Over-expressed
CLDN7	17p13.1	11.15	10.86	1.19	1.18	0.29	0.0126	0.0334	Over-expressed
IL11	19q13.42	3.52	3.22	1.06	1.33	0.29	0.0134	0.0351	Over-expressed
COL1A1	17q21.33	12.95	12.66	1.29	1.13	0.29	0.0154	0.0392	Over-expressed
GNL3	3p21.1	11.59	11.31	0.41	0.44	0.28	1.04e-10	6.87e-09	Over-expressed
PRELID3B	20q13.32	10.43	10.15	0.41	0.43	0.28	1.15e-10	7.41e-09	Over-expressed
SEC22C	3p22.1	10.48	10.21	0.45	0.41	0.28	1.61e-10	9.76e-09	Over-expressed
PDCD2L	19q13.11	7.62	7.34	0.45	0.47	0.28	1.52e-09	6.24e-08	Over-expressed
ZSCAN16	6p22.1	7.35	7.08	0.42	0.49	0.28	1.76e-09	7.03e-08	Over-expressed
RUVBL1	3q21.3	10.15	9.87	0.48	0.45	0.28	2.23e-09	8.48e-08	Over-expressed
YOD1	1q32.1	8.23	7.96	0.52	0.44	0.28	1.15e-08	3.22e-07	Over-expressed
BRD3	9q34.2	10.68	10.39	0.49	0.51	0.28	2.05e-08	5.16e-07	Over-expressed
WWP1	8q21.3	11	10.72	0.53	0.5	0.28	8.39e-08	1.622e-06	Over-expressed
SCRIB	8q24.3	11.15	10.86	0.57	0.49	0.28	1.43e-07	2.471e-06	Over-expressed
SLC25A33	1p36.22	8.84	8.56	0.55	0.54	0.28	2.74e-07	4.274e-06	Over-expressed
FOXRED2	22q12.3	10.25	9.97	0.59	0.53	0.28	5.32e-07	7.361e-06	Over-expressed
UCK2	1q24.1	8.57	8.29	0.5	0.59	0.28	5.64e-07	7.742e-06	Over-expressed
BCL9	1q21.2	10.65	10.37	0.53	0.58	0.28	6.11e-07	8.285e-06	Over-expressed
GATA2	3q21.3	11.7	11.41	0.61	0.64	0.28	5.356e-06	5.077e-05	Over-expressed
FAM151B	5q14.1	4.6	4.32	0.59	0.65	0.28	6.291e-06	5.795e-05	Over-expressed
JRK	8q24.3	8.64	8.36	0.62	0.62	0.28	7.843e-06	6.967e-05	Over-expressed
ABCG1	21q22.3	9.7	9.42	0.68	0.61	0.28	1.361e-05	0.0001104	Over-expressed
NFXL1	4p12	8.36	8.08	0.66	0.62	0.28	1.551e-05	0.0001235	Over-expressed
FBXL6	8q24.3	8.69	8.4	0.69	0.66	0.28	2.322e-05	0.0001733	Over-expressed
GGCT	7p14.3	10.73	10.45	0.68	0.67	0.28	2.71e-05	0.0001983	Over-expressed
MCMDC2	8q13.1	5.65	5.37	0.79	0.63	0.28	7.281e-05	0.0004587	Over-expressed
YIPF6	Xq12-q13.1	8.55	8.27	0.71	0.81	0.28	0.0002203	0.001153	Over-expressed
HENMT1	1p13.3	7.48	7.2	0.75	0.77	0.28	0.0002436	0.001255	Over-expressed
DOCK4	7q31.1	9.19	8.91	0.75	0.77	0.28	0.0002585	0.001323	Over-expressed
CHAC2	2p16.2	5	4.73	0.77	0.77	0.28	0.0003326	0.00164	Over-expressed
LRRC75A	17p11.2	5.61	5.33	0.82	0.76	0.28	0.0003965	0.001902	Over-expressed
TMEM56	1p21.3	9.14	8.86	0.84	0.74	0.28	0.0004036	0.001929	Over-expressed
DNA2	10q21.3	6.15	5.87	0.81	0.79	0.28	0.0004291	0.002028	Over-expressed
CCSER1	4q22.1	6.28	6	0.8	0.82	0.28	0.0005069	0.002326	Over-expressed
CKS2	9q22.2	8	7.72	0.84	0.79	0.28	0.0005443	0.002463	Over-expressed
ZNF30	19q13.11	7.72	7.43	0.86	0.83	0.28	0.0007011	0.00305	Over-expressed
AURKAP1	1q41	3.91	3.63	0.86	0.85	0.28	0.001095	0.004413	Over-expressed
NLN	5q12.3	8.23	7.95	0.79	0.91	0.28	0.00115	0.00459	Over-expressed
MOSPD2	Xp22.2	7.52	7.24	0.83	0.93	0.28	0.001407	0.005444	Over-expressed
NUCB2	11p15.1	11.26	10.98	0.94	0.86	0.28	0.001525	0.005826	Over-expressed
BSN	3p21.31	5.48	5.2	0.9	0.91	0.28	0.001622	0.006125	Over-expressed
USP9Y	Yq11.221	10.22	9.93	0.96	0.87	0.28	0.001923	0.007078	Over-expressed
CLDN3	7q11.23	12.49	12.21	0.84	0.97	0.28	0.002054	0.007485	Over-expressed
EME1	17q21.33	4.18	3.9	0.98	0.87	0.28	0.002118	0.007678	Over-expressed
ELOVL6	4q25	7.75	7.47	0.98	0.86	0.28	0.002161	0.007803	Over-expressed
P2RX5	17p13.2	6.12	5.83	0.94	0.94	0.28	0.002326	0.008282	Over-expressed
DNHD1	11p15.4	6.88	6.6	0.92	0.95	0.28	0.002486	0.00877	Over-expressed
CCDC160	Xq26.2	5.86	5.58	1	0.89	0.28	0.002719	0.009454	Over-expressed
SLC9A7	Xp11.3|Xp11.3	7.33	7.05	0.9	1.01	0.28	0.003191	0.0107	Over-expressed
SMG1P3	16p12.2	7.48	7.21	0.93	0.98	0.28	0.003433	0.0114	Over-expressed
BRWD3	Xq21.1	6.9	6.62	0.97	1.01	0.28	0.004973	0.0155	Over-expressed
SLC25A40	7q21.12	7.4	7.12	0.95	1.04	0.28	0.005103	0.0158	Over-expressed
PPP4R2	3p13	8.28	8	1.08	1.04	0.28	0.007457	0.0217	Over-expressed
LRRC37A6P	10p12.1	3.98	3.7	1.14	0.99	0.28	0.007797	0.0225	Over-expressed
ZNF704	8q21.13	8.6	8.33	0.99	1.11	0.28	0.008338	0.0238	Over-expressed
RIPPLY3	21q22.13	5.21	4.94	1.14	1.01	0.28	0.0097	0.027	Over-expressed
STEAP4	7q21.12	13.12	12.84	1.11	1.18	0.28	0.0139	0.0361	Over-expressed
HES4	1p36.33	7.68	7.4	1.19	1.14	0.28	0.0155	0.0395	Over-expressed
MAP3K13	3q27.2	5.34	5.06	1.14	1.19	0.28	0.0169	0.0423	Over-expressed
MRPL3	3q22.1	10.96	10.69	0.36	0.36	0.27	3.72e-13	5.75e-11	Over-expressed
DPH2	1p34.1	9.05	8.78	0.41	0.37	0.27	1.04e-11	1.03e-09	Over-expressed
WDR12	2q33.2	8.47	8.19	0.39	0.41	0.27	1.07e-11	1.04e-09	Over-expressed
RNASEH1	2p25.3	7.76	7.5	0.41	0.36	0.27	1.5e-11	1.38e-09	Over-expressed
CYCS	7p15.3	11.21	10.94	0.46	0.39	0.27	3.08e-10	1.68e-08	Over-expressed
UTP23	8q24.11	8.66	8.38	0.47	0.41	0.27	9.19e-10	4.1e-08	Over-expressed
ARL6IP1	16p12.3	12.25	11.99	0.46	0.44	0.27	3.41e-09	1.2e-07	Over-expressed
TOR1B	9q34.11	9.88	9.61	0.52	0.49	0.27	1.17e-07	2.116e-06	Over-expressed
ZHX3	20q12	9.9	9.63	0.57	0.46	0.27	3.17e-07	4.824e-06	Over-expressed
ABCA3	16p13.3	10.59	10.32	0.56	0.54	0.27	8.83e-07	1.12e-05	Over-expressed
TXNRD1	12q23.3	10.74	10.47	0.58	0.52	0.27	1.019e-06	1.267e-05	Over-expressed
AGAP1	2q37.2	8.9	8.63	0.53	0.59	0.27	1.428e-06	1.682e-05	Over-expressed
SEC14L1	17q25.2-q25.3	10.65	10.38	0.6	0.53	0.27	1.908e-06	2.144e-05	Over-expressed
TMEM97	17q11.2	9.64	9.37	0.57	0.59	0.27	4.685e-06	4.538e-05	Over-expressed
ZNRF2	7p14.3	8.73	8.46	0.61	0.59	0.27	5.399e-06	5.103e-05	Over-expressed
NVL	1q42.11	9.26	8.99	0.64	0.55	0.27	7.033e-06	6.344e-05	Over-expressed
TTYH3	7p22.3	11.01	10.75	0.53	0.65	0.27	7.096e-06	6.393e-05	Over-expressed
FNDC8	17q12	3.58	3.31	0.62	0.59	0.27	9.131e-06	7.862e-05	Over-expressed
CTTNBP2NL	1p13.2	9.6	9.33	0.67	0.54	0.27	9.634e-06	8.211e-05	Over-expressed
HOMER2	15q25.2	11.55	11.28	0.62	0.62	0.27	1.056e-05	8.905e-05	Over-expressed
BRAF	7q34	7.71	7.43	0.59	0.67	0.27	1.414e-05	0.0001142	Over-expressed
IMPA1	8q21.13	9.11	8.84	0.69	0.54	0.27	1.416e-05	0.0001143	Over-expressed
PYCR1	17q25.3	12.23	11.97	0.54	0.7	0.27	1.866e-05	0.0001448	Over-expressed
LRFN1	19q13.2	7.59	7.32	0.63	0.68	0.27	4.386e-05	0.0003004	Over-expressed
HECTD4	12q24.13	11.42	11.15	0.65	0.68	0.27	4.458e-05	0.000304	Over-expressed
ALCAM	3q13.11	12.23	11.96	0.7	0.63	0.27	5.28e-05	0.0003501	Over-expressed
PARP9	3q21.1	10.47	10.2	0.76	0.6	0.27	7.557e-05	0.0004733	Over-expressed
TMEM184A	7p22.3	10.45	10.17	0.72	0.68	0.27	8.048e-05	0.000497	Over-expressed
ZNF93	19p12	6.12	5.85	0.64	0.77	0.27	0.0001249	0.0007162	Over-expressed
CASP2	7q34	9.22	8.95	0.69	0.76	0.27	0.0001497	0.0008348	Over-expressed
ZNF618	9q32	9.11	8.84	0.68	0.78	0.27	0.0001889	0.001013	Over-expressed
SEC24D	4q26	10.55	10.28	0.74	0.75	0.27	0.0002534	0.0013	Over-expressed
RAD54B	8q22.1	5.84	5.58	0.83	0.65	0.27	0.0002974	0.001491	Over-expressed
POC1A	3p21.2	6.36	6.1	0.82	0.75	0.27	0.0006239	0.002761	Over-expressed
HIST1H2BK	6p22.1	11.48	11.21	0.8	0.78	0.27	0.0006393	0.002817	Over-expressed
WDHD1	14q22.2-q22.3	6.08	5.82	0.84	0.73	0.27	0.0006553	0.002884	Over-expressed
ALG11	13q14.3	3.38	3.11	0.82	0.81	0.27	0.0007034	0.003059	Over-expressed
TIPARP-AS1	3q25.31	3.45	3.18	0.87	0.78	0.27	0.001084	0.004371	Over-expressed
ZDHHC21	9p22.3	7.59	7.32	0.81	0.83	0.27	0.001146	0.004578	Over-expressed
C8ORF37	8q22.1	6.18	5.92	0.79	0.91	0.27	0.001696	0.006362	Over-expressed
ZBED9	6p22.1	7.97	7.7	0.86	0.88	0.27	0.001844	0.006826	Over-expressed
EPHA10	1p34.3	7.73	7.46	0.91	0.89	0.27	0.002515	0.008849	Over-expressed
ZWINT	10q21.1	7.62	7.35	0.99	0.85	0.27	0.003414	0.0113	Over-expressed
LOC155060	7q36.1	7.99	7.72	0.89	0.94	0.27	0.003512	0.0116	Over-expressed
MSR1	8p22	7.28	7.01	1.04	0.99	0.27	0.008287	0.0237	Over-expressed
SLC41A2	12q23.3	6.44	6.17	1.04	1.06	0.27	0.009762	0.0272	Over-expressed
LINC01881	2q37.3	6.13	5.87	1.04	1.18	0.27	0.0148	0.0381	Over-expressed
ABCC4	13q32.1	13.48	13.21	1.17	1.18	0.27	0.0184	0.0453	Over-expressed
TRMT12	8q24.13	8.68	8.42	0.44	0.33	0.26	1.65e-11	1.5e-09	Over-expressed
GMPS	3q25.31	9.76	9.5	0.44	0.38	0.26	4.57e-10	2.3e-08	Over-expressed
STIMATE	3p21.1	7.33	7.07	0.4	0.43	0.26	6.9e-10	3.23e-08	Over-expressed
TLK1	2q31.1	11.04	10.78	0.47	0.46	0.26	2.79e-08	6.69e-07	Over-expressed
TMEM168	7q31.1	10.23	9.97	0.51	0.47	0.26	1.08e-07	1.976e-06	Over-expressed
MTERF3	8q22.1	8.25	8	0.52	0.43	0.26	1.08e-07	1.977e-06	Over-expressed
ZNF485	10q11.21	6.44	6.17	0.5	0.49	0.26	1.21e-07	2.164e-06	Over-expressed
ZNF253	19p13.11	8.32	8.05	0.47	0.53	0.26	2e-07	3.271e-06	Over-expressed
MYO19	17q12	8.97	8.72	0.49	0.5	0.26	2.06e-07	3.344e-06	Over-expressed
ELOC	8q21.11	9.39	9.13	0.54	0.45	0.26	2.48e-07	3.903e-06	Over-expressed
FAM199X	Xq22.2	9.18	8.92	0.48	0.55	0.26	5.58e-07	7.675e-06	Over-expressed
MSH2	2p21-p16.3	9.07	8.81	0.5	0.55	0.26	7.24e-07	9.507e-06	Over-expressed
SNHG20	17q25.2	7.55	7.29	0.56	0.56	0.26	2.192e-06	2.411e-05	Over-expressed
THEM6	8q24.3	10.18	9.92	0.6	0.5	0.26	2.464e-06	2.678e-05	Over-expressed
SMYD3	1q44	8.28	8.01	0.55	0.58	0.26	3.481e-06	3.567e-05	Over-expressed
DIP2B	12q13.12	10.27	10	0.56	0.58	0.26	3.564e-06	3.629e-05	Over-expressed
CASP8	2q33.1	8.7	8.44	0.55	0.59	0.26	5.19e-06	4.948e-05	Over-expressed
CSPP1	8q13.1-q13.2	7.78	7.52	0.62	0.55	0.26	9.465e-06	8.103e-05	Over-expressed
SCLT1	4q28.2	6.7	6.45	0.51	0.68	0.26	1.909e-05	0.0001477	Over-expressed
RPL30	8q22.2	14.35	14.08	0.68	0.55	0.26	1.914e-05	0.0001478	Over-expressed
SLC39A11	17q24.3-q25.1	8.86	8.6	0.65	0.62	0.26	3.365e-05	0.0002404	Over-expressed
SMC4	3q25.33	8.92	8.65	0.73	0.54	0.26	3.808e-05	0.000266	Over-expressed
EDRF1	10q26.2	9.31	9.05	0.65	0.62	0.26	4.06e-05	0.0002812	Over-expressed
NIPA1	15q11.2	9.66	9.4	0.64	0.68	0.26	7.664e-05	0.0004783	Over-expressed
MSI2	17q22	8.19	7.93	0.66	0.67	0.26	7.704e-05	0.0004796	Over-expressed
PLEKHF2	8q22.1	8.65	8.4	0.73	0.57	0.26	8.585e-05	0.0005256	Over-expressed
TTC21B	2q24.3	9.29	9.03	0.71	0.6	0.26	9.38e-05	0.0005652	Over-expressed
STEAP1	7q21.13	11.6	11.34	0.64	0.73	0.26	0.0001096	0.0006429	Over-expressed
SS18L2	3p22.1	9.38	9.12	0.71	0.62	0.26	0.0001175	0.0006816	Over-expressed
VPS13A	9q21.2	9.64	9.38	0.68	0.7	0.26	0.0001335	0.0007566	Over-expressed
PRKDC	8q11.21	11.65	11.39	0.76	0.67	0.26	0.0003468	0.0017	Over-expressed
BICDL1	12q24.23	8.35	8.09	0.77	0.71	0.26	0.0004887	0.002257	Over-expressed
PPP3CA	4q24	13.24	12.99	0.81	0.71	0.26	0.0007274	0.003148	Over-expressed
TLCD1	17q11.2	8.56	8.31	0.8	0.8	0.26	0.001303	0.005107	Over-expressed
XYLT1	16p12.3	8.52	8.26	0.88	0.75	0.26	0.001344	0.005234	Over-expressed
LOC100270746	6p22.2	6.51	6.24	0.93	0.74	0.26	0.001484	0.005697	Over-expressed
RELL2	5q31.3	6.51	6.25	0.89	0.84	0.26	0.002505	0.008817	Over-expressed
LOC646214	15q11.2	7.52	7.26	0.89	0.9	0.26	0.003143	0.0106	Over-expressed
FAM221A	7p15.3	7.75	7.49	0.85	0.93	0.26	0.003283	0.011	Over-expressed
LINC00471	2q37.1	2.77	2.51	0.94	0.91	0.26	0.004694	0.0148	Over-expressed
SLC16A1	1p13.2	10.33	10.07	1.03	0.9	0.26	0.006056	0.0182	Over-expressed
GUSBP3	5q13.2	6.13	5.87	1.01	0.94	0.26	0.007141	0.0209	Over-expressed
CSPG5	3p21.31	5.86	5.6	0.95	1.02	0.26	0.008382	0.0239	Over-expressed
SLC2A6	9q34.2	5.37	5.11	1.1	0.97	0.26	0.0121	0.0323	Over-expressed
ASRGL1	11q12.3	10.01	9.75	1.09	1.05	0.26	0.0143	0.0369	Over-expressed
ZNF641	12q13.11	6.8	6.54	1.02	1.1	0.26	0.0146	0.0375	Over-expressed
ZNF480	19q13.41	8.79	8.53	0.33	0.36	0.25	3.89e-13	5.87e-11	Over-expressed
TFB2M	1q44	8.68	8.43	0.37	0.43	0.25	9.68e-10	4.28e-08	Over-expressed
AIMP2	7p22.1	9.12	8.86	0.45	0.45	0.25	2.4e-08	5.85e-07	Over-expressed
ZNF138	7q11.21	7.59	7.34	0.44	0.45	0.25	2.8e-08	6.7e-07	Over-expressed
AP1AR	4q25	8.87	8.62	0.47	0.49	0.25	2.78e-07	4.333e-06	Over-expressed
FAM91A1	8q24.13	10.2	9.95	0.5	0.51	0.25	6.21e-07	8.397e-06	Over-expressed
SPDL1	5q35.1	7.09	6.84	0.53	0.49	0.25	7.73e-07	1.002e-05	Over-expressed
NDST1	5q33.1	11.27	11.02	0.49	0.52	0.25	9.39e-07	1.181e-05	Over-expressed
MYEF2	15q21.1	9.32	9.07	0.53	0.51	0.25	1.758e-06	1.996e-05	Over-expressed
TMEM135	11q14.2	9.78	9.53	0.55	0.53	0.25	2.923e-06	3.086e-05	Over-expressed
NBN	8q21.3	10.3	10.05	0.56	0.52	0.25	3.566e-06	3.629e-05	Over-expressed
ATXN7	3p14.1	9.26	9.02	0.56	0.53	0.25	4.549e-06	4.431e-05	Over-expressed
L2HGDH	14q21.3	8.03	7.78	0.52	0.58	0.25	5.041e-06	4.833e-05	Over-expressed
MRPS28	8q21.13	8.48	8.23	0.61	0.54	0.25	1.071e-05	9.007e-05	Over-expressed
RALGPS1	9q33.3	8.51	8.27	0.65	0.45	0.25	1.081e-05	9.074e-05	Over-expressed
NSF	17q21.31	10.91	10.66	0.59	0.55	0.25	1.15e-05	9.551e-05	Over-expressed
PHF6	Xq26.2	9.39	9.14	0.58	0.57	0.25	1.164e-05	9.659e-05	Over-expressed
MTHFR	1p36.22	10.14	9.9	0.54	0.6	0.25	1.55e-05	0.0001235	Over-expressed
CEP72	5p15.33	5.86	5.61	0.6	0.58	0.25	2.25e-05	0.0001689	Over-expressed
CDK17	12q23.1	9.58	9.32	0.65	0.55	0.25	2.678e-05	0.0001966	Over-expressed
PGP	16p13.3	8.48	8.23	0.6	0.59	0.25	3.062e-05	0.0002207	Over-expressed
PARG	10q11.23	9.14	8.89	0.62	0.62	0.25	4.076e-05	0.000282	Over-expressed
KDM7A	7q34	9.5	9.26	0.6	0.63	0.25	5.717e-05	0.0003751	Over-expressed
TARBP1	1q42.2	9.62	9.37	0.61	0.65	0.25	6.467e-05	0.0004148	Over-expressed
MARVELD2	5q13.2	9.01	8.76	0.63	0.61	0.25	6.988e-05	0.000443	Over-expressed
VHL	3p25.3	9.77	9.51	0.6	0.68	0.25	7.077e-05	0.0004476	Over-expressed
LGALS8	1q43	9.76	9.51	0.63	0.63	0.25	7.351e-05	0.0004625	Over-expressed
UVSSA	4p16.3	7.83	7.58	0.6	0.66	0.25	7.552e-05	0.0004733	Over-expressed
ZNF667	19q13.43	7.31	7.06	0.7	0.61	0.25	0.0001042	0.0006172	Over-expressed
ZNF107	7q11.21	7.79	7.54	0.63	0.66	0.25	0.0001054	0.000623	Over-expressed
ACACA	17q12	12.61	12.36	0.65	0.66	0.25	0.0001206	0.0006969	Over-expressed
FAM53A	4p16.3	5.06	4.81	0.65	0.69	0.25	0.0001279	0.0007315	Over-expressed
TRIB3	20p13	9.73	9.49	0.64	0.66	0.25	0.000139	0.0007824	Over-expressed
PYCR3	8q24.3	9.55	9.31	0.67	0.64	0.25	0.0001504	0.0008372	Over-expressed
ECE2	3q27.1	7.6	7.34	0.64	0.71	0.25	0.0001562	0.0008628	Over-expressed
TTC26	7q34	6.46	6.21	0.66	0.7	0.25	0.0002046	0.001083	Over-expressed
MSI1	12q24.31	8.41	8.15	0.7	0.67	0.25	0.0002355	0.001221	Over-expressed
LARGE2	11p11.2	9.87	9.62	0.62	0.74	0.25	0.0002403	0.00124	Over-expressed
KLHL8	4q22.1	8.87	8.62	0.64	0.76	0.25	0.0003034	0.001517	Over-expressed
THUMPD3-AS1	3p25.3	8.31	8.06	0.69	0.69	0.25	0.0003477	0.001703	Over-expressed
HELZ2	20q13.33	10.12	9.86	0.74	0.69	0.25	0.0003733	0.00181	Over-expressed
PANK3	5q34	8.95	8.7	0.68	0.73	0.25	0.0003832	0.001849	Over-expressed
KMT2D	12q13.12	11	10.75	0.66	0.74	0.25	0.0004223	0.002001	Over-expressed
SNHG1	11q12.3	9.41	9.15	0.76	0.72	0.25	0.0006647	0.002918	Over-expressed
PEX11A	15q26.1	8.58	8.34	0.8	0.7	0.25	0.0009266	0.003847	Over-expressed
PANX2	22q13.33	7.78	7.53	0.89	0.69	0.25	0.001696	0.006362	Over-expressed
KIAA1549	7q34	9.2	8.96	0.81	0.85	0.25	0.002685	0.009358	Over-expressed
GPRIN1	5q35.2	5.48	5.23	0.83	0.89	0.25	0.003505	0.0116	Over-expressed
E2F1	20q11.22	6.74	6.48	0.96	0.82	0.25	0.003962	0.0128	Over-expressed
PDE3B	11p15.2	10.13	9.88	0.91	0.87	0.25	0.004558	0.0144	Over-expressed
MBOAT2	2p25.1	10.98	10.73	0.92	0.89	0.25	0.005837	0.0177	Over-expressed
PDZD8	10q25.3-q26.11	8.59	8.34	0.88	1	0.25	0.006905	0.0203	Over-expressed
CCNB2	15q22.2	6.93	6.68	0.97	1.03	0.25	0.0106	0.0289	Over-expressed
CMPK2	2p25.2	6.76	6.51	1.14	0.82	0.25	0.0127	0.0336	Over-expressed
RGP1	9p13.3	7.22	6.97	0.99	1.03	0.25	0.013	0.0341	Over-expressed
WNT7B	22q13.31	8.95	8.7	0.93	1.07	0.25	0.013	0.0342	Over-expressed
BGN	Xq28	12.3	12.04	1.04	1.02	0.25	0.0131	0.0344	Over-expressed
FBXO43	8q22.2	2.93	2.67	1.05	1.03	0.25	0.0133	0.0349	Over-expressed
CDCA3	12p13.31	5.68	5.42	1.08	0.97	0.25	0.0135	0.0352	Over-expressed
MYCL	1p34.2	8.28	8.03	1.07	1.02	0.25	0.0147	0.0378	Over-expressed
EYA3	1p35.3	6.85	6.6	1.06	1.05	0.25	0.019	0.0464	Over-expressed
TRAF7	16p13.3	11.21	10.97	0.35	0.33	0.24	1.82e-12	2.24e-10	Over-expressed
EIF2AK1	7p22.1	12.54	12.3	0.34	0.36	0.24	5.84e-12	6.32e-10	Over-expressed
MACO1	1p36.11|1p36.11	10.6	10.37	0.38	0.35	0.24	1.61e-10	9.76e-09	Over-expressed
STX3	11q12.1	9.79	9.55	0.39	0.37	0.24	2.12e-10	1.22e-08	Over-expressed
VAV2	9q34.2	10.38	10.13	0.45	0.42	0.24	2.12e-08	5.28e-07	Over-expressed
TMEM120B	12q24.31	9.24	9	0.47	0.49	0.24	3.81e-07	5.618e-06	Over-expressed
CTNNAL1	9q31.3	10.06	9.82	0.52	0.46	0.24	6.12e-07	8.294e-06	Over-expressed
HSPD1	2q33.1	13	12.76	0.47	0.47	0.24	6.52e-07	8.744e-06	Over-expressed
LIG3	17q12	10.28	10.04	0.45	0.52	0.24	1.035e-06	1.283e-05	Over-expressed
ARFGEF1	8q13.2	10.68	10.44	0.52	0.47	0.24	1.292e-06	1.551e-05	Over-expressed
LCLAT1	2p23.1	9.85	9.6	0.48	0.56	0.24	2.574e-06	2.764e-05	Over-expressed
TMEM206	1q32.3	7.86	7.62	0.46	0.56	0.24	3.228e-06	3.341e-05	Over-expressed
SELENOT	3q25.1	11.36	11.12	0.58	0.44	0.24	3.533e-06	3.603e-05	Over-expressed
DGKQ	4p16.3	8.83	8.59	0.52	0.52	0.24	3.986e-06	3.981e-05	Over-expressed
ATAD2B	2p24.1-p23.3	8.18	7.94	0.54	0.53	0.24	5.968e-06	5.539e-05	Over-expressed
CPNE3	8q21.3	11.84	11.61	0.55	0.49	0.24	5.971e-06	5.539e-05	Over-expressed
ZBTB34	9q33.3	8.11	7.87	0.6	0.46	0.24	6.176e-06	5.699e-05	Over-expressed
WASHC5	8q24.13	10.19	9.95	0.56	0.52	0.24	8.11e-06	7.162e-05	Over-expressed
GRHL2	8q22.3	11.77	11.53	0.53	0.54	0.24	8.155e-06	7.197e-05	Over-expressed
BZW2	7p21.1	10.1	9.85	0.57	0.53	0.24	1.244e-05	0.0001021	Over-expressed
C12ORF49	12q24.22	8.28	8.04	0.59	0.52	0.24	1.695e-05	0.0001333	Over-expressed
RANBP17	5q35.1	6.67	6.42	0.58	0.57	0.24	2.185e-05	0.0001647	Over-expressed
RBM12B	8q22.1	8.72	8.48	0.56	0.58	0.24	2.435e-05	0.0001802	Over-expressed
NHLRC1	6p22.3	6.58	6.34	0.59	0.55	0.24	2.859e-05	0.0002075	Over-expressed
LACTB2	8q13.3	8.28	8.04	0.6	0.56	0.24	3.172e-05	0.0002277	Over-expressed
SLC25A6	Xp22.33 and Yp11.2	14.31	14.07	0.62	0.55	0.24	4.427e-05	0.0003026	Over-expressed
RAB43	3q21.3	8.7	8.46	0.6	0.58	0.24	4.681e-05	0.0003169	Over-expressed
ZNF610	19q13.41	7.6	7.36	0.57	0.61	0.24	4.982e-05	0.0003334	Over-expressed
SLC12A8	3q21.2	8.91	8.67	0.56	0.62	0.24	5.876e-05	0.000383	Over-expressed
UQCRHL	1p36.21	9.16	8.92	0.6	0.59	0.24	6.992e-05	0.000443	Over-expressed
WDR90	16p13.3	9.18	8.93	0.62	0.62	0.24	7.804e-05	0.0004848	Over-expressed
NET1	10p15.1	11.75	11.51	0.7	0.52	0.24	7.941e-05	0.000492	Over-expressed
NOP16	5q35.2	8.14	7.9	0.62	0.62	0.24	0.000102	0.0006077	Over-expressed
CEP85	1p36.11	7.44	7.2	0.63	0.63	0.24	0.0001064	0.0006277	Over-expressed
ZBTB43	9q33.3	8.46	8.22	0.66	0.61	0.24	0.0001495	0.0008345	Over-expressed
USF3	3q13.2	9.49	9.25	0.64	0.65	0.24	0.0001691	0.0009245	Over-expressed
PDPK1	16p13.3	10.52	10.28	0.61	0.69	0.24	0.0001771	0.0009631	Over-expressed
IFIH1	2q24.2	9.09	8.85	0.72	0.58	0.24	0.0002114	0.001114	Over-expressed
ZNF782	9q22.33	6.49	6.26	0.62	0.67	0.24	0.0002197	0.001151	Over-expressed
MSMP	9p13.3	5.21	4.96	0.69	0.66	0.24	0.0002813	0.001421	Over-expressed
MAPK6	15q21.2	10.2	9.96	0.68	0.66	0.24	0.0002988	0.001496	Over-expressed
AMMECR1	Xq23	8.34	8.1	0.7	0.64	0.24	0.0003331	0.001642	Over-expressed
SLC25A45	11q13.1	8.15	7.91	0.73	0.65	0.24	0.0004909	0.002264	Over-expressed
DTWD2	5q23.1	8.04	7.81	0.69	0.68	0.24	0.0005496	0.002479	Over-expressed
ABHD12	20p11.21	11.38	11.14	0.79	0.69	0.24	0.001049	0.004253	Over-expressed
CCDC183-AS1	9q34.3	6.12	5.88	0.75	0.71	0.24	0.001112	0.004467	Over-expressed
RHPN2	19q13.11	11.6	11.36	0.69	0.78	0.24	0.00118	0.00469	Over-expressed
SYBU	8q23.2	9.25	9.01	0.72	0.76	0.24	0.001352	0.005255	Over-expressed
RAP1GAP	1p36.12	11.53	11.28	0.84	0.69	0.24	0.001438	0.005544	Over-expressed
PLEKHM3	2q33.3	8.78	8.54	0.78	0.76	0.24	0.001771	0.006601	Over-expressed
RMI2	16p13.13	6.52	6.28	0.85	0.8	0.24	0.002903	0.009966	Over-expressed
UFSP1	7q22.1	6.08	5.85	0.82	0.82	0.24	0.00336	0.0112	Over-expressed
AGAP6	10q11.23	6.5	6.27	0.84	0.88	0.24	0.00527	0.0163	Over-expressed
SLC38A7	16q21	7.43	7.19	0.85	0.91	0.24	0.005776	0.0175	Over-expressed
ZNF791	19p13.13	7.68	7.44	0.84	0.93	0.24	0.006302	0.0188	Over-expressed
NR2C2	3p25.1	9.55	9.31	0.86	0.93	0.24	0.006797	0.02	Over-expressed
CAMKK2	12q24.31	12.77	12.53	0.85	0.96	0.24	0.008886	0.0251	Over-expressed
ZNF678	1q42.13	6.09	5.85	0.9	0.98	0.24	0.00915	0.0258	Over-expressed
PTGR1	9q31.3	10.78	10.54	1.01	0.92	0.24	0.0113	0.0305	Over-expressed
CSNK2A3	11p15.4	8.4	8.16	0.94	0.97	0.24	0.0124	0.0329	Over-expressed
APBA2	15q13.1	7.96	7.72	1.05	0.9	0.24	0.0136	0.0354	Over-expressed
MAPK8IP2	22q13.33	8.53	8.29	1	1.01	0.24	0.0149	0.0381	Over-expressed
ABTB2	11p13	7.6	7.37	1.08	0.91	0.24	0.0157	0.0398	Over-expressed
CEP97	3q12.3	6.22	5.98	0.99	0.99	0.24	0.0159	0.0403	Over-expressed
RAD51	15q15.1	5.28	5.04	1.14	0.91	0.24	0.019	0.0464	Over-expressed
WNK2	9q22.31	10.98	10.75	1.06	0.99	0.24	0.019	0.0464	Over-expressed
HNRNPF	10q11.21	12.52	12.29	0.35	0.34	0.23	5.07e-11	3.85e-09	Over-expressed
NOL6	9p13.3	10.55	10.32	0.39	0.33	0.23	3.27e-10	1.77e-08	Over-expressed
SS18L1	20q13.33	9.15	8.93	0.38	0.36	0.23	1.8e-09	7.18e-08	Over-expressed
PCCB	3q22.3	10.71	10.49	0.41	0.37	0.23	1.32e-08	3.6e-07	Over-expressed
STK35	20p13	10.03	9.8	0.43	0.41	0.23	2.49e-08	6.04e-07	Over-expressed
ACTL6A	3q26.33	9.74	9.51	0.41	0.41	0.23	2.8e-08	6.69e-07	Over-expressed
ACTR3B	7q36.1-q36.2	7.9	7.67	0.44	0.39	0.23	3.73e-08	8.42e-07	Over-expressed
FAM118B	11q24.2	7.93	7.7	0.46	0.38	0.23	8.13e-08	1.585e-06	Over-expressed
YWHAZ	8q22.3	13.77	13.54	0.48	0.37	0.23	8.99e-08	1.712e-06	Over-expressed
CAD	2p23.3	9.86	9.63	0.45	0.41	0.23	9.87e-08	1.833e-06	Over-expressed
ABCE1	4q31.21	10.36	10.13	0.43	0.43	0.23	1.45e-07	2.488e-06	Over-expressed
SLC25A5	Xq24	12.1	11.87	0.45	0.45	0.23	2.73e-07	4.264e-06	Over-expressed
MTDH	8q22.1	11.6	11.37	0.5	0.38	0.23	2.86e-07	4.433e-06	Over-expressed
COA7	1p32.3	7.35	7.13	0.45	0.43	0.23	3.1e-07	4.719e-06	Over-expressed
NSMCE2	8q24.13	8.23	7.99	0.51	0.4	0.23	3.14e-07	4.787e-06	Over-expressed
UBE3C	7q36.3	11.02	10.8	0.46	0.45	0.23	5.56e-07	7.658e-06	Over-expressed
OSGIN2	8q21.3	8.98	8.75	0.51	0.39	0.23	5.63e-07	7.73e-06	Over-expressed
PDSS1	10p12.1	6.34	6.11	0.49	0.42	0.23	6.27e-07	8.458e-06	Over-expressed
SELENOI	2p23.3	10.21	9.98	0.43	0.49	0.23	6.61e-07	8.835e-06	Over-expressed
SEC16A	9q34.3	12.83	12.6	0.48	0.46	0.23	7.48e-07	9.77e-06	Over-expressed
MRRF	9q33.2	8.93	8.7	0.49	0.43	0.23	8.64e-07	1.102e-05	Over-expressed
SLC25A17	22q13.2	9.82	9.59	0.41	0.5	0.23	1.028e-06	1.276e-05	Over-expressed
MRPL15	8q11.23	9.71	9.48	0.54	0.4	0.23	1.328e-06	1.583e-05	Over-expressed
JADE3	Xp11.3	8.27	8.04	0.49	0.47	0.23	1.438e-06	1.691e-05	Over-expressed
SHTN1	10q25.3	10.46	10.23	0.49	0.47	0.23	1.918e-06	2.152e-05	Over-expressed
ZFP41	8q24.3	8.48	8.25	0.51	0.48	0.23	2.657e-06	2.844e-05	Over-expressed
ZDHHC9	Xq26.1	11.04	10.8	0.44	0.56	0.23	3.601e-06	3.662e-05	Over-expressed
STAU2	8q21.11	9.68	9.45	0.53	0.45	0.23	3.667e-06	3.712e-05	Over-expressed
PAICS	4q12	11.65	11.42	0.44	0.53	0.23	3.797e-06	3.823e-05	Over-expressed
ZNF141	4p16.3	6.46	6.22	0.49	0.51	0.23	4.03e-06	4.012e-05	Over-expressed
SHMT2	12q13.3	10.56	10.32	0.54	0.51	0.23	7.882e-06	6.993e-05	Over-expressed
ABHD17B	9q21.13	9.22	8.99	0.54	0.5	0.23	9.205e-06	7.915e-05	Over-expressed
DTX3L	3q21.1	11.05	10.82	0.55	0.5	0.23	1.101e-05	9.198e-05	Over-expressed
CEP83	12q22	7.68	7.45	0.52	0.52	0.23	1.125e-05	9.371e-05	Over-expressed
SMIM14	4p14	10.46	10.23	0.49	0.55	0.23	1.566e-05	0.0001244	Over-expressed
ZNF738	19p12	7.53	7.3	0.55	0.53	0.23	1.759e-05	0.0001377	Over-expressed
SLC25A22	11p15.5	10.01	9.77	0.58	0.51	0.23	1.765e-05	0.0001381	Over-expressed
NIPSNAP1	22q12.2	10.63	10.41	0.47	0.59	0.23	1.837e-05	0.0001432	Over-expressed
ASNS	7q21.3	9.35	9.12	0.59	0.51	0.23	2.123e-05	0.0001611	Over-expressed
EAF1	3p25.1	9.97	9.74	0.54	0.55	0.23	2.466e-05	0.0001821	Over-expressed
ACVR2B	3p22.2	8.39	8.16	0.57	0.53	0.23	3.143e-05	0.0002261	Over-expressed
NCOA3	20q13.12	10.1	9.87	0.6	0.51	0.23	5.046e-05	0.0003366	Over-expressed
PAIP2B	2p13.3	9.42	9.2	0.55	0.6	0.23	9.655e-05	0.0005805	Over-expressed
TJP1	15q13.1	11.61	11.38	0.63	0.58	0.23	0.0001234	0.0007089	Over-expressed
LOC652276	16p13.3	5.51	5.28	0.57	0.61	0.23	0.00014	0.0007868	Over-expressed
LINC01128	1p36.33	8.31	8.08	0.64	0.6	0.23	0.0001448	0.0008104	Over-expressed
UAP1L1	9q34.3	9.08	8.85	0.66	0.57	0.23	0.0001539	0.0008537	Over-expressed
LRRC58	3q13.33	10.35	10.12	0.61	0.6	0.23	0.0001555	0.0008608	Over-expressed
SDHAF3	7q21.3	8.48	8.25	0.69	0.57	0.23	0.000264	0.001347	Over-expressed
MARCKSL1	1p35.1	13.23	13	0.62	0.67	0.23	0.0003062	0.001529	Over-expressed
TMEM65	8q24.13	7.9	7.67	0.71	0.56	0.23	0.0003167	0.001572	Over-expressed
CCDC88C	14q32.11-q32.12	10.35	10.12	0.63	0.67	0.23	0.0003208	0.001591	Over-expressed
PLXNB3	Xq28	10.01	9.78	0.68	0.62	0.23	0.0003643	0.001776	Over-expressed
KHDC4	1q22	9.74	9.51	0.65	0.67	0.23	0.0003897	0.001875	Over-expressed
NBEAL2	3p21.31	10	9.77	0.65	0.66	0.23	0.0004875	0.002253	Over-expressed
MARS2	2q33.1	7.38	7.15	0.64	0.73	0.23	0.0005713	0.002563	Over-expressed
ADAM17	2p25.1	8.16	7.92	0.7	0.72	0.23	0.0008962	0.003739	Over-expressed
DOP1B	21q22.12	11.38	11.16	0.62	0.74	0.23	0.0009388	0.003882	Over-expressed
WASF3	13q12.13	9.74	9.51	0.68	0.74	0.23	0.001207	0.004781	Over-expressed
STMN1	1p36.11	10.05	9.82	0.77	0.69	0.23	0.001307	0.005119	Over-expressed
FZD4	11q14.2	11.02	10.79	0.75	0.71	0.23	0.001631	0.006157	Over-expressed
DSCC1	8q24.12	6.23	6	0.81	0.68	0.23	0.002024	0.007388	Over-expressed
VASN	16p13.3	9.76	9.53	0.72	0.78	0.23	0.002405	0.008522	Over-expressed
TAF4B	18q11.2	7.11	6.87	0.79	0.86	0.23	0.00426	0.0136	Over-expressed
PIK3AP1	10q24.1	8.47	8.25	0.78	0.83	0.23	0.004437	0.0141	Over-expressed
ZNF124	1q44	5.71	5.47	0.79	0.87	0.23	0.004852	0.0152	Over-expressed
CCDC110	4q35.1	6.51	6.28	0.76	0.93	0.23	0.005398	0.0166	Over-expressed
CERS6	2q24.3	9.52	9.29	0.83	0.87	0.23	0.006119	0.0184	Over-expressed
LINC00115	1p36.33	5.71	5.48	0.84	0.84	0.23	0.006608	0.0196	Over-expressed
DHCR24	1p32.3	14.33	14.1	0.74	0.96	0.23	0.006792	0.02	Over-expressed
HERC3	4q22.1	10.31	10.08	0.86	0.89	0.23	0.00741	0.0216	Over-expressed
GMCL1	2p13.3	8.45	8.22	0.86	0.93	0.23	0.009166	0.0258	Over-expressed
LURAP1L	9p23	7.29	7.06	0.99	0.86	0.23	0.0113	0.0305	Over-expressed
STT3B	3p23	10.44	10.2	0.89	0.98	0.23	0.0118	0.0316	Over-expressed
CCT6A	7p11.2	11.75	11.53	0.35	0.32	0.22	3.69e-11	2.97e-09	Over-expressed
GRPEL2	5q32	8.62	8.41	0.36	0.34	0.22	1.19e-09	5.09e-08	Over-expressed
GTPBP10	7q21.13	8.24	8.02	0.39	0.35	0.22	5.43e-09	1.76e-07	Over-expressed
SLC5A6	2p23.3	9.36	9.13	0.41	0.35	0.22	5.73e-09	1.82e-07	Over-expressed
YWHAG	7q11.23	12.14	11.92	0.39	0.38	0.22	6.89e-09	2.07e-07	Over-expressed
ZNF721	4p16.3	9.16	8.94	0.35	0.39	0.22	8.19e-09	2.43e-07	Over-expressed
VKORC1L1	7q11.21	10.37	10.14	0.37	0.4	0.22	9.12e-09	2.65e-07	Over-expressed
RNF139	8q24.13	9.85	9.63	0.43	0.34	0.22	2.86e-08	6.79e-07	Over-expressed
PMM2	16p13.2	10.32	10.11	0.39	0.41	0.22	7.18e-08	1.446e-06	Over-expressed
POLR2K	8q22.2	9.79	9.57	0.47	0.35	0.22	7.96e-08	1.559e-06	Over-expressed
R3HDM1	2q21.3	9.2	8.98	0.41	0.41	0.22	1.07e-07	1.957e-06	Over-expressed
PTMA	2q37.1	13.76	13.54	0.43	0.4	0.22	1.12e-07	2.044e-06	Over-expressed
TRIM37	17q22	9.72	9.5	0.44	0.4	0.22	1.7e-07	2.86e-06	Over-expressed
MGAT4B	5q35.3	10.86	10.64	0.39	0.45	0.22	1.87e-07	3.092e-06	Over-expressed
PTDSS1	8q22.1	10.65	10.42	0.49	0.36	0.22	2.93e-07	4.49e-06	Over-expressed
EPRS	1q41	11.36	11.14	0.41	0.45	0.22	4.66e-07	6.632e-06	Over-expressed
NUDCD1	8q23.1	8.4	8.18	0.49	0.39	0.22	1.096e-06	1.348e-05	Over-expressed
GFM1	3q25.32	10.04	9.82	0.46	0.45	0.22	1.393e-06	1.649e-05	Over-expressed
TRAM1	8q13.3	12.15	11.93	0.48	0.42	0.22	1.493e-06	1.749e-05	Over-expressed
CBX3	7p15.2	11.31	11.09	0.49	0.41	0.22	1.612e-06	1.862e-05	Over-expressed
ZNF562	19p13.2	9.16	8.94	0.45	0.48	0.22	1.726e-06	1.972e-05	Over-expressed
ATP6V1G1	9q32	12.66	12.44	0.47	0.46	0.22	2.827e-06	3.012e-05	Over-expressed
ZBTB11	3q12.3	9.32	9.1	0.48	0.45	0.22	2.862e-06	3.036e-05	Over-expressed
DNMT3A	2p23.3	8.84	8.62	0.5	0.45	0.22	4.175e-06	4.126e-05	Over-expressed
CCDC142	2p13.1	7.6	7.38	0.5	0.47	0.22	5.114e-06	4.896e-05	Over-expressed
RRM2B	8q22.3	10	9.78	0.54	0.45	0.22	1.238e-05	0.0001017	Over-expressed
NUDT9	4q22.1	10.73	10.51	0.53	0.51	0.22	1.893e-05	0.0001467	Over-expressed
BAZ2A	12q13.3	11.25	11.03	0.51	0.52	0.22	2.456e-05	0.0001815	Over-expressed
TMEM184C	4q31.23	9.64	9.42	0.5	0.55	0.22	3.703e-05	0.00026	Over-expressed
YPEL1	22q11.21-q11.22	8.55	8.33	0.57	0.52	0.22	4.176e-05	0.0002876	Over-expressed
NSD1	5q35.3	10.67	10.45	0.53	0.54	0.22	4.429e-05	0.0003026	Over-expressed
SLC33A1	3q25.31	9.72	9.49	0.56	0.57	0.22	6.898e-05	0.0004385	Over-expressed
AGTPBP1	9q21.33	8.35	8.13	0.58	0.53	0.22	7.478e-05	0.0004699	Over-expressed
GSK3B	3q13.33	10.33	10.11	0.56	0.54	0.22	8.653e-05	0.0005293	Over-expressed
SRGAP2	1q32.1	8.86	8.64	0.63	0.5	0.22	9.17e-05	0.0005546	Over-expressed
PRMT6	1p13.3	9.64	9.41	0.55	0.6	0.22	9.181e-05	0.0005547	Over-expressed
SLC52A2	8q24.3	10.2	9.98	0.61	0.52	0.22	0.0001047	0.00062	Over-expressed
MTHFD2	2p13.1	9.98	9.76	0.55	0.59	0.22	0.000106	0.000626	Over-expressed
CLCN2	3q27.1	7.14	6.92	0.61	0.53	0.22	0.0001161	0.0006756	Over-expressed
KNSTRN	15q15.1	8.22	8	0.59	0.56	0.22	0.0001343	0.0007598	Over-expressed
ANKIB1	7q21.2	9.92	9.7	0.62	0.55	0.22	0.0001518	0.0008437	Over-expressed
MYO10	5p15.1	10.32	10.1	0.59	0.56	0.22	0.0001609	0.0008841	Over-expressed
ZNF280C	Xq26.1	6.31	6.09	0.6	0.59	0.22	0.0001831	0.0009872	Over-expressed
PUS7L	12q12	7.61	7.39	0.58	0.62	0.22	0.0002033	0.001077	Over-expressed
LRRC8B	1p22.2	9.67	9.45	0.57	0.61	0.22	0.000227	0.001181	Over-expressed
LIN9	1q42.12	6.26	6.04	0.64	0.58	0.22	0.0002687	0.001367	Over-expressed
SYT17	16p12.3	8.87	8.64	0.62	0.62	0.22	0.0002964	0.001487	Over-expressed
SLC25A15	13q14.11	8.26	8.04	0.63	0.6	0.22	0.0003479	0.001704	Over-expressed
2018-09-11	4q21.1	10.27	10.05	0.63	0.63	0.22	0.0004683	0.002189	Over-expressed
2018-03-06	5p15.2	10.85	10.63	0.62	0.65	0.22	0.0004913	0.002265	Over-expressed
FOXK1	7p22.1	9.68	9.47	0.58	0.68	0.22	0.0005735	0.00257	Over-expressed
DCUN1D1	3q26.33	8.81	8.59	0.67	0.61	0.22	0.0006888	0.003005	Over-expressed
OPLAH	8q24.3	9.42	9.2	0.7	0.61	0.22	0.0007804	0.003343	Over-expressed
ZNF518B	4p16.1	9.32	9.1	0.64	0.66	0.22	0.0008344	0.003532	Over-expressed
HS2ST1	1p22.3	10.31	10.09	0.74	0.6	0.22	0.001012	0.004138	Over-expressed
CHML	1q43	7.9	7.68	0.74	0.63	0.22	0.001064	0.004304	Over-expressed
TMC6	17q25.3	9.97	9.75	0.67	0.7	0.22	0.001148	0.004583	Over-expressed
ARHGAP29	1p22.1	10.5	10.28	0.72	0.7	0.22	0.001639	0.006181	Over-expressed
ZNF626	19p12	8.64	8.43	0.76	0.65	0.22	0.002152	0.007781	Over-expressed
VN1R1	19q13.43	4.03	3.81	0.81	0.68	0.22	0.002905	0.009969	Over-expressed
DANCR	4q12	10.75	10.53	0.74	0.75	0.22	0.003135	0.0106	Over-expressed
TNFSF4	1q25.1	6.33	6.11	0.76	0.75	0.22	0.003292	0.011	Over-expressed
MFSD14C	9q22.33	4.98	4.76	0.72	0.77	0.22	0.003383	0.0113	Over-expressed
CCNB1	5q13.2	7.85	7.63	0.78	0.73	0.22	0.003876	0.0126	Over-expressed
CPLANE1	5p13.2	8.99	8.77	0.8	0.77	0.22	0.005158	0.016	Over-expressed
SH3YL1	2p25.3	10.44	10.21	0.77	0.88	0.22	0.006352	0.0189	Over-expressed
LOC100272217	9q34.11	5.22	5	0.93	0.76	0.22	0.007652	0.0222	Over-expressed
MCM4	8q11.21	8.66	8.44	0.92	0.77	0.22	0.009001	0.0254	Over-expressed
KLHDC10	7q32.2	8.91	8.7	0.82	0.89	0.22	0.0112	0.0303	Over-expressed
MIR600HG	9q33.3	6.44	6.22	0.9	0.82	0.22	0.0118	0.0316	Over-expressed
TIGD3	11q13.1	4.05	3.83	0.82	0.94	0.22	0.0119	0.0318	Over-expressed
CHN1	2q31.1	7.8	7.59	0.88	0.87	0.22	0.0122	0.0324	Over-expressed
FAM201A	9p13.1	6.58	6.36	0.9	0.86	0.22	0.0133	0.0348	Over-expressed
ZNF367	9q22.32|9q22.32	5.92	5.7	1.02	0.73	0.22	0.0139	0.0361	Over-expressed
ZNF860	3p23-p22.3	6.25	6.03	0.92	0.92	0.22	0.0149	0.0381	Over-expressed
HIST1H2BE	6p22.2	4.64	4.42	0.95	0.9	0.22	0.0157	0.0398	Over-expressed
CHCHD10	22q11.23	9.17	8.95	0.85	0.96	0.22	0.0161	0.0406	Over-expressed
GNPTAB	12q23.2	10.61	10.39	0.95	0.91	0.22	0.0169	0.0424	Over-expressed
DAAM1	14q23.1	9.16	8.94	0.91	0.96	0.22	0.0178	0.0441	Over-expressed
POLN	4p16.3	6.04	5.82	0.93	0.91	0.22	0.018	0.0445	Over-expressed
HIST2H4A	1q21.2	9.67	9.45	1	0.94	0.22	0.0196	0.0475	Over-expressed
PACSIN1	6p21.31	6.4	6.18	0.95	0.91	0.22	0.0197	0.0477	Over-expressed
PSMD11	17q11.2	10.18	9.97	0.32	0.34	0.21	1.15e-10	7.41e-09	Over-expressed
MEN1	11q13.1	10.28	10.07	0.34	0.33	0.21	2.91e-10	1.61e-08	Over-expressed
RAD23B	9q31.2	12.32	12.11	0.36	0.32	0.21	1.55e-09	6.32e-08	Over-expressed
FARSB	2q36.1	10.04	9.83	0.35	0.34	0.21	3.55e-09	1.24e-07	Over-expressed
AIFM1	Xq26.1	10.29	10.08	0.33	0.38	0.21	3.74e-09	1.3e-07	Over-expressed
RAB6A	11q13.4	11.77	11.56	0.39	0.37	0.21	4.08e-08	8.99e-07	Over-expressed
KPNB1	17q21.32	12.26	12.05	0.39	0.38	0.21	4.79e-08	1.024e-06	Over-expressed
GARS	7p14.3	10.85	10.64	0.41	0.35	0.21	5.06e-08	1.066e-06	Over-expressed
PNPT1	2p16.1	9.1	8.89	0.42	0.37	0.21	8.04e-08	1.57e-06	Over-expressed
BRD2	6p21.32	12.76	12.55	0.39	0.38	0.21	8.76e-08	1.679e-06	Over-expressed
ZNF181	19q13.11	8.12	7.91	0.39	0.42	0.21	2.04e-07	3.317e-06	Over-expressed
PCNX3	11q13.1	10.56	10.34	0.44	0.38	0.21	2.17e-07	3.477e-06	Over-expressed
STK3	8q22.2	9.25	9.04	0.48	0.33	0.21	5.03e-07	7.059e-06	Over-expressed
IPO4	14q12	10.3	10.09	0.41	0.41	0.21	5.24e-07	7.307e-06	Over-expressed
MAP4K4	2q11.2	10.76	10.55	0.42	0.44	0.21	5.58e-07	7.675e-06	Over-expressed
MLEC	12q24.31	13.22	13.01	0.42	0.42	0.21	6.63e-07	8.839e-06	Over-expressed
NAA40	11q13.1	8.41	8.2	0.42	0.44	0.21	1.826e-06	2.064e-05	Over-expressed
HNRNPA1P33	10q11.22	6.74	6.52	0.47	0.43	0.21	1.935e-06	2.17e-05	Over-expressed
MEMO1	2p22.3	8.78	8.57	0.44	0.45	0.21	1.987e-06	2.216e-05	Over-expressed
PHF20L1	8q24.22	9.67	9.46	0.49	0.42	0.21	2.835e-06	3.014e-05	Over-expressed
TDG	12q23.3	8.57	8.36	0.47	0.41	0.21	2.838e-06	3.014e-05	Over-expressed
NSD2	4p16.3	10.1	9.89	0.46	0.44	0.21	3.396e-06	3.484e-05	Over-expressed
CANX	5q35.3	14.38	14.17	0.45	0.45	0.21	4.186e-06	4.135e-05	Over-expressed
SRPRB	3q22.1	10.97	10.76	0.46	0.47	0.21	4.505e-06	4.398e-05	Over-expressed
ZNF706	8q22.3	10.2	9.99	0.53	0.38	0.21	4.73e-06	4.574e-05	Over-expressed
LACTB	15q22.2	8.37	8.16	0.45	0.47	0.21	5.184e-06	4.945e-05	Over-expressed
C2ORF69	2q33.1	8.65	8.44	0.47	0.47	0.21	6.162e-06	5.696e-05	Over-expressed
ULK3	15q24.1	10.37	10.16	0.46	0.48	0.21	7.356e-06	6.607e-05	Over-expressed
HAUS6	9p22.1	8.31	8.1	0.47	0.45	0.21	7.906e-06	7.005e-05	Over-expressed
CCDC58	3q21.1	7.53	7.33	0.49	0.46	0.21	1.102e-05	9.198e-05	Over-expressed
METTL2B	7q32.1	7.98	7.77	0.46	0.51	0.21	2.116e-05	0.0001607	Over-expressed
AZIN1	8q22.3	11.97	11.75	0.54	0.47	0.21	2.157e-05	0.0001631	Over-expressed
SUZ12	17q11.2	9.76	9.55	0.53	0.46	0.21	2.249e-05	0.0001688	Over-expressed
LARP1B	4q28.2	9.19	8.98	0.5	0.54	0.21	4.237e-05	0.0002916	Over-expressed
CCDC86	11q12.2	10.29	10.08	0.54	0.49	0.21	4.274e-05	0.0002935	Over-expressed
PAWR	12q21.2	8.53	8.32	0.48	0.53	0.21	4.289e-05	0.0002942	Over-expressed
ZNF43	19p12	8.89	8.68	0.53	0.5	0.21	4.768e-05	0.0003216	Over-expressed
TOP1	20q12	11.25	11.04	0.49	0.55	0.21	5.942e-05	0.0003863	Over-expressed
WDR3	1p12	9.56	9.35	0.53	0.53	0.21	6.902e-05	0.0004386	Over-expressed
MAP4K3	2p22.1	9.71	9.5	0.58	0.5	0.21	7.921e-05	0.000491	Over-expressed
MCCC1	3q27.1	9.87	9.65	0.59	0.49	0.21	8.354e-05	0.0005133	Over-expressed
VCPIP1	8q13.1	9.18	8.97	0.56	0.51	0.21	8.39e-05	0.000515	Over-expressed
PTPRJ	11p11.2	10.72	10.5	0.57	0.52	0.21	8.506e-05	0.0005217	Over-expressed
C12ORF73	12q23.3	7.57	7.35	0.53	0.56	0.21	8.859e-05	0.0005396	Over-expressed
ZNF595	4p16.3	7.98	7.77	0.57	0.52	0.21	9.699e-05	0.0005826	Over-expressed
HSPE1	2q33.1	11.2	10.99	0.52	0.55	0.21	0.0001078	0.0006352	Over-expressed
PDIA4	7q36.1	13.04	12.82	0.59	0.52	0.21	0.0001127	0.0006581	Over-expressed
KIAA0100	17q11.2	11.97	11.76	0.55	0.57	0.21	0.0001579	0.00087	Over-expressed
HGH1	8q24.3	9.71	9.5	0.6	0.49	0.21	0.0001829	0.0009866	Over-expressed
ZMYND8	20q13.12	9.76	9.55	0.6	0.52	0.21	0.0001849	0.0009949	Over-expressed
PTAR1	9q21.12	9.59	9.39	0.57	0.55	0.21	0.0002307	0.001199	Over-expressed
USP32	17q23.1-q23.2	9.56	9.35	0.62	0.54	0.21	0.0002599	0.001329	Over-expressed
REEP3	10q21.3	9.58	9.38	0.57	0.57	0.21	0.0002866	0.001444	Over-expressed
SNRPF	12q23.1	9.56	9.35	0.59	0.57	0.21	0.000335	0.001649	Over-expressed
ZNF597	16p13.3	5.37	5.16	0.6	0.6	0.21	0.0003607	0.00176	Over-expressed
KLHL24	3q27.1	10.19	9.98	0.62	0.54	0.21	0.0003881	0.001869	Over-expressed
HYOU1	11q23.3	12.72	12.51	0.65	0.56	0.21	0.0004065	0.00194	Over-expressed
ZNF841	19q13.41	8.44	8.23	0.61	0.62	0.21	0.0005074	0.002328	Over-expressed
CERS4	19p13.2	11.74	11.54	0.58	0.62	0.21	0.0005264	0.002399	Over-expressed
ZNF233	19q13.31	6.97	6.75	0.57	0.67	0.21	0.0005738	0.00257	Over-expressed
TMPO-AS1	12q23.1	5.21	5	0.67	0.59	0.21	0.0007326	0.003168	Over-expressed
SRFBP1	5q23.1	7.75	7.54	0.63	0.63	0.21	0.0008073	0.003434	Over-expressed
SHROOM3	4q21.1	11.57	11.36	0.63	0.65	0.21	0.0008397	0.003547	Over-expressed
SLC29A2	11q13.2	8.53	8.33	0.71	0.56	0.21	0.0009498	0.003921	Over-expressed
LYPLA1	8q11.23	11.06	10.85	0.66	0.62	0.21	0.001004	0.004114	Over-expressed
SMC2	9q31.1	8.52	8.31	0.69	0.61	0.21	0.00102	0.004165	Over-expressed
AP1S3	2q36.1	8.21	8	0.68	0.63	0.21	0.001035	0.004207	Over-expressed
ACSL1	4q35.1	12.55	12.34	0.66	0.66	0.21	0.001277	0.005021	Over-expressed
ZNF862	7q36.1	9.42	9.22	0.65	0.65	0.21	0.001589	0.006018	Over-expressed
CCDC40	17q25.3	7.46	7.25	0.66	0.7	0.21	0.002002	0.007325	Over-expressed
LRBA	4q31.3	11.65	11.44	0.67	0.7	0.21	0.002272	0.008118	Over-expressed
AKAP9	7q21.2	10.94	10.73	0.68	0.7	0.21	0.002753	0.009549	Over-expressed
ENTPD7	10q24.2	8.7	8.49	0.71	0.72	0.21	0.003054	0.0104	Over-expressed
RETREG1	5p15.1	9.14	8.94	0.75	0.71	0.21	0.003989	0.0129	Over-expressed
TMCC3	12q22	9.89	9.68	0.73	0.74	0.21	0.004325	0.0138	Over-expressed
LEKR1	3q25.31	4.58	4.37	0.73	0.77	0.21	0.005048	0.0157	Over-expressed
PLK4	4q28.1	5.48	5.27	0.86	0.78	0.21	0.0099	0.0275	Over-expressed
RAD51AP1	12p13.32	5.82	5.61	0.87	0.76	0.21	0.01	0.0277	Over-expressed
ARHGEF39	9p13.3	5.51	5.3	0.89	0.77	0.21	0.0104	0.0286	Over-expressed
SCN1B	19q13.11	7.26	7.05	0.82	0.82	0.21	0.0109	0.0297	Over-expressed
MAP3K2	2q14.3	8.61	8.4	0.82	0.81	0.21	0.0111	0.03	Over-expressed
ALX3	1p13.3	4.53	4.33	0.78	0.86	0.21	0.0119	0.0318	Over-expressed
CIP2A	3q13.13	5.91	5.7	0.9	0.75	0.21	0.0123	0.0326	Over-expressed
RRAGC	1p34.3	7.86	7.66	0.77	0.9	0.21	0.0133	0.0349	Over-expressed
CDH13	16q23.3	7.38	7.17	0.84	0.85	0.21	0.0135	0.0354	Over-expressed
RUSC1-AS1	1q22	5.62	5.41	0.89	0.89	0.21	0.0163	0.041	Over-expressed
SNX22	15q22.31	8.87	8.66	0.87	0.88	0.21	0.0167	0.0419	Over-expressed
MCM3AP-AS1	21q22.3	4.85	4.64	0.9	0.88	0.21	0.0169	0.0423	Over-expressed
TPTEP2	22q13.1	4.36	4.15	0.87	0.9	0.21	0.018	0.0445	Over-expressed
TRIM44	11p13	9.83	9.62	0.86	0.91	0.21	0.0183	0.045	Over-expressed
GID8	20q13.33	11.02	10.82	0.26	0.24	0.2	5.67e-15	1.29e-12	Over-expressed
RIOX2	3q11.2	10.02	9.82	0.31	0.35	0.2	1.12e-09	4.83e-08	Over-expressed
JPT2	16p13.3	12.61	12.41	0.32	0.35	0.2	1.52e-09	6.24e-08	Over-expressed
HSPA9	5q31.2	12.67	12.47	0.35	0.33	0.2	1.11e-08	3.11e-07	Over-expressed
FBXO45	3q29	8.97	8.77	0.38	0.33	0.2	1.53e-08	4.03e-07	Over-expressed
ZNF3	7q22.1	9.81	9.61	0.37	0.35	0.2	3.43e-08	7.92e-07	Over-expressed
LARP1	5q33.2	12.17	11.96	0.38	0.37	0.2	6.29e-08	1.285e-06	Over-expressed
LETM1	4p16.3	10.21	10.02	0.38	0.35	0.2	9.33e-08	1.76e-06	Over-expressed
PHF14	7p21.3	9.92	9.72	0.39	0.37	0.2	9.67e-08	1.807e-06	Over-expressed
ZDHHC18	1p36.11	9.75	9.55	0.37	0.37	0.2	9.82e-08	1.83e-06	Over-expressed
RPS6KB1	17q23.1	9.76	9.56	0.39	0.35	0.2	1.17e-07	2.117e-06	Over-expressed
GTF2E1	3q13.33	7.96	7.76	0.41	0.34	0.2	1.45e-07	2.488e-06	Over-expressed
VEZT	12q22	10.36	10.16	0.41	0.36	0.2	1.94e-07	3.202e-06	Over-expressed
ZNF354A	5q35.3	7.67	7.46	0.41	0.38	0.2	3.41e-07	5.131e-06	Over-expressed
UBAP2L	1q21.3	11.51	11.31	0.38	0.4	0.2	4.59e-07	6.552e-06	Over-expressed
SLC35A2	Xp11.23	10.08	9.88	0.39	0.4	0.2	5.84e-07	7.976e-06	Over-expressed
ZFAT	8q24.22	8.16	7.96	0.39	0.41	0.2	8.47e-07	1.083e-05	Over-expressed
TMEM39A	3q13.33	9.22	9.02	0.45	0.37	0.2	1.206e-06	1.463e-05	Over-expressed
PTK2	8q24.3	11.12	10.92	0.47	0.36	0.2	1.638e-06	1.889e-05	Over-expressed
MRPL42	12q22	10.11	9.91	0.42	0.43	0.2	1.707e-06	1.955e-05	Over-expressed
VIRMA	8q22.1	10.21	10.01	0.47	0.37	0.2	2.039e-06	2.265e-05	Over-expressed
ENTR1	9q34.3	9.54	9.34	0.43	0.42	0.2	2.341e-06	2.556e-05	Over-expressed
DENND4B	1q21.3	9.49	9.29	0.4	0.45	0.2	2.398e-06	2.615e-05	Over-expressed
TRMT10A	4q23	7.61	7.41	0.42	0.42	0.2	2.705e-06	2.89e-05	Over-expressed
PPFIA1	11q13.3	10.07	9.87	0.46	0.41	0.2	3.125e-06	3.259e-05	Over-expressed
FANCF	11p14.3	9.07	8.87	0.43	0.45	0.2	3.914e-06	3.918e-05	Over-expressed
EIF3H	8q23.3-q24.11	12.22	12.02	0.51	0.35	0.2	4.686e-06	4.538e-05	Over-expressed
JARID2	6p22.3	8.89	8.69	0.46	0.44	0.2	6.374e-06	5.852e-05	Over-expressed
TATDN1	8q24.13	8.45	8.25	0.5	0.38	0.2	7.505e-06	6.716e-05	Over-expressed
POP1	8q22.2	7.12	6.92	0.51	0.4	0.2	1.309e-05	0.0001067	Over-expressed
LMBR1	7q36.3	10.07	9.87	0.46	0.46	0.2	1.508e-05	0.0001207	Over-expressed
ZBED4	22q13.33	9.2	9	0.44	0.49	0.2	1.654e-05	0.0001306	Over-expressed
ZNF793	19q13.12	7.35	7.15	0.47	0.47	0.2	1.926e-05	0.0001486	Over-expressed
RPRD1B	20q11.23	10.07	9.87	0.52	0.43	0.2	1.993e-05	0.0001531	Over-expressed
CRLF3	17q11.2	7.73	7.53	0.47	0.49	0.2	2.759e-05	0.0002013	Over-expressed
LRRC8D	1p22.2	8.92	8.72	0.48	0.51	0.2	4.425e-05	0.0003026	Over-expressed
MCM2	3q21.3	9.26	9.05	0.55	0.45	0.2	4.709e-05	0.0003184	Over-expressed
ENY2	8q23.1	9.24	9.05	0.53	0.44	0.2	4.935e-05	0.0003308	Over-expressed
CCDC112	5q22.3	8.21	8	0.53	0.48	0.2	5.289e-05	0.0003503	Over-expressed
ACSS1	20p11.21	11.71	11.5	0.51	0.51	0.2	5.876e-05	0.000383	Over-expressed
PKP3	11p15.5	10.75	10.56	0.54	0.49	0.2	0.0001162	0.0006758	Over-expressed
ZNF254	19p12	8.64	8.44	0.55	0.52	0.2	0.0001327	0.0007526	Over-expressed
C15ORF61	15q23	7.81	7.61	0.53	0.56	0.2	0.0001805	0.0009781	Over-expressed
PGAM5	12q24.33	8.72	8.52	0.56	0.5	0.2	0.0001814	0.0009812	Over-expressed
RALBP1	18p11.22	11.37	11.18	0.55	0.51	0.2	0.0002079	0.001099	Over-expressed
CLDN12	7q21.13	10.52	10.32	0.58	0.5	0.2	0.0002801	0.001416	Over-expressed
UHRF1BP1	6p21.31	9.44	9.24	0.53	0.57	0.2	0.0003086	0.001538	Over-expressed
NEK4	3p21.1	8.93	8.73	0.6	0.53	0.2	0.0004149	0.001973	Over-expressed
HILPDA	7q32.1	7.63	7.43	0.55	0.57	0.2	0.0004296	0.00203	Over-expressed
MTHFD2L	4q13.3	9.19	9	0.6	0.53	0.2	0.0004805	0.002228	Over-expressed
ATP13A3	3q29	10.89	10.69	0.56	0.6	0.2	0.0006084	0.002701	Over-expressed
CLCN5	Xp11.23	7.66	7.46	0.59	0.6	0.2	0.0007465	0.00322	Over-expressed
AIF1L	9q34.12-q34.13	9.22	9.02	0.61	0.57	0.2	0.0007928	0.003383	Over-expressed
TMEM67	8q22.1	7.12	6.91	0.62	0.61	0.2	0.0007953	0.003391	Over-expressed
ZNF749	19q13.43	6.14	5.94	0.6	0.63	0.2	0.0008648	0.003631	Over-expressed
EIF2AK3	2p11.2	10.35	10.15	0.57	0.63	0.2	0.001077	0.004347	Over-expressed
SRM	1p36.22	10.7	10.51	0.63	0.61	0.2	0.001364	0.005296	Over-expressed
NKTR	3p22.1	10.51	10.31	0.64	0.67	0.2	0.001583	0.006002	Over-expressed
RNF19A	8q22.2	9.92	9.71	0.68	0.61	0.2	0.001587	0.006015	Over-expressed
ZNF350	19q13.41	10.45	10.25	0.65	0.66	0.2	0.00167	0.006281	Over-expressed
TANC2	17q23.2-q23.3	9.48	9.28	0.66	0.63	0.2	0.002076	0.007561	Over-expressed
ZNF354B	5q35.3	6.59	6.39	0.67	0.68	0.2	0.002322	0.008267	Over-expressed
TESK2	1p34.1	9.77	9.57	0.71	0.6	0.2	0.002528	0.008877	Over-expressed
OGT	Xq13.1	11.78	11.57	0.66	0.71	0.2	0.002764	0.009577	Over-expressed
CCZ1P-OR7E38P	7q21.3	6.94	6.74	0.68	0.66	0.2	0.002766	0.009583	Over-expressed
SPOPL	2q22.1	9.6	9.41	0.7	0.68	0.2	0.003658	0.012	Over-expressed
NDRG3	20q11.23	11.76	11.56	0.72	0.67	0.2	0.003759	0.0123	Over-expressed
LRRC56	11p15.5	7.68	7.48	0.7	0.69	0.2	0.003765	0.0123	Over-expressed
CEP170	1q43	8.84	8.64	0.71	0.68	0.2	0.003914	0.0127	Over-expressed
TONSL	8q24.3	7.5	7.3	0.79	0.64	0.2	0.004823	0.0151	Over-expressed
ZNF697	1p12	9.33	9.14	0.67	0.73	0.2	0.005207	0.0161	Over-expressed
2018-09-05	22q11.21	9.59	9.39	0.75	0.69	0.2	0.005807	0.0176	Over-expressed
FUT11	10q22.2	6.99	6.79	0.73	0.72	0.2	0.00597	0.018	Over-expressed
C7ORF13	7q36.3	7.92	7.72	0.85	0.65	0.2	0.008457	0.0241	Over-expressed
HSD17B4	5q23.1	12.47	12.27	0.76	0.76	0.2	0.008653	0.0246	Over-expressed
TMTC2	12q21.31	9.07	8.87	0.77	0.81	0.2	0.0103	0.0282	Over-expressed
MAP3K9	14q24.2	6.09	5.89	0.81	0.82	0.2	0.012	0.0321	Over-expressed
HESX1	3p14.3	3.64	3.44	0.75	0.88	0.2	0.0121	0.0322	Over-expressed
CDK5R1	17q11.2	6.31	6.11	0.77	0.82	0.2	0.0122	0.0324	Over-expressed
PCTP	17q22	9.42	9.22	0.82	0.8	0.2	0.0126	0.0333	Over-expressed
UCP3	11q13.4	4.17	3.98	0.77	0.83	0.2	0.0136	0.0354	Over-expressed
HIPK2	7q34	12.01	11.82	0.75	0.86	0.2	0.0139	0.036	Over-expressed
PSAT1	9q21.2	9.62	9.42	0.84	0.78	0.2	0.014	0.0363	Over-expressed
GAS5	1q25.1	11.53	11.33	0.85	0.81	0.2	0.0142	0.0366	Over-expressed
SLC30A6	2p22.3	7.75	7.55	0.83	0.89	0.2	0.0174	0.0432	Over-expressed
ENC1	5q13.3	10.66	10.46	0.89	0.81	0.2	0.0179	0.0443	Over-expressed
RC3H2	9q33.2	8.08	7.88	0.87	0.88	0.2	0.0201	0.0486	Over-expressed
CS	12q13.3	11.83	11.64	0.3	0.28	0.19	1.02e-10	6.79e-09	Over-expressed
RBM15B	3p21.2	11.23	11.04	0.28	0.31	0.19	4.25e-10	2.21e-08	Over-expressed
YY1	14q32.2	10.24	10.05	0.33	0.3	0.19	1.67e-09	6.73e-08	Over-expressed
NLK	17q11.2	8.87	8.69	0.32	0.32	0.19	5.99e-09	1.89e-07	Over-expressed
UBN1	16p13.3	10.42	10.23	0.33	0.33	0.19	8.46e-09	2.49e-07	Over-expressed
STIP1	11q13.1	11.74	11.55	0.37	0.31	0.19	1.56e-08	4.1e-07	Over-expressed
DERL1	8q24.13	10.87	10.67	0.38	0.29	0.19	2.25e-08	5.52e-07	Over-expressed
NUPL2	7p15.3	9.02	8.83	0.35	0.35	0.19	3.51e-08	8.07e-07	Over-expressed
ZFP62	5q35.3	9.42	9.23	0.36	0.34	0.19	4.9e-08	1.038e-06	Over-expressed
DNAAF2	14q21.3	8.41	8.22	0.32	0.39	0.19	8.27e-08	1.604e-06	Over-expressed
ELK1	Xp11.23	9.71	9.52	0.35	0.37	0.19	1.73e-07	2.897e-06	Over-expressed
VPS37C	11q12.2	10.75	10.55	0.35	0.39	0.19	1.75e-07	2.922e-06	Over-expressed
ARF6	14q21.3	12.13	11.94	0.36	0.37	0.19	2.16e-07	3.47e-06	Over-expressed
SLC25A51	9p13.2-p13.1	7.39	7.2	0.4	0.35	0.19	3.44e-07	5.152e-06	Over-expressed
COPS5	8q13.1	10.22	10.02	0.45	0.3	0.19	5.3e-07	7.355e-06	Over-expressed
ATXN2L	16p11.2	11.18	10.99	0.38	0.4	0.19	7e-07	9.224e-06	Over-expressed
HNRNPAB	5q35.3	11.59	11.4	0.39	0.37	0.19	7e-07	9.224e-06	Over-expressed
DCAF12	9p13.3	10.43	10.24	0.38	0.39	0.19	8.36e-07	1.072e-05	Over-expressed
TTL	2q14.1	8.94	8.75	0.42	0.35	0.19	1.196e-06	1.457e-05	Over-expressed
SLC25A32	8q22.3	8.85	8.66	0.42	0.37	0.19	1.541e-06	1.794e-05	Over-expressed
MCU	10q22.1	8.6	8.4	0.46	0.36	0.19	2.987e-06	3.139e-05	Over-expressed
QTRT2	3q13.31	8.83	8.64	0.41	0.41	0.19	3.333e-06	3.428e-05	Over-expressed
DCUN1D5	11q22.3	8.78	8.59	0.4	0.42	0.19	3.491e-06	3.572e-05	Over-expressed
SSR3	3q25.31	12.16	11.97	0.4	0.42	0.19	3.739e-06	3.773e-05	Over-expressed
PCNT	21q22.3	9.48	9.29	0.43	0.42	0.19	4.336e-06	4.254e-05	Over-expressed
GOLGA2	9q34.11	11.54	11.35	0.42	0.4	0.19	5.596e-06	5.252e-05	Over-expressed
NAA15	4q31.1	9.74	9.55	0.44	0.41	0.19	6.3e-06	5.8e-05	Over-expressed
SMARCC1	3p21.31	11.91	11.72	0.42	0.44	0.19	6.585e-06	6.034e-05	Over-expressed
POM121	7q11.23	11.28	11.09	0.43	0.41	0.19	8.421e-06	7.384e-05	Over-expressed
ZNF260	19q13.12	9.18	8.99	0.41	0.45	0.19	8.534e-06	7.458e-05	Over-expressed
HPRT1	Xq26.2-q26.3	9.07	8.88	0.43	0.42	0.19	8.546e-06	7.464e-05	Over-expressed
MTX2	2q31.1	9.68	9.5	0.44	0.41	0.19	1.204e-05	9.928e-05	Over-expressed
FASTKD1	2q31.1	7.81	7.62	0.49	0.41	0.19	1.506e-05	0.0001206	Over-expressed
VSIG10	12q24.23	9.21	9.01	0.48	0.42	0.19	1.813e-05	0.0001413	Over-expressed
TMCC1	3q22.1	9.77	9.59	0.45	0.42	0.19	1.855e-05	0.0001441	Over-expressed
TTC13	1q42.2	7.64	7.45	0.42	0.49	0.19	2.153e-05	0.0001628	Over-expressed
ATP6V1A	3q13.31	10.94	10.76	0.45	0.45	0.19	2.853e-05	0.0002073	Over-expressed
TAF4	20q13.33	8.58	8.39	0.46	0.45	0.19	3.012e-05	0.0002174	Over-expressed
COPB2	3q23	12.41	12.23	0.46	0.43	0.19	3.179e-05	0.0002281	Over-expressed
RERE	1p36.23	12.98	12.78	0.49	0.44	0.19	3.423e-05	0.0002437	Over-expressed
ERGIC1	5q35.1	14.28	14.09	0.42	0.51	0.19	3.485e-05	0.000247	Over-expressed
SETD5	3p25.3	10.97	10.77	0.48	0.46	0.19	4.155e-05	0.0002868	Over-expressed
CYC1	8q24.3	11.38	11.18	0.53	0.43	0.19	5.714e-05	0.0003751	Over-expressed
GRINA	8q24.3	12.64	12.46	0.52	0.4	0.19	6.211e-05	0.0004009	Over-expressed
FAM126B	2q33.1	8.61	8.42	0.5	0.44	0.19	6.735e-05	0.00043	Over-expressed
FOXA1	14q21.1	13.35	13.16	0.41	0.57	0.19	7.298e-05	0.0004594	Over-expressed
FAM49B	8q24.21	9	8.81	0.52	0.45	0.19	8.76e-05	0.0005346	Over-expressed
TOPBP1	3q22.1	9.17	8.97	0.52	0.48	0.19	9.076e-05	0.0005499	Over-expressed
ZNF707	8q24.3	7.86	7.66	0.54	0.45	0.19	9.525e-05	0.0005732	Over-expressed
POLR1B	2q14.1	9.04	8.85	0.5	0.5	0.19	0.0001082	0.0006362	Over-expressed
PDXP	22q13.1	8.09	7.9	0.49	0.51	0.19	0.0001115	0.0006522	Over-expressed
AGO3	1p34.3	6.99	6.81	0.51	0.46	0.19	0.0001128	0.0006584	Over-expressed
RAB3D	19p13.2	12.05	11.86	0.47	0.51	0.19	0.0001228	0.0007062	Over-expressed
C16ORF87	16q11.2	7.09	6.9	0.49	0.5	0.19	0.0001365	0.0007698	Over-expressed
EIF4G3	1p36.12	10.6	10.41	0.5	0.49	0.19	0.0001374	0.0007742	Over-expressed
PIP5K1A	1q21.3	10.06	9.88	0.49	0.5	0.19	0.0001443	0.0008081	Over-expressed
TIMELESS	12q13.3	8.86	8.67	0.51	0.49	0.19	0.0001736	0.0009469	Over-expressed
DECR1	8q21.3	10.44	10.25	0.59	0.43	0.19	0.0001864	0.001002	Over-expressed
HMGXB4	22q12.3	9.36	9.16	0.52	0.54	0.19	0.0002578	0.00132	Over-expressed
ZBTB6	9q33.2	8.09	7.91	0.57	0.45	0.19	0.000293	0.001472	Over-expressed
ZHX1	8q24.13	9.87	9.69	0.53	0.49	0.19	0.0002948	0.001479	Over-expressed
FAM208B	10p15.1	10.22	10.03	0.55	0.54	0.19	0.0003455	0.001695	Over-expressed
RPP40	6p25.1	6.73	6.53	0.52	0.57	0.19	0.0004159	0.001977	Over-expressed
NCOA1	2p23.3	10.68	10.49	0.59	0.49	0.19	0.0004179	0.001984	Over-expressed
SOX12	20p13	9.82	9.63	0.56	0.53	0.19	0.0005227	0.002386	Over-expressed
ING3	7q31.31	7.97	7.78	0.57	0.55	0.19	0.0005746	0.002572	Over-expressed
NUDT6	4q28.1	6.41	6.22	0.52	0.6	0.19	0.0005862	0.002616	Over-expressed
CRAMP1	16p13.3	9.5	9.31	0.56	0.61	0.19	0.0008987	0.003748	Over-expressed
HOOK1	1p32.1	9.56	9.36	0.57	0.6	0.19	0.001065	0.004305	Over-expressed
TRRAP	7q22.1	10.91	10.72	0.58	0.63	0.19	0.001315	0.005135	Over-expressed
PHF12	17q11.2	11.34	11.15	0.61	0.57	0.19	0.001346	0.005239	Over-expressed
GLIDR	9p12	8.44	8.26	0.63	0.54	0.19	0.001539	0.005871	Over-expressed
LAD1	1q32.1	10.23	10.04	0.63	0.56	0.19	0.001544	0.005882	Over-expressed
LONP2	16q12.1	10.97	10.78	0.63	0.59	0.19	0.002021	0.007379	Over-expressed
CD276	15q24.1	11.61	11.42	0.68	0.55	0.19	0.00215	0.007778	Over-expressed
ZNF792	19q13.11	7.31	7.12	0.61	0.64	0.19	0.00218	0.007857	Over-expressed
KIAA0895	7p14.2	7.92	7.73	0.64	0.6	0.19	0.002204	0.007928	Over-expressed
PPP1R9A	7q21.3	9.2	9.01	0.58	0.64	0.19	0.002352	0.008362	Over-expressed
RSRC1	3q25.32	7.48	7.29	0.63	0.68	0.19	0.002964	0.0101	Over-expressed
TRIP11	14q32.12	9.79	9.61	0.61	0.65	0.19	0.002983	0.0102	Over-expressed
STARD3NL	7p14.1	10.57	10.38	0.74	0.57	0.19	0.002987	0.0102	Over-expressed
UNC13B	9p13.3	11.72	11.53	0.68	0.65	0.19	0.003236	0.0109	Over-expressed
OXCT1	5p13.1	10.37	10.19	0.72	0.54	0.19	0.003258	0.0109	Over-expressed
C8ORF59	8q21.2	9.43	9.24	0.69	0.61	0.19	0.003335	0.0111	Over-expressed
EMSY	11q13.5	8.67	8.48	0.64	0.66	0.19	0.003468	0.0115	Over-expressed
DNAJC10	2q32.1	11.86	11.68	0.63	0.67	0.19	0.003746	0.0122	Over-expressed
DNASE1	16p13.3	7.6	7.41	0.69	0.64	0.19	0.003936	0.0127	Over-expressed
CCNG2	4q21.1	11.77	11.57	0.64	0.71	0.19	0.004268	0.0136	Over-expressed
MAD2L1	4q27	7.04	6.85	0.72	0.63	0.19	0.004785	0.015	Over-expressed
ATAD2	8q24.13	9.5	9.32	0.72	0.6	0.19	0.004876	0.0153	Over-expressed
SCYL2	12q23.1	9.85	9.66	0.68	0.67	0.19	0.005005	0.0156	Over-expressed
FSTL1	3q13.33	13.64	13.45	0.73	0.64	0.19	0.005149	0.016	Over-expressed
OSBPL8	12q21.2	10.02	9.83	0.73	0.67	0.19	0.005404	0.0166	Over-expressed
GSTCD	4q24	7.68	7.49	0.74	0.61	0.19	0.005702	0.0174	Over-expressed
RCBTB1	13q14.2	9.46	9.27	0.74	0.63	0.19	0.005705	0.0174	Over-expressed
ZNF41	Xp11.3	7.75	7.56	0.67	0.72	0.19	0.005905	0.0178	Over-expressed
NEK1	4q33	9.11	8.92	0.76	0.65	0.19	0.006834	0.0201	Over-expressed
FLVCR1	1q32.3	7.41	7.22	0.7	0.73	0.19	0.00813	0.0233	Over-expressed
ATL3	11q13.1	8.3	8.11	0.73	0.75	0.19	0.009864	0.0274	Over-expressed
PALM2-AKAP2	9q31.3	9.18	8.99	0.78	0.71	0.19	0.009934	0.0275	Over-expressed
ZGRF1	4q25	5.73	5.54	0.72	0.77	0.19	0.0105	0.0288	Over-expressed
UBE2E3	2q31.3	10.31	10.13	0.76	0.77	0.19	0.0141	0.0365	Over-expressed
GUCY1B1	4q32.1	8.82	8.63	0.85	0.72	0.19	0.0145	0.0373	Over-expressed
MEST	7q32.2	8.91	8.72	0.76	0.82	0.19	0.015	0.0385	Over-expressed
ZNF718	4p16.3	6.36	6.17	0.74	0.81	0.19	0.0155	0.0394	Over-expressed
SUGT1P4-STRA6LP-CCDC180	9q22.33	6.79	6.61	0.81	0.76	0.19	0.016	0.0405	Over-expressed
RSKR	17q11.2	5.27	5.08	0.82	0.81	0.19	0.0162	0.0408	Over-expressed
CDC25A	3p21.31	6.52	6.34	0.83	0.74	0.19	0.0169	0.0424	Over-expressed
GDF9	5q31.1	4.23	4.04	0.81	0.8	0.19	0.0171	0.0427	Over-expressed
PAG1	8q21.13	8.37	8.19	0.8	0.77	0.19	0.0172	0.0429	Over-expressed
NOMO2	16p12.3	10.82	10.63	0.77	0.83	0.19	0.0176	0.0436	Over-expressed
DNAJA3	16p13.3	10.39	10.21	0.31	0.26	0.18	3.79e-10	1.99e-08	Over-expressed
U2AF2	19q13.42	11.79	11.61	0.3	0.27	0.18	1.25e-09	5.26e-08	Over-expressed
TMEM183A	1q32.1	10.27	10.1	0.3	0.29	0.18	2.54e-09	9.38e-08	Over-expressed
LSM14B	20q13.33	10.34	10.16	0.33	0.31	0.18	1.96e-08	4.96e-07	Over-expressed
PLAA	9p21.2	9.64	9.46	0.33	0.3	0.18	3.12e-08	7.32e-07	Over-expressed
DKC1	Xq28	10.61	10.44	0.32	0.32	0.18	3.77e-08	8.47e-07	Over-expressed
KCTD5	16p13.3	9.41	9.23	0.36	0.29	0.18	4.73e-08	1.013e-06	Over-expressed
GNL2	1p34.3	10.39	10.21	0.32	0.35	0.18	5.47e-08	1.14e-06	Over-expressed
C9ORF85	9q21.13	7.88	7.7	0.34	0.31	0.18	7.69e-08	1.518e-06	Over-expressed
FAM120A	9q22.31	12.28	12.1	0.33	0.34	0.18	1.68e-07	2.833e-06	Over-expressed
EARS2	16p12.2	9.64	9.47	0.37	0.33	0.18	3.51e-07	5.245e-06	Over-expressed
DCAF6	1q24.2	11.42	11.24	0.36	0.37	0.18	1.504e-06	1.761e-05	Over-expressed
ATP6V1C1	8q22.3	10.44	10.25	0.44	0.32	0.18	2.181e-06	2.403e-05	Over-expressed
WDR43	2p23.2	9.75	9.57	0.39	0.38	0.18	2.531e-06	2.736e-05	Over-expressed
ALDH18A1	10q24.1	11.36	11.18	0.42	0.36	0.18	3.15e-06	3.277e-05	Over-expressed
ZNF566	19q13.12	7.65	7.47	0.37	0.41	0.18	4.211e-06	4.156e-05	Over-expressed
OXSM	3p24.2	8.15	7.97	0.4	0.41	0.18	4.696e-06	4.545e-05	Over-expressed
ARF4	3p14.3	12.45	12.27	0.39	0.4	0.18	5.915e-06	5.501e-05	Over-expressed
XPNPEP3	22q13.2	7.47	7.3	0.42	0.37	0.18	6.321e-06	5.813e-05	Over-expressed
SND1	7q32.1	13.13	12.95	0.42	0.41	0.18	1.013e-05	8.59e-05	Over-expressed
G3BP1	5q33.1	11.03	10.85	0.41	0.42	0.18	1.044e-05	8.82e-05	Over-expressed
CCAR1	10q21.3	10.25	10.07	0.42	0.41	0.18	1.435e-05	0.0001155	Over-expressed
NARS2	11q14.1	9.14	8.96	0.39	0.44	0.18	1.699e-05	0.0001335	Over-expressed
C8ORF76	8q24.13	8.47	8.29	0.46	0.38	0.18	1.905e-05	0.0001475	Over-expressed
USP22	17p11.2	12.64	12.46	0.46	0.37	0.18	2.226e-05	0.0001675	Over-expressed
ZNF7	8q24.3	8.86	8.68	0.49	0.38	0.18	2.738e-05	0.0002	Over-expressed
H1F0	22q13.1	13.33	13.16	0.44	0.4	0.18	3.429e-05	0.0002438	Over-expressed
GRAMD1A	19q13.11	11.09	10.91	0.43	0.46	0.18	3.592e-05	0.0002539	Over-expressed
STT3A	11q24.2	12.26	12.08	0.43	0.43	0.18	3.625e-05	0.0002557	Over-expressed
NIN	14q22.1	9.95	9.77	0.43	0.44	0.18	5.656e-05	0.0003718	Over-expressed
PIAS3	1q21.1	9.95	9.78	0.46	0.42	0.18	5.765e-05	0.0003774	Over-expressed
YEATS2	3q27.1	9.94	9.76	0.49	0.41	0.18	6.388e-05	0.0004108	Over-expressed
TMEM209	7q32.2	9.01	8.83	0.46	0.46	0.18	6.512e-05	0.0004171	Over-expressed
ZFP30	19q13.12	7.67	7.49	0.45	0.44	0.18	7.175e-05	0.0004527	Over-expressed
DESI1	22q13.2	8.24	8.06	0.51	0.43	0.18	7.698e-05	0.0004796	Over-expressed
PAXIP1	7q36.2	8.81	8.63	0.46	0.44	0.18	7.948e-05	0.000492	Over-expressed
GPATCH2	1q41	8.21	8.03	0.54	0.38	0.18	9.92e-05	0.0005932	Over-expressed
C1ORF109	1p34.3	8.63	8.45	0.45	0.49	0.18	0.0001007	0.0006009	Over-expressed
ZNF670	1q44	6.09	5.91	0.48	0.48	0.18	0.0001031	0.0006121	Over-expressed
PRRC1	5q23.2	11.05	10.87	0.49	0.48	0.18	0.0001326	0.0007524	Over-expressed
NUP205	7q33	10.01	9.83	0.48	0.47	0.18	0.0001365	0.0007698	Over-expressed
HOXB13	17q21.32	13.77	13.59	0.45	0.49	0.18	0.0001475	0.0008238	Over-expressed
ADCY6	12q13.12	11.01	10.83	0.47	0.5	0.18	0.0001526	0.0008474	Over-expressed
DCAF17	2q31.1	8.67	8.49	0.49	0.48	0.18	0.0001554	0.0008608	Over-expressed
SNAPC3	9p22.3	9.01	8.83	0.51	0.44	0.18	0.0002112	0.001113	Over-expressed
RAB33B	4q31.1	8.17	7.99	0.49	0.48	0.18	0.0002216	0.001159	Over-expressed
SLC25A13	7q21.3	9.36	9.18	0.49	0.47	0.18	0.0002479	0.001275	Over-expressed
STK36	2q35	9.29	9.12	0.49	0.48	0.18	0.0002594	0.001328	Over-expressed
CDK2AP1	12q24.31	11.4	11.22	0.57	0.42	0.18	0.0002679	0.001364	Over-expressed
ZNF37A	10p11.1	8.98	8.8	0.49	0.5	0.18	0.0003259	0.001612	Over-expressed
CMTM6	3p22.3	11.55	11.37	0.48	0.52	0.18	0.000372	0.001806	Over-expressed
DOT1L	19p13.3	9.29	9.11	0.5	0.53	0.18	0.0003958	0.001899	Over-expressed
MFN1	3q26.33	9.87	9.7	0.52	0.5	0.18	0.0004238	0.002007	Over-expressed
RBBP4	1p35.1	11.78	11.6	0.49	0.56	0.18	0.0004763	0.002214	Over-expressed
RLIM	Xq13.2	10.68	10.51	0.47	0.54	0.18	0.0004838	0.002239	Over-expressed
WDR4	21q22.3	7.23	7.05	0.51	0.51	0.18	0.0005225	0.002386	Over-expressed
PARD6B	20q13.13	7	6.83	0.44	0.57	0.18	0.0005233	0.002387	Over-expressed
CHORDC1	11q14.3	9.08	8.9	0.53	0.52	0.18	0.0005406	0.002451	Over-expressed
FAM76B	11q21	8.17	7.99	0.53	0.53	0.18	0.000633	0.002794	Over-expressed
PDK1	2q31.1	8.28	8.09	0.6	0.48	0.18	0.0007484	0.003226	Over-expressed
UCHL5	1q31.2	8.76	8.58	0.53	0.56	0.18	0.0007829	0.003352	Over-expressed
ZNF616	19q13.41	7.95	7.77	0.52	0.55	0.18	0.0008756	0.003663	Over-expressed
ZNF251	8q24.3	8.41	8.22	0.63	0.47	0.18	0.0009644	0.003969	Over-expressed
DDX39A	19p13.12	9.44	9.26	0.56	0.53	0.18	0.001004	0.004111	Over-expressed
NDUFB9	8q24.13	11.38	11.2	0.6	0.52	0.18	0.001141	0.004562	Over-expressed
ZBTB12	6p21.33	7.2	7.02	0.58	0.57	0.18	0.001252	0.004937	Over-expressed
DCLRE1A	10q25.3	8.95	8.77	0.52	0.61	0.18	0.001291	0.005065	Over-expressed
PPIAL4C	1q21.2	4.63	4.45	0.59	0.53	0.18	0.001347	0.005241	Over-expressed
ADNP	20q13.13	11.22	11.04	0.52	0.61	0.18	0.001528	0.005834	Over-expressed
LRIG1	3p14.1	12.8	12.62	0.56	0.61	0.18	0.001771	0.006601	Over-expressed
GUSB	7q11.21	11.24	11.06	0.64	0.54	0.18	0.001803	0.006702	Over-expressed
ZNF229	19q13.31	7.85	7.66	0.6	0.58	0.18	0.001843	0.006823	Over-expressed
TC2N	14q32.12	11.17	11	0.53	0.62	0.18	0.001936	0.007115	Over-expressed
PATL1	11q12.1	9.31	9.13	0.6	0.57	0.18	0.002105	0.007636	Over-expressed
ZNF587	19q13.43	9.8	9.62	0.58	0.61	0.18	0.002307	0.008221	Over-expressed
ECI2	6p25.2	11	10.83	0.56	0.62	0.18	0.002627	0.009182	Over-expressed
SNX30	9q32	8.59	8.41	0.61	0.62	0.18	0.002741	0.009516	Over-expressed
EP400P1	12q24.33	6.41	6.23	0.61	0.62	0.18	0.002828	0.009766	Over-expressed
TRIM52	5q35.3	7.68	7.5	0.59	0.6	0.18	0.002857	0.009837	Over-expressed
HEATR1	1q43	9.39	9.21	0.6	0.65	0.18	0.003116	0.0105	Over-expressed
PIGA	Xp22.2	7.77	7.59	0.59	0.63	0.18	0.003123	0.0106	Over-expressed
CDK12	17q12	10.16	9.98	0.64	0.6	0.18	0.003343	0.0111	Over-expressed
TDRKH	1q21.3	8.85	8.67	0.6	0.65	0.18	0.003555	0.0117	Over-expressed
EPB41L5	2q14.2	9	8.83	0.63	0.64	0.18	0.004776	0.015	Over-expressed
DMXL2	15q21.2	8.76	8.58	0.65	0.66	0.18	0.005544	0.017	Over-expressed
NUP155	5p13.2	8.44	8.25	0.69	0.64	0.18	0.005968	0.018	Over-expressed
LOC90784	2p11.2	8.29	8.11	0.64	0.68	0.18	0.005981	0.018	Over-expressed
ARID3A	19p13.3	6.09	5.91	0.66	0.67	0.18	0.006056	0.0182	Over-expressed
ANAPC1	2q13	8.99	8.81	0.67	0.68	0.18	0.006341	0.0189	Over-expressed
FAM241A	4q25	8.49	8.31	0.74	0.62	0.18	0.006577	0.0195	Over-expressed
SBF2	11p15.4	10.13	9.95	0.65	0.71	0.18	0.007061	0.0207	Over-expressed
ZNF845	19q13.42	7.81	7.64	0.67	0.66	0.18	0.007534	0.0219	Over-expressed
INCENP	11q12.3	7.73	7.55	0.66	0.69	0.18	0.008226	0.0236	Over-expressed
CHD6	20q12	11.02	10.84	0.64	0.73	0.18	0.009571	0.0268	Over-expressed
SNORA8	11q21	7.87	7.69	0.71	0.69	0.18	0.0102	0.0281	Over-expressed
CABLES1	18q11.2	7.31	7.13	0.77	0.69	0.18	0.014	0.0363	Over-expressed
NOTCH3	19p13.12	10.64	10.46	0.78	0.78	0.18	0.0175	0.0434	Over-expressed
ZNF833P	19p13.2	4.03	3.85	0.85	0.71	0.18	0.018	0.0445	Over-expressed
ZNF737	19p12	9.14	8.95	0.85	0.75	0.18	0.02	0.0483	Over-expressed
POFUT1	20q11.21	10.75	10.58	0.28	0.29	0.17	4.14e-09	1.4e-07	Over-expressed
SET	9q34.11	12.57	12.4	0.32	0.29	0.17	1.59e-08	4.15e-07	Over-expressed
GATAD2A	19p13.11	10.36	10.19	0.31	0.3	0.17	4.33e-08	9.5e-07	Over-expressed
ECPAS	9q31.3	12.09	11.92	0.36	0.28	0.17	9.47e-08	1.781e-06	Over-expressed
MRPL50	9q31.1	8.98	8.81	0.36	0.29	0.17	2.71e-07	4.242e-06	Over-expressed
NAA50	3q13.31	11.31	11.14	0.39	0.3	0.17	1.695e-06	1.943e-05	Over-expressed
NSUN3	3q11.2	6.83	6.65	0.38	0.35	0.17	1.824e-06	2.064e-05	Over-expressed
ZNF75A	16p13.3	8.9	8.73	0.35	0.35	0.17	2e-06	2.224e-05	Over-expressed
PDCD6	5p15.33	10.95	10.78	0.37	0.35	0.17	2.084e-06	2.306e-05	Over-expressed
ENOPH1	4q21.22	10.27	10.09	0.35	0.39	0.17	3.03e-06	3.18e-05	Over-expressed
CDC42SE1	1q21.3	11.45	11.28	0.35	0.4	0.17	3.216e-06	3.334e-05	Over-expressed
APEX1	14q11.2	11.72	11.55	0.36	0.38	0.17	3.492e-06	3.572e-05	Over-expressed
NOM1	7q36.3	8.41	8.24	0.39	0.33	0.17	4.092e-06	4.062e-05	Over-expressed
ADIPOR1	1q32.1	11.67	11.5	0.37	0.35	0.17	4.435e-06	4.339e-05	Over-expressed
DNAJC2	7q22.1	9.24	9.07	0.44	0.32	0.17	7.28e-06	6.545e-05	Over-expressed
GART	21q22.11	10.04	9.87	0.39	0.39	0.17	8.313e-06	7.312e-05	Over-expressed
NUDT19	19q13.11	9.68	9.5	0.37	0.41	0.17	8.634e-06	7.52e-05	Over-expressed
DNASE1L1	Xq28	9.19	9.02	0.38	0.4	0.17	8.905e-06	7.704e-05	Over-expressed
TRUB2	9q34.11	9.68	9.51	0.37	0.4	0.17	9.044e-06	7.803e-05	Over-expressed
AGK	7q34	9.3	9.13	0.4	0.36	0.17	9.063e-06	7.809e-05	Over-expressed
ZNF195	11p15.4	8.58	8.41	0.38	0.38	0.17	1.014e-05	8.59e-05	Over-expressed
HIRA	22q11.21	9.7	9.53	0.39	0.37	0.17	1.199e-05	9.896e-05	Over-expressed
USP42	7p22.1	8.59	8.42	0.41	0.38	0.17	1.432e-05	0.0001154	Over-expressed
RCL1	9p24.1	8.24	8.07	0.4	0.38	0.17	1.844e-05	0.0001435	Over-expressed
GBA2	9p13.3	10.66	10.49	0.48	0.29	0.17	2.176e-05	0.0001642	Over-expressed
C8ORF33	8q24.3	10.52	10.34	0.47	0.34	0.17	2.228e-05	0.0001675	Over-expressed
MIS18A	21q22.11	7.65	7.48	0.43	0.37	0.17	2.486e-05	0.0001833	Over-expressed
PDXDC1	16p13.11	12.67	12.49	0.39	0.45	0.17	3.424e-05	0.0002437	Over-expressed
LTO1	11q13.3	8.21	8.04	0.42	0.4	0.17	3.429e-05	0.0002438	Over-expressed
CEP70	3q22.3	9.15	8.98	0.45	0.38	0.17	3.689e-05	0.0002594	Over-expressed
KRR1	12q21.2	9.38	9.21	0.42	0.42	0.17	4.057e-05	0.0002812	Over-expressed
USP13	3q26.33	9.21	9.04	0.41	0.44	0.17	4.892e-05	0.0003287	Over-expressed
RTL10	22q11.21	9.92	9.75	0.44	0.42	0.17	4.914e-05	0.0003298	Over-expressed
ERH	14q24.1	10.88	10.72	0.44	0.37	0.17	5.249e-05	0.0003485	Over-expressed
CNOT6	5q35.3	10.28	10.11	0.43	0.43	0.17	5.726e-05	0.0003755	Over-expressed
UBAP2	9p13.3	9.93	9.76	0.41	0.44	0.17	5.853e-05	0.0003822	Over-expressed
LRPPRC	2p21	11.61	11.45	0.46	0.39	0.17	0.0001055	0.0006235	Over-expressed
XXYLT1	3q29	8.13	7.96	0.45	0.41	0.17	0.0001102	0.000646	Over-expressed
COMMD5	8q24.3	9.34	9.16	0.48	0.41	0.17	0.0001155	0.0006724	Over-expressed
SPIN3	Xp11.21	8.53	8.36	0.45	0.46	0.17	0.0001175	0.0006815	Over-expressed
LARS2	3p21.31	9.43	9.26	0.41	0.47	0.17	0.0001203	0.0006952	Over-expressed
SUCO	1q24.3	10.46	10.29	0.44	0.44	0.17	0.000147	0.0008215	Over-expressed
CKAP5	11p11.2	11.01	10.83	0.48	0.47	0.17	0.000202	0.001072	Over-expressed
FKTN	9q31.2	9.03	8.85	0.47	0.47	0.17	0.0002227	0.001162	Over-expressed
ZNF250	8q24.3	7.83	7.66	0.51	0.38	0.17	0.0002356	0.001221	Over-expressed
SLC35E2B	1p36.33	11.37	11.2	0.47	0.47	0.17	0.0002616	0.001336	Over-expressed
MASTL	10p12.1	7.49	7.32	0.5	0.42	0.17	0.0002686	0.001367	Over-expressed
RNF44	5q35.2	10.14	9.97	0.45	0.47	0.17	0.0002919	0.001467	Over-expressed
CDK13	7p14.1	9.71	9.55	0.45	0.47	0.17	0.0003355	0.00165	Over-expressed
RRP9	3p21.2	9.19	9.02	0.47	0.46	0.17	0.0003368	0.001654	Over-expressed
ANKRD52	12q13.3	10.53	10.36	0.52	0.47	0.17	0.0003783	0.00183	Over-expressed
ZNF285	19q13.31	6.88	6.71	0.45	0.5	0.17	0.0004084	0.001946	Over-expressed
DNMT1	19p13.2	9.5	9.33	0.49	0.47	0.17	0.0004167	0.001979	Over-expressed
NDUFB4	3q13.33	11.14	10.97	0.5	0.46	0.17	0.0004462	0.0021	Over-expressed
NIPSNAP3A	9q31.1	9.23	9.06	0.54	0.43	0.17	0.0005021	0.002309	Over-expressed
EPB41	1p35.3	10.74	10.58	0.46	0.52	0.17	0.0005644	0.002539	Over-expressed
CSNK1G1	15q22.31	8.73	8.57	0.5	0.48	0.17	0.0006627	0.002911	Over-expressed
SLC27A4	9q34.11	10.19	10.02	0.51	0.49	0.17	0.0007853	0.003358	Over-expressed
SREBF2	22q13.2	12.12	11.95	0.52	0.52	0.17	0.0009369	0.003879	Over-expressed
SMN2	5q13.2	9.9	9.73	0.57	0.48	0.17	0.00104	0.004226	Over-expressed
ZNF776	19q13.43	8.99	8.82	0.52	0.56	0.17	0.001115	0.004475	Over-expressed
NIPA2	15q11.2	10.22	10.05	0.52	0.53	0.17	0.001236	0.004883	Over-expressed
ARMC1	8q13.1	9.27	9.11	0.56	0.48	0.17	0.001264	0.004975	Over-expressed
RB1CC1	8q11.23	10.48	10.31	0.56	0.48	0.17	0.001309	0.005123	Over-expressed
CBX8	17q25.3	7.18	7.01	0.5	0.56	0.17	0.00139	0.005392	Over-expressed
RAB18	10p12.1	11.45	11.29	0.54	0.5	0.17	0.001481	0.005688	Over-expressed
CBFA2T2	20q11.21-q11.22	10.9	10.73	0.55	0.55	0.17	0.001507	0.00577	Over-expressed
GEMIN6	2p22.1	7.32	7.15	0.56	0.5	0.17	0.001642	0.00619	Over-expressed
SGMS1	10q11.23	10.27	10.1	0.54	0.54	0.17	0.001648	0.006211	Over-expressed
NCK1	3q22.3	9.11	8.95	0.55	0.51	0.17	0.001705	0.006387	Over-expressed
URB2	1q42.13	7.86	7.69	0.54	0.57	0.17	0.001829	0.006777	Over-expressed
CEP295	11q21	8.42	8.25	0.56	0.55	0.17	0.001914	0.007054	Over-expressed
CBX4	17q25.3	9.89	9.72	0.52	0.59	0.17	0.001995	0.007303	Over-expressed
FNBP1L	1p22.1	11.03	10.86	0.54	0.58	0.17	0.002003	0.007328	Over-expressed
MANF	3p21.2	11.03	10.86	0.58	0.55	0.17	0.002026	0.007394	Over-expressed
MCF2L	13q34	10.31	10.14	0.56	0.57	0.17	0.002081	0.007571	Over-expressed
PCYT1A	3q29	8.13	7.96	0.53	0.59	0.17	0.002132	0.007723	Over-expressed
DHCR7	11q13.4	10.77	10.6	0.6	0.53	0.17	0.002149	0.007776	Over-expressed
TRAF4	17q11.2	11.05	10.89	0.5	0.58	0.17	0.002191	0.007893	Over-expressed
RPS7	2p25.3	13.02	12.85	0.61	0.55	0.17	0.002475	0.008739	Over-expressed
TIGD5	8q24.3	7.79	7.62	0.64	0.53	0.17	0.002694	0.009383	Over-expressed
EML4	2p21	10.27	10.1	0.6	0.53	0.17	0.002797	0.009682	Over-expressed
TAB3	Xp21.2	10.49	10.32	0.57	0.57	0.17	0.002891	0.009935	Over-expressed
ZC2HC1A	8q21.13	8.4	8.23	0.59	0.56	0.17	0.003346	0.0112	Over-expressed
MED14	Xp11.4	10.14	9.97	0.61	0.6	0.17	0.003736	0.0122	Over-expressed
NME1	17q21.33	10.69	10.52	0.61	0.63	0.17	0.0046	0.0145	Over-expressed
FANCD2	3p25.3	7.37	7.2	0.61	0.61	0.17	0.004647	0.0147	Over-expressed
SCML2	Xp22.13	5.17	5	0.67	0.55	0.17	0.004941	0.0154	Over-expressed
GABPB1-AS1	15q21.2	7.17	7.01	0.63	0.57	0.17	0.005043	0.0157	Over-expressed
NR1D2	3p24.2	10.03	9.85	0.62	0.63	0.17	0.005112	0.0158	Over-expressed
SYNJ2BP	14q24.2	10.99	10.82	0.63	0.57	0.17	0.005331	0.0164	Over-expressed
BOLA2	16p11.2	9.85	9.68	0.62	0.62	0.17	0.005754	0.0175	Over-expressed
DBN1	5q35.3	10.61	10.45	0.63	0.6	0.17	0.006411	0.0191	Over-expressed
ZNF420	19q13.12	7.25	7.08	0.6	0.65	0.17	0.007369	0.0215	Over-expressed
FTX	Xq13.2	5.12	4.95	0.64	0.68	0.17	0.009349	0.0262	Over-expressed
RAB6C	2q21.1	7.58	7.41	0.63	0.71	0.17	0.009519	0.0266	Over-expressed
MZF1-AS1	19q13.43	5.13	4.96	0.69	0.61	0.17	0.009722	0.0271	Over-expressed
CCDC14	3q21.1	9.36	9.2	0.65	0.67	0.17	0.0105	0.0288	Over-expressed
RAI14	5p13.2	9.43	9.26	0.72	0.64	0.17	0.0108	0.0294	Over-expressed
TBC1D16	17q25.3	9.56	9.39	0.65	0.72	0.17	0.0121	0.0323	Over-expressed
RPL27	17q21.31	13.52	13.36	0.68	0.68	0.17	0.0134	0.0351	Over-expressed
LRP12	8q22.3	8.44	8.26	0.78	0.66	0.17	0.0157	0.0399	Over-expressed
CTU1	19q13.41	6.47	6.3	0.72	0.72	0.17	0.0169	0.0423	Over-expressed
COX6C	8q22.2	11.09	10.92	0.73	0.71	0.17	0.0201	0.0485	Over-expressed
DDX58	9p21.1	8.72	8.55	0.82	0.61	0.17	0.0202	0.0487	Over-expressed
HNRNPL	19q13.2	12.52	12.36	0.25	0.22	0.16	1.77e-11	1.6e-09	Over-expressed
MKRN1	7q34	11.75	11.59	0.3	0.2	0.16	2.02e-09	7.87e-08	Over-expressed
METTL6	3p25.1	8.27	8.11	0.27	0.26	0.16	3.16e-09	1.13e-07	Over-expressed
HNRNPK	9q21.32	13.61	13.45	0.27	0.27	0.16	4.06e-09	1.38e-07	Over-expressed
ZNF544	19q13.43	9.19	9.03	0.29	0.28	0.16	1.45e-08	3.87e-07	Over-expressed
MRPL30	2q11.2	9.81	9.64	0.32	0.25	0.16	1.89e-08	4.8e-07	Over-expressed
BTF3L4	1p32.3	9.92	9.75	0.29	0.28	0.16	2.07e-08	5.19e-07	Over-expressed
NCBP2	3q29	10.87	10.71	0.33	0.26	0.16	2.89e-08	6.84e-07	Over-expressed
GTF3C2	2p23.3	10.27	10.11	0.28	0.3	0.16	4.8e-08	1.024e-06	Over-expressed
WDR75	2q32.2	9.52	9.37	0.3	0.29	0.16	8.64e-08	1.661e-06	Over-expressed
C1ORF43	1q21.3	12.36	12.2	0.3	0.31	0.16	1.17e-07	2.117e-06	Over-expressed
HNRNPA2B1	7p15.2	13.76	13.6	0.32	0.28	0.16	1.98e-07	3.249e-06	Over-expressed
WDR45B	17q25.3	11.53	11.37	0.36	0.29	0.16	7.28e-07	9.538e-06	Over-expressed
ZNF740	12q13.13	9.76	9.6	0.33	0.32	0.16	9.78e-07	1.224e-05	Over-expressed
OSTC	4q25	10.72	10.56	0.33	0.34	0.16	1.533e-06	1.786e-05	Over-expressed
NCBP1	9q22.33	9.67	9.51	0.35	0.31	0.16	1.627e-06	1.878e-05	Over-expressed
MSL1	17q21.1	11.05	10.88	0.37	0.33	0.16	2.529e-06	2.735e-05	Over-expressed
DNAJC14	12q13.2	10.35	10.2	0.31	0.35	0.16	2.836e-06	3.014e-05	Over-expressed
ZNF35	3p21.31	6.97	6.82	0.33	0.34	0.16	3.191e-06	3.312e-05	Over-expressed
ISCA1P1	5q12.1	6.06	5.91	0.34	0.33	0.16	3.922e-06	3.923e-05	Over-expressed
PUS3	11q24.2	8.21	8.05	0.33	0.35	0.16	4.534e-06	4.423e-05	Over-expressed
TMEM69	1p34.1	9.46	9.31	0.37	0.32	0.16	5.236e-06	4.98e-05	Over-expressed
TDP1	14q32.11	8.41	8.25	0.37	0.34	0.16	8.393e-06	7.364e-05	Over-expressed
IAH1	2p25.1	9.4	9.24	0.36	0.38	0.16	9.407e-06	8.063e-05	Over-expressed
RRN3	16p13.11	10.39	10.24	0.38	0.35	0.16	1.341e-05	0.000109	Over-expressed
DNAJB11	3q27.3	10.28	10.12	0.39	0.34	0.16	1.483e-05	0.0001191	Over-expressed
STX6	1q25.3	9.8	9.64	0.39	0.37	0.16	1.563e-05	0.0001244	Over-expressed
DNAAF5	7p22.3	9.43	9.27	0.4	0.37	0.16	2.261e-05	0.0001695	Over-expressed
RAB11FIP3	16p13.3	10.66	10.5	0.38	0.38	0.16	2.373e-05	0.0001764	Over-expressed
DCAF10	9p13.2	9.93	9.77	0.39	0.35	0.16	2.722e-05	0.0001992	Over-expressed
ANKRD28	3p25.1	9.86	9.7	0.4	0.38	0.16	3.171e-05	0.0002277	Over-expressed
OSGEPL1	2q32.2	7.28	7.12	0.37	0.39	0.16	3.194e-05	0.000229	Over-expressed
CAPRIN1	11p13	12.42	12.26	0.39	0.38	0.16	4.01e-05	0.0002785	Over-expressed
MGME1	20p11.23	8.32	8.16	0.42	0.37	0.16	4.047e-05	0.0002806	Over-expressed
YRDC	1p34.3	8.86	8.7	0.36	0.4	0.16	4.267e-05	0.0002932	Over-expressed
RPN1	3q21.3	13.1	12.94	0.43	0.35	0.16	4.795e-05	0.000323	Over-expressed
GPR107	9q34.11	11.74	11.58	0.42	0.39	0.16	4.829e-05	0.0003249	Over-expressed
UPRT	Xq13.3	8.53	8.36	0.44	0.35	0.16	5.287e-05	0.0003503	Over-expressed
NOLC1	10q24.32	11.46	11.3	0.42	0.38	0.16	5.766e-05	0.0003774	Over-expressed
ZNF131	5p12	8.88	8.72	0.41	0.41	0.16	5.925e-05	0.0003858	Over-expressed
MTHFD1	14q23.3	10.16	10	0.41	0.4	0.16	6.099e-05	0.0003946	Over-expressed
ZNF302	19q13.11	9.36	9.2	0.38	0.42	0.16	7.131e-05	0.0004505	Over-expressed
DLAT	11q23.1	9.66	9.5	0.42	0.41	0.16	8.201e-05	0.0005055	Over-expressed
LARP4	12q13.12	10.14	9.98	0.43	0.4	0.16	8.457e-05	0.0005189	Over-expressed
PDS5A	4p14	11.25	11.09	0.41	0.41	0.16	9.812e-05	0.0005889	Over-expressed
CSNK2A1	20p13	10.21	10.06	0.41	0.4	0.16	0.0001023	0.0006093	Over-expressed
FBXO46	19q13.32	9.22	9.07	0.41	0.42	0.16	0.0001215	0.0007006	Over-expressed
FAM208A	3p14.3	10.31	10.14	0.45	0.41	0.16	0.0001281	0.0007322	Over-expressed
FARP2	2q37.3	8.8	8.64	0.45	0.41	0.16	0.0001396	0.000785	Over-expressed
MRPL47	3q26.33	9.1	8.94	0.41	0.41	0.16	0.0001492	0.0008329	Over-expressed
SNRNP40	1p35.2	9.71	9.55	0.45	0.42	0.16	0.0001698	0.0009277	Over-expressed
PA2G4P4	3q25.31	5.9	5.73	0.43	0.45	0.16	0.0001806	0.0009781	Over-expressed
FBXO28	1q42.11	10.1	9.94	0.46	0.42	0.16	0.0002148	0.00113	Over-expressed
ZNF627	19p13.2	8.78	8.62	0.43	0.45	0.16	0.0002226	0.001162	Over-expressed
POLR3K	16p13.3	8.63	8.47	0.44	0.44	0.16	0.0002252	0.001173	Over-expressed
ZNF606	19q13.43	8.59	8.42	0.48	0.41	0.16	0.0002282	0.001187	Over-expressed
RBAK	7p22.1	8.81	8.65	0.44	0.42	0.16	0.0002408	0.001242	Over-expressed
COPG1	3q21.3	13.19	13.03	0.42	0.43	0.16	0.0002526	0.001297	Over-expressed
PRMT3	11p15.1	8.15	7.99	0.45	0.43	0.16	0.0002619	0.001337	Over-expressed
SENP1	12q13.11	8.31	8.16	0.44	0.42	0.16	0.0002785	0.001411	Over-expressed
MRPL13	8q24.12	9.28	9.12	0.46	0.43	0.16	0.0003357	0.00165	Over-expressed
IRAK1	Xq28	11.8	11.64	0.45	0.47	0.16	0.0003676	0.001787	Over-expressed
DFFB	1p36.32	7.07	6.91	0.42	0.48	0.16	0.0003816	0.001843	Over-expressed
UNKL	16p13.3	9.18	9.02	0.48	0.46	0.16	0.0004002	0.001918	Over-expressed
MAP2K1	15q22.31	10.72	10.56	0.46	0.43	0.16	0.0004082	0.001946	Over-expressed
C4ORF46	4q32.1	7.15	7	0.45	0.44	0.16	0.0004556	0.002136	Over-expressed
RAB3IP	12q15	10.24	10.08	0.42	0.51	0.16	0.0005006	0.002303	Over-expressed
TMEM87A	15q15.1	12.2	12.04	0.51	0.45	0.16	0.0006287	0.002779	Over-expressed
THOC2	Xq25	10.46	10.31	0.47	0.45	0.16	0.0006382	0.002814	Over-expressed
ESRRA	11q13.1	10.01	9.85	0.51	0.45	0.16	0.0006486	0.002857	Over-expressed
CBLB	3q13.11	8.57	8.41	0.47	0.47	0.16	0.000693	0.003018	Over-expressed
ITPRIPL2	16p12.3	10.66	10.51	0.46	0.48	0.16	0.0007385	0.003192	Over-expressed
SNRK	3p22.1	9.68	9.52	0.52	0.44	0.16	0.0008624	0.003626	Over-expressed
ZNF708	19p12	8.07	7.9	0.47	0.53	0.16	0.0009459	0.003907	Over-expressed
UBE2H	7q32.2	10.6	10.44	0.47	0.49	0.16	0.0009901	0.004065	Over-expressed
ZNF583	19q13.43	6.57	6.42	0.47	0.5	0.16	0.001011	0.004132	Over-expressed
TSNARE1	8q24.3	8.43	8.27	0.54	0.45	0.16	0.001029	0.004192	Over-expressed
SPTY2D1	11p15.1	9.93	9.77	0.49	0.49	0.16	0.001062	0.004297	Over-expressed
HDAC1	1p35.2-p35.1	11.97	11.81	0.5	0.49	0.16	0.001125	0.004509	Over-expressed
METTL1	12q14.1	8.58	8.41	0.48	0.53	0.16	0.001136	0.004549	Over-expressed
CASD1	7q21.3	9.83	9.67	0.52	0.48	0.16	0.001252	0.004937	Over-expressed
CAPN15	16p13.3	9.53	9.38	0.49	0.49	0.16	0.001315	0.005135	Over-expressed
GOLPH3	5p13.3	12.48	12.32	0.47	0.5	0.16	0.001349	0.005246	Over-expressed
ACBD3	1q42.12	10.56	10.41	0.5	0.49	0.16	0.001499	0.005746	Over-expressed
C12ORF66	12q14.2	6.4	6.24	0.49	0.54	0.16	0.001588	0.006015	Over-expressed
MEX3D	19p13.3	9.31	9.15	0.49	0.53	0.16	0.001931	0.007105	Over-expressed
RSBN1L	7q11.23	8.34	8.18	0.54	0.52	0.16	0.002084	0.007577	Over-expressed
CATSPER2P1	15q15.3	5.07	4.91	0.53	0.52	0.16	0.002393	0.008486	Over-expressed
ATXN2	12q24.12	10.17	10.02	0.53	0.51	0.16	0.002732	0.009491	Over-expressed
PLEKHA8	7p14.3	5.84	5.68	0.56	0.5	0.16	0.002792	0.009664	Over-expressed
SASS6	1p21.2	6.97	6.8	0.56	0.55	0.16	0.003022	0.0103	Over-expressed
ATP2B1	12q21.33	10.01	9.85	0.54	0.54	0.16	0.00329	0.011	Over-expressed
NDUFB2-AS1	7q34	4.19	4.03	0.58	0.5	0.16	0.003342	0.0111	Over-expressed
BBS10	12q21.2	8.58	8.42	0.55	0.55	0.16	0.003409	0.0113	Over-expressed
CACFD1	9q34.2	10.46	10.3	0.52	0.55	0.16	0.003427	0.0114	Over-expressed
OTUB2	14q32.12	6.81	6.65	0.54	0.55	0.16	0.003538	0.0116	Over-expressed
LDHA	11p15.1	12.72	12.56	0.56	0.56	0.16	0.003606	0.0118	Over-expressed
SKAP2	7p15.2	9.42	9.25	0.59	0.55	0.16	0.003685	0.012	Over-expressed
ZNF772	19q13.43	8.14	7.98	0.55	0.57	0.16	0.003698	0.0121	Over-expressed
RGL2	6p21.32	11.49	11.32	0.57	0.56	0.16	0.003768	0.0123	Over-expressed
SEC23IP	10q26.11-q26.12	10.46	10.3	0.59	0.56	0.16	0.004326	0.0138	Over-expressed
RPS18	6p21.32	15.21	15.05	0.58	0.55	0.16	0.004602	0.0145	Over-expressed
MID1IP1	Xp11.4	10.05	9.9	0.58	0.54	0.16	0.004919	0.0154	Over-expressed
ZNF624	17p11.2	5.96	5.8	0.6	0.56	0.16	0.005709	0.0174	Over-expressed
ATP2C1	3q22.1	12.98	12.82	0.57	0.62	0.16	0.006668	0.0197	Over-expressed
ZNF28	19q13.41	8.53	8.37	0.56	0.64	0.16	0.006708	0.0198	Over-expressed
ANKEF1	20p12.2	7.43	7.27	0.57	0.62	0.16	0.006724	0.0199	Over-expressed
RAB3A	19p13.11	7.27	7.11	0.58	0.62	0.16	0.007555	0.0219	Over-expressed
ARL13B	3q11.1-q11.2	7.83	7.66	0.64	0.61	0.16	0.008102	0.0233	Over-expressed
ZNF431	19p12	7.12	6.96	0.62	0.63	0.16	0.009004	0.0254	Over-expressed
SMG1	16p12.3	10.98	10.82	0.64	0.63	0.16	0.009517	0.0266	Over-expressed
ACLY	17q21.2	12.96	12.8	0.59	0.65	0.16	0.00973	0.0271	Over-expressed
TRIM66	11p15.4	7.87	7.71	0.64	0.65	0.16	0.0102	0.0281	Over-expressed
SLC19A1	21q22.3	9.79	9.63	0.62	0.67	0.16	0.0103	0.0284	Over-expressed
CYB561D1	1p13.3	8.17	8.01	0.59	0.66	0.16	0.0108	0.0294	Over-expressed
ZEB1-AS1	10p11.22	6.51	6.36	0.73	0.48	0.16	0.011	0.03	Over-expressed
PIR	Xp22.2	7.73	7.58	0.58	0.66	0.16	0.0115	0.0309	Over-expressed
PSMG3	7p22.3	9.22	9.06	0.66	0.65	0.16	0.0119	0.0317	Over-expressed
ZNF681	19p12	6.75	6.59	0.66	0.61	0.16	0.0119	0.0318	Over-expressed
NOP9	14q12	7.94	7.78	0.65	0.68	0.16	0.0138	0.0359	Over-expressed
LAMC1	1q25.3	11.78	11.61	0.66	0.69	0.16	0.0153	0.039	Over-expressed
ANKS6	9q22.33	8.77	8.6	0.75	0.59	0.16	0.0157	0.0397	Over-expressed
TMEM30B	14q23.1	11.28	11.12	0.54	0.75	0.16	0.0166	0.0418	Over-expressed
LOC220729	3q29	6.61	6.45	0.68	0.65	0.16	0.0179	0.0442	Over-expressed
FAM71E1	19q13.33	6.72	6.55	0.73	0.65	0.16	0.018	0.0444	Over-expressed
BIK	22q13.2	9.14	8.98	0.68	0.68	0.16	0.0184	0.0453	Over-expressed
MFSD9	2q12.1	7.32	7.16	0.67	0.69	0.16	0.0187	0.0459	Over-expressed
RPL32P3	3q21.3	7.08	6.91	0.74	0.67	0.16	0.0192	0.0467	Over-expressed
PTBP1	19p13.3	12.32	12.17	0.25	0.22	0.15	3.45e-10	1.85e-08	Over-expressed
SMG7	1q25.3	10.97	10.82	0.25	0.26	0.15	1.59e-08	4.15e-07	Over-expressed
GRSF1	4q13.3	11.3	11.16	0.27	0.29	0.15	2.08e-07	3.366e-06	Over-expressed
UBE2E1	3p24.2	10.65	10.5	0.33	0.27	0.15	4.48e-07	6.435e-06	Over-expressed
RALA	7p14.1	9.79	9.64	0.33	0.28	0.15	1.149e-06	1.406e-05	Over-expressed
POLE3	9q32	10.31	10.16	0.36	0.26	0.15	1.845e-06	2.083e-05	Over-expressed
OXNAD1	3p25.1-p24.3	7.74	7.59	0.33	0.29	0.15	2.949e-06	3.111e-05	Over-expressed
SECISBP2	9q22.2	10.43	10.28	0.33	0.32	0.15	3.283e-06	3.39e-05	Over-expressed
EIF3J	15q21.1	10.52	10.37	0.34	0.33	0.15	4.28e-06	4.218e-05	Over-expressed
EIF2S3	Xp22.11	12.36	12.22	0.33	0.32	0.15	4.483e-06	4.379e-05	Over-expressed
DDX10	11q22.3	9.02	8.87	0.34	0.3	0.15	5.235e-06	4.98e-05	Over-expressed
CLNS1A	11q14.1	10.62	10.46	0.35	0.33	0.15	6.905e-06	6.254e-05	Over-expressed
GORASP2	2q31.1	11.37	11.22	0.33	0.32	0.15	7.639e-06	6.813e-05	Over-expressed
ZNF764	16p11.2	7.82	7.66	0.38	0.31	0.15	8.367e-06	7.351e-05	Over-expressed
NOP58	2q33.1	10.38	10.23	0.33	0.33	0.15	8.674e-06	7.546e-05	Over-expressed
PKP4	2q24.1	10.69	10.54	0.38	0.32	0.15	1.644e-05	0.00013	Over-expressed
ZNF326	1p22.2	8.62	8.47	0.38	0.33	0.15	1.853e-05	0.0001441	Over-expressed
UBFD1	16p12.2	10.72	10.57	0.38	0.35	0.15	2.262e-05	0.0001695	Over-expressed
UBE2N	12q22	11.35	11.2	0.35	0.34	0.15	2.589e-05	0.0001906	Over-expressed
RXYLT1	12q14.2	8.71	8.56	0.36	0.35	0.15	2.916e-05	0.0002113	Over-expressed
TMA16	4q32.2	8.4	8.25	0.37	0.33	0.15	3.659e-05	0.0002576	Over-expressed
GABPB1	15q21.2	8.82	8.67	0.36	0.39	0.15	4.006e-05	0.0002784	Over-expressed
PSMD3	17q21.1	11.57	11.42	0.44	0.3	0.15	5.006e-05	0.0003344	Over-expressed
ZNF200	16p13.3	7.54	7.39	0.38	0.37	0.15	6.398e-05	0.0004112	Over-expressed
RMND5A	2p11.2	10.72	10.57	0.39	0.38	0.15	6.445e-05	0.0004138	Over-expressed
SLC39A9	14q24.1	11.5	11.35	0.39	0.38	0.15	6.758e-05	0.0004308	Over-expressed
PPA2	4q24	10.63	10.48	0.35	0.39	0.15	7.144e-05	0.0004511	Over-expressed
FAM206A	9q31.3	8.5	8.35	0.41	0.36	0.15	8.693e-05	0.0005312	Over-expressed
PDCL	9q33.2	9.02	8.88	0.4	0.35	0.15	9.046e-05	0.0005486	Over-expressed
SRXN1	20p13	10.05	9.9	0.38	0.4	0.15	0.0001005	0.0006002	Over-expressed
PMS2P1	7q22.1	8.13	7.98	0.41	0.36	0.15	0.000104	0.0006164	Over-expressed
ZNF677	19q13.42	6.81	6.66	0.41	0.37	0.15	0.0001068	0.0006299	Over-expressed
ODF2	9q34.11	10.18	10.02	0.45	0.35	0.15	0.0001199	0.0006935	Over-expressed
DUSP7	3p21.2	8.95	8.8	0.37	0.43	0.15	0.0001215	0.0007006	Over-expressed
BRCC3	Xq28	9.28	9.13	0.38	0.42	0.15	0.0001307	0.0007436	Over-expressed
RNF2	1q25.3	8.88	8.73	0.38	0.39	0.15	0.000134	0.0007586	Over-expressed
PARP1	1q42.12	11.84	11.69	0.41	0.38	0.15	0.0001351	0.0007636	Over-expressed
MTERF1	7q21.2	7.45	7.3	0.44	0.33	0.15	0.0001405	0.0007894	Over-expressed
FAM189B	1q22	9.63	9.48	0.44	0.37	0.15	0.000161	0.0008842	Over-expressed
MSTO1	1q22	9.48	9.33	0.4	0.38	0.15	0.0001623	0.0008903	Over-expressed
SLC12A7	5p15.33	10.79	10.64	0.42	0.41	0.15	0.0001702	0.0009295	Over-expressed
GCN1	12q24.23	11.44	11.29	0.43	0.38	0.15	0.0001813	0.0009812	Over-expressed
DLG1	3q29	10.21	10.06	0.41	0.42	0.15	0.0001973	0.001053	Over-expressed
OSBP	11q12.1	11.26	11.12	0.38	0.41	0.15	0.0002357	0.001221	Over-expressed
NUDT5	10p14	8.83	8.68	0.41	0.41	0.15	0.0002769	0.001404	Over-expressed
GTPBP3	19p13.11	8.59	8.45	0.42	0.39	0.15	0.0002803	0.001416	Over-expressed
EMC2	8q23.1	9.48	9.33	0.45	0.36	0.15	0.0003069	0.001531	Over-expressed
FANCC	9q22.32	7.94	7.78	0.44	0.42	0.15	0.000322	0.001595	Over-expressed
NOC2LP2	2q21.1	5.5	5.35	0.41	0.41	0.15	0.0003672	0.001786	Over-expressed
AREL1	14q24.3	10.08	9.93	0.44	0.39	0.15	0.0003785	0.001831	Over-expressed
TMEM70	8q21.11	8.94	8.8	0.47	0.37	0.15	0.0003952	0.001897	Over-expressed
SLC35E1	19p13.11	11.74	11.6	0.39	0.44	0.15	0.0004006	0.001919	Over-expressed
GNL3L	Xp11.22	9.22	9.07	0.4	0.43	0.15	0.0004069	0.001941	Over-expressed
CCDC51	3p21.31	8.22	8.07	0.42	0.42	0.15	0.0004137	0.001968	Over-expressed
CCZ1	7p22.1	9.71	9.56	0.44	0.43	0.15	0.0004368	0.00206	Over-expressed
IMPAD1	8q12.1	11.71	11.56	0.46	0.37	0.15	0.0004821	0.002233	Over-expressed
NAA25	12q24.13	9.07	8.92	0.46	0.4	0.15	0.0004972	0.00229	Over-expressed
ZNF799	19p13.2	7.38	7.23	0.44	0.42	0.15	0.0005303	0.002413	Over-expressed
MITD1	2q11.2	7.72	7.57	0.44	0.44	0.15	0.0005451	0.002464	Over-expressed
C2CD3	11q13.4	9.39	9.24	0.42	0.44	0.15	0.0006105	0.002709	Over-expressed
RCN2	15q24.3	10.23	10.08	0.46	0.44	0.15	0.0007582	0.003264	Over-expressed
KDM5B	1q32.1	10.99	10.84	0.45	0.45	0.15	0.0007898	0.003373	Over-expressed
TFAM	10q21.1	9.07	8.93	0.45	0.43	0.15	0.0007973	0.003397	Over-expressed
IARS	9q22.31	11.25	11.1	0.47	0.45	0.15	0.0008301	0.003516	Over-expressed
ANXA5	4q27	12.96	12.81	0.47	0.44	0.15	0.0008798	0.003677	Over-expressed
KRIT1	7q21.2	9.18	9.03	0.5	0.45	0.15	0.001008	0.004126	Over-expressed
LRRFIP1	2q37.3	11.74	11.59	0.47	0.44	0.15	0.001024	0.004178	Over-expressed
ANKRD46	8q22.3	8.86	8.71	0.52	0.4	0.15	0.001124	0.004507	Over-expressed
BCLAF3	Xp22.12	8.03	7.87	0.46	0.47	0.15	0.001161	0.004626	Over-expressed
PCGF2	17q12	10.07	9.92	0.46	0.47	0.15	0.001177	0.004682	Over-expressed
ICA1	7p21.3	10.53	10.38	0.48	0.46	0.15	0.001223	0.004839	Over-expressed
LRIF1	1p13.3	8.71	8.56	0.5	0.45	0.15	0.001276	0.005021	Over-expressed
EIF2AK4	15q15.1	11.02	10.87	0.47	0.49	0.15	0.001277	0.005022	Over-expressed
MYLIP	6p22.3	9.58	9.43	0.49	0.49	0.15	0.001472	0.005659	Over-expressed
FEN1	11q12.2	8.82	8.67	0.5	0.43	0.15	0.001568	0.005954	Over-expressed
FRS2	12q15	9.15	9	0.48	0.5	0.15	0.001703	0.006382	Over-expressed
DVL1	1p36.33	11.02	10.87	0.49	0.49	0.15	0.001766	0.006587	Over-expressed
HLCS	21q22.13	10.36	10.21	0.48	0.47	0.15	0.001774	0.00661	Over-expressed
C16ORF91	16p13.3	7.82	7.67	0.5	0.48	0.15	0.001793	0.006672	Over-expressed
VANGL1	1p13.1	9.39	9.24	0.49	0.49	0.15	0.00209	0.007597	Over-expressed
HYLS1	11q24.2	7.44	7.29	0.47	0.51	0.15	0.002244	0.008047	Over-expressed
ZFYVE16	5q14.1	10.23	10.08	0.53	0.49	0.15	0.002262	0.008097	Over-expressed
ZNF682	19p12	6.8	6.65	0.5	0.52	0.15	0.002486	0.00877	Over-expressed
SYNGR2	17q25.3	13.49	13.34	0.5	0.48	0.15	0.002715	0.009449	Over-expressed
TKT	3p21.1	12.01	11.86	0.51	0.51	0.15	0.003014	0.0103	Over-expressed
UQCRH	1p33	11.19	11.04	0.52	0.51	0.15	0.003037	0.0103	Over-expressed
FBXO22-AS1	15q24.2	5.9	5.74	0.5	0.54	0.15	0.003042	0.0103	Over-expressed
DKFZP586I1420	7p14.3	7.52	7.38	0.52	0.47	0.15	0.003192	0.0107	Over-expressed
ARID1A	1p36.11	11.47	11.32	0.51	0.53	0.15	0.003448	0.0114	Over-expressed
SIPA1L1	14q24.2	9.47	9.32	0.53	0.53	0.15	0.003467	0.0115	Over-expressed
IPO7	11p15.4	11.58	11.43	0.54	0.52	0.15	0.003508	0.0116	Over-expressed
LIPT2	11q13.4	4.93	4.78	0.49	0.52	0.15	0.003523	0.0116	Over-expressed
RPL7	8q21.11	10.86	10.71	0.57	0.42	0.15	0.003531	0.0116	Over-expressed
SPICE1	3q13.2	8.32	8.17	0.54	0.52	0.15	0.003597	0.0118	Over-expressed
PEX1	7q21.2	9.16	9.01	0.54	0.52	0.15	0.003716	0.0121	Over-expressed
TMPO	12q23.1	9.59	9.44	0.58	0.49	0.15	0.004026	0.013	Over-expressed
LPCAT1	5p15.33	10.42	10.27	0.52	0.53	0.15	0.00409	0.0132	Over-expressed
ZNF543	19q13.43	7.08	6.93	0.51	0.52	0.15	0.004093	0.0132	Over-expressed
ZNF814	19q13.43	9.09	8.94	0.53	0.53	0.15	0.004127	0.0133	Over-expressed
ZNF567	19q13.12	6.86	6.71	0.49	0.57	0.15	0.004194	0.0134	Over-expressed
CCP110	16p12.3	8.78	8.63	0.54	0.5	0.15	0.004489	0.0142	Over-expressed
FUBP1	1p31.1	10.39	10.24	0.5	0.56	0.15	0.004625	0.0146	Over-expressed
ZNF770	15q14	9.9	9.75	0.57	0.53	0.15	0.004982	0.0155	Over-expressed
PHF2	9q22.31	10.6	10.45	0.55	0.57	0.15	0.005589	0.0171	Over-expressed
ZNF547	19q13.43	5.98	5.83	0.6	0.53	0.15	0.006154	0.0184	Over-expressed
PCNX2	1q42.2	8.64	8.49	0.56	0.53	0.15	0.006767	0.02	Over-expressed
ORAI2	7q22.1	9.48	9.33	0.56	0.56	0.15	0.006821	0.0201	Over-expressed
PRRC2B	9q34.13	12.31	12.16	0.57	0.59	0.15	0.007563	0.022	Over-expressed
FAM53B	10q26.13	9.75	9.6	0.54	0.57	0.15	0.007596	0.022	Over-expressed
FKBP1A	20p13	12.25	12.1	0.67	0.46	0.15	0.007829	0.0226	Over-expressed
AGRN	1p36.33	12	11.84	0.62	0.56	0.15	0.008584	0.0244	Over-expressed
ZNF473	19q13.33	7.94	7.78	0.65	0.52	0.15	0.008898	0.0252	Over-expressed
RNASEH2A	19p13.13	8.05	7.9	0.57	0.57	0.15	0.009136	0.0257	Over-expressed
B3GALT6	1p36.33	9.79	9.64	0.6	0.58	0.15	0.009844	0.0273	Over-expressed
ALKBH2	12q24.11	8.66	8.51	0.6	0.56	0.15	0.01	0.0277	Over-expressed
ZNF669	1q44	6.21	6.05	0.62	0.62	0.15	0.0118	0.0316	Over-expressed
ERCC4	16p13.12	7.98	7.84	0.58	0.61	0.15	0.0128	0.0337	Over-expressed
LCORL	4p15.31	6.2	6.05	0.62	0.62	0.15	0.0129	0.034	Over-expressed
CRIPAK	4p16.3	8.16	8.01	0.61	0.59	0.15	0.0139	0.036	Over-expressed
ANO8	19p13.11	7.96	7.81	0.61	0.64	0.15	0.0147	0.0378	Over-expressed
IL17RB	3p21.1	7.26	7.11	0.62	0.63	0.15	0.0154	0.0392	Over-expressed
CBWD1	9p24.3	9.62	9.47	0.65	0.61	0.15	0.0154	0.0393	Over-expressed
ZNF613	19q13.41	9.46	9.31	0.62	0.61	0.15	0.0156	0.0397	Over-expressed
LOC727896	18p11.31	4.63	4.48	0.64	0.6	0.15	0.0177	0.0439	Over-expressed
ARHGEF3	3p14.3	9.65	9.49	0.72	0.57	0.15	0.0187	0.0458	Over-expressed
SLC25A10	17q25.3	10.66	10.51	0.62	0.67	0.15	0.0187	0.0459	Over-expressed
ZNF675	19p12	6.77	6.61	0.67	0.65	0.15	0.0188	0.0459	Over-expressed
CPD	17q11.2	11.75	11.6	0.63	0.64	0.15	0.02	0.0484	Over-expressed
USP7	16p13.2	11.69	11.54	0.23	0.23	0.14	5.22e-10	2.58e-08	Over-expressed
CNOT10	3p22.3	9.23	9.09	0.23	0.22	0.14	3.11e-09	1.12e-07	Over-expressed
BFAR	16p13.12	10.07	9.93	0.28	0.22	0.14	3.36e-08	7.79e-07	Over-expressed
CCNY	10p11.21	10.77	10.63	0.29	0.25	0.14	1.17e-07	2.117e-06	Over-expressed
NCL	2q37.1	13.63	13.49	0.29	0.25	0.14	1.93e-07	3.181e-06	Over-expressed
ZXDC	3q21.3	10.16	10.02	0.29	0.27	0.14	2.89e-07	4.456e-06	Over-expressed
MKRN2	3p25.2	9.32	9.18	0.29	0.25	0.14	7.88e-07	1.02e-05	Over-expressed
TTC9C	11q12.3	7.95	7.81	0.3	0.27	0.14	1.161e-06	1.417e-05	Over-expressed
CCNK	14q32.2	9.8	9.66	0.31	0.28	0.14	1.322e-06	1.577e-05	Over-expressed
UTP14A	Xq26.1	8.93	8.79	0.29	0.3	0.14	1.401e-06	1.656e-05	Over-expressed
CPSF6	12q15	10.64	10.5	0.3	0.3	0.14	1.516e-06	1.77e-05	Over-expressed
MARS	12q13.3	11.13	10.99	0.33	0.26	0.14	1.889e-06	2.129e-05	Over-expressed
GTPBP4	10p15.3	9.82	9.68	0.32	0.28	0.14	2.059e-06	2.282e-05	Over-expressed
IMMT	2p11.2|2	10.56	10.42	0.31	0.29	0.14	2.266e-06	2.485e-05	Over-expressed
UBE2K	4p14	10.93	10.8	0.29	0.29	0.14	2.621e-06	2.811e-05	Over-expressed
NSUN2	5p15.31	10.53	10.39	0.29	0.3	0.14	2.959e-06	3.117e-05	Over-expressed
MBD4	3q21.3	9.26	9.12	0.34	0.25	0.14	4.479e-06	4.378e-05	Over-expressed
KPNA1	3q21.1	10.6	10.45	0.34	0.29	0.14	4.63e-06	4.5e-05	Over-expressed
SEC11A	15q25.2-q25.3	11.15	11.01	0.31	0.3	0.14	4.893e-06	4.714e-05	Over-expressed
ZNF639	3q26.33	9.54	9.39	0.36	0.28	0.14	6.893e-06	6.251e-05	Over-expressed
CHCHD3	7q32.3-q33	9.46	9.32	0.33	0.29	0.14	1.305e-05	0.0001064	Over-expressed
HNRNPR	1p36.12	11.52	11.37	0.33	0.33	0.14	1.525e-05	0.0001219	Over-expressed
MPHOSPH10	2p13.3	10.12	9.98	0.35	0.31	0.14	1.55e-05	0.0001235	Over-expressed
ARMC10	7q22.1	9.69	9.55	0.37	0.26	0.14	1.573e-05	0.000125	Over-expressed
HNRNPUL1	19q13.2	12.36	12.22	0.32	0.34	0.14	1.652e-05	0.0001305	Over-expressed
FAM185A	7q22.1	6.99	6.85	0.35	0.29	0.14	1.677e-05	0.0001322	Over-expressed
SCAF4	21q22.11	9.67	9.54	0.32	0.32	0.14	1.776e-05	0.0001388	Over-expressed
PA2G4	12q13.2	11.64	11.5	0.34	0.3	0.14	2.11e-05	0.0001603	Over-expressed
CCT2	12q15	11.53	11.39	0.33	0.34	0.14	2.347e-05	0.0001748	Over-expressed
TSEN2	3p25.2	7.66	7.52	0.36	0.32	0.14	2.422e-05	0.0001795	Over-expressed
RABIF	1q32.1	8.39	8.26	0.31	0.34	0.14	2.777e-05	0.0002025	Over-expressed
WDR5	9q34.2	10.05	9.9	0.38	0.31	0.14	3.771e-05	0.000264	Over-expressed
EIF2A	3q25.1	11.16	11.02	0.36	0.35	0.14	3.915e-05	0.0002728	Over-expressed
CUL4B	Xq24	10.79	10.65	0.36	0.32	0.14	4.075e-05	0.000282	Over-expressed
ZNF14	19p13.11	7.96	7.82	0.32	0.35	0.14	4.104e-05	0.0002836	Over-expressed
CBX1	17q21.32	10.54	10.4	0.37	0.31	0.14	4.831e-05	0.0003249	Over-expressed
MARK2	11q13.1	11.06	10.92	0.32	0.37	0.14	4.997e-05	0.0003341	Over-expressed
VDAC1	5q31.1	11.98	11.84	0.37	0.32	0.14	5.088e-05	0.0003388	Over-expressed
H2AFY	5q31.1	11.76	11.62	0.37	0.32	0.14	6.229e-05	0.0004017	Over-expressed
RBBP6	16p12.1	10.21	10.07	0.34	0.34	0.14	6.626e-05	0.000424	Over-expressed
RBM28	7q32.1	8.33	8.19	0.37	0.32	0.14	7.476e-05	0.0004699	Over-expressed
ERP44	9q31.1	11.16	11.01	0.38	0.35	0.14	7.721e-05	0.0004801	Over-expressed
FLAD1	1q21.3	9.48	9.34	0.37	0.34	0.14	7.988e-05	0.0004939	Over-expressed
BRIX1	5p13.2	9.17	9.04	0.37	0.32	0.14	8.883e-05	0.0005406	Over-expressed
RAB10	2p23.3	11.61	11.47	0.38	0.36	0.14	8.894e-05	0.0005408	Over-expressed
MSL3	Xp22.2	8.95	8.81	0.38	0.36	0.14	9.234e-05	0.0005575	Over-expressed
NUP37	12q23.2	8.31	8.17	0.38	0.33	0.14	0.0001002	0.0005988	Over-expressed
RPAP2	1p22.1	8.05	7.91	0.38	0.33	0.14	0.0001117	0.000653	Over-expressed
ANGEL1	14q24.3	9.03	8.88	0.4	0.35	0.14	0.0001166	0.0006774	Over-expressed
RPE	2q34	9.37	9.24	0.37	0.35	0.14	0.0001258	0.0007208	Over-expressed
TOP1P1	1q24.3	6.55	6.41	0.38	0.39	0.14	0.000162	0.0008892	Over-expressed
THUMPD3	3p25.3	10.03	9.89	0.42	0.31	0.14	0.0001688	0.0009229	Over-expressed
ZNF16	8q24.3	8.2	8.05	0.44	0.32	0.14	0.0001951	0.001043	Over-expressed
ATXN7L3B	12q21.1	11.81	11.68	0.36	0.37	0.14	0.0001977	0.001054	Over-expressed
PACS1	11q13.1-q13.2	11.77	11.63	0.39	0.36	0.14	0.0002003	0.001065	Over-expressed
POM121C	7q11.23	9.89	9.75	0.38	0.37	0.14	0.0002095	0.001106	Over-expressed
RPIA	2p11.2	8.67	8.53	0.39	0.35	0.14	0.0002316	0.001204	Over-expressed
GPI	19q13.11	12.61	12.47	0.4	0.39	0.14	0.0002802	0.001416	Over-expressed
TRAPPC10	21q22.3	9.77	9.64	0.41	0.35	0.14	0.0002909	0.001463	Over-expressed
LRTOMT	11q13.4	9.32	9.18	0.37	0.4	0.14	0.0003078	0.001535	Over-expressed
OLA1	2q31.1	10.78	10.63	0.41	0.39	0.14	0.0003269	0.001616	Over-expressed
LMNB2	19p13.3	10.06	9.93	0.42	0.34	0.14	0.0004213	0.001997	Over-expressed
PGD	1p36.22	10.94	10.8	0.42	0.39	0.14	0.0004783	0.00222	Over-expressed
HYKK	15q25.1	6.07	5.93	0.41	0.41	0.14	0.0004905	0.002264	Over-expressed
TFDP1	13q34	10.5	10.36	0.43	0.37	0.14	0.0005049	0.002319	Over-expressed
NADK2	5p13.2	10.03	9.89	0.44	0.35	0.14	0.0005283	0.002407	Over-expressed
CCT3	1q22	12.78	12.64	0.39	0.41	0.14	0.0005312	0.002416	Over-expressed
UBE2G1	17p13.2	10.62	10.48	0.43	0.37	0.14	0.0005667	0.002547	Over-expressed
ZNF549	19q13.43	7.84	7.69	0.43	0.4	0.14	0.0005783	0.002586	Over-expressed
NPM1	5q35.1	13.33	13.18	0.44	0.4	0.14	0.0006764	0.00296	Over-expressed
KLHL7	7p15.3	9.54	9.4	0.42	0.41	0.14	0.0006973	0.003034	Over-expressed
TXNRD3NB	3q21.3	7.63	7.5	0.42	0.4	0.14	0.000746	0.00322	Over-expressed
CABLES2	20q13.33	7.72	7.59	0.43	0.4	0.14	0.0007651	0.003286	Over-expressed
UPF3A	13q34	9.71	9.57	0.42	0.4	0.14	0.000803	0.003418	Over-expressed
TIMM8A	Xq22.1	7.01	6.87	0.4	0.44	0.14	0.0008566	0.003606	Over-expressed
ETFA	15q24.2-q24.3	10.58	10.44	0.43	0.45	0.14	0.0009141	0.003803	Over-expressed
MAML1	5q35.3	10.29	10.16	0.41	0.43	0.14	0.00098	0.00403	Over-expressed
SSBP1	7q34	10.03	9.89	0.45	0.41	0.14	0.0009815	0.004035	Over-expressed
TRAP1	16p13.3	11.05	10.91	0.45	0.4	0.14	0.001032	0.004198	Over-expressed
VAMP7	Xq28 and Yq12	9.92	9.78	0.43	0.44	0.14	0.001052	0.004263	Over-expressed
TWF1	12q12	10.96	10.82	0.45	0.43	0.14	0.001074	0.00434	Over-expressed
TMEM263	12q23.3	10.84	10.7	0.46	0.39	0.14	0.001079	0.004351	Over-expressed
FBXW8	12q24.22	8.72	8.57	0.48	0.41	0.14	0.001199	0.004756	Over-expressed
MYBBP1A	17p13.2	10.45	10.31	0.45	0.4	0.14	0.001245	0.004917	Over-expressed
APPL1	3p14.3	10.35	10.22	0.45	0.39	0.14	0.001281	0.005033	Over-expressed
SUN1	7p22.3	11.08	10.95	0.45	0.4	0.14	0.001324	0.005167	Over-expressed
DPH6	15q14	6.96	6.82	0.44	0.42	0.14	0.001347	0.005241	Over-expressed
PRKAG2	7q36.1	9.99	9.85	0.48	0.42	0.14	0.001393	0.005398	Over-expressed
LYAR	4p16.3	8.03	7.89	0.45	0.42	0.14	0.001514	0.005792	Over-expressed
MLLT6	17q12	12.03	11.9	0.41	0.45	0.14	0.001555	0.005914	Over-expressed
SETD2	3p21.31	10.94	10.8	0.47	0.45	0.14	0.001561	0.005934	Over-expressed
ZFP91	11q12.1	10.75	10.6	0.47	0.46	0.14	0.001633	0.006164	Over-expressed
ZNF85	19p12	6.88	6.73	0.45	0.46	0.14	0.001687	0.006334	Over-expressed
RAB11FIP4	17q11.2	9.1	8.95	0.44	0.47	0.14	0.001698	0.006368	Over-expressed
ZNF8	19q13.43	6.04	5.9	0.44	0.45	0.14	0.001711	0.006406	Over-expressed
RANGAP1	22q13.2	11.3	11.15	0.47	0.45	0.14	0.001846	0.006829	Over-expressed
ACTR2	2p14	12.04	11.9	0.44	0.45	0.14	0.001935	0.007112	Over-expressed
AHCTF1	1q44	10.01	9.88	0.47	0.42	0.14	0.002016	0.007367	Over-expressed
PCF11	11q14.1	10.49	10.34	0.48	0.45	0.14	0.002084	0.007577	Over-expressed
INPP4A	2q11.2	8.79	8.65	0.48	0.46	0.14	0.002304	0.008218	Over-expressed
CELF1	11p11.2	10.74	10.6	0.46	0.49	0.14	0.002451	0.008666	Over-expressed
COX5A	15q24.2	10.78	10.63	0.46	0.5	0.14	0.002472	0.00873	Over-expressed
TOR2A	9q34.11	8.74	8.6	0.48	0.46	0.14	0.002583	0.009048	Over-expressed
RRP12	10q24.1	9.91	9.77	0.5	0.46	0.14	0.002599	0.009101	Over-expressed
ZNF134	19q13.43	8.01	7.87	0.5	0.47	0.14	0.002685	0.009358	Over-expressed
ZNF510	9q22.33	8.28	8.14	0.45	0.49	0.14	0.002974	0.0102	Over-expressed
MED1	17q12	10.15	10.01	0.48	0.49	0.14	0.002984	0.0102	Over-expressed
RCOR1	14q32.31-q32.32	9.79	9.65	0.48	0.45	0.14	0.003	0.0102	Over-expressed
RAB2A	8q12.1-q12.2	10.26	10.12	0.48	0.46	0.14	0.003005	0.0102	Over-expressed
RUSC1	1q22	10.63	10.5	0.51	0.42	0.14	0.003079	0.0104	Over-expressed
FIGNL1	7p12.2	7.36	7.21	0.54	0.44	0.14	0.003125	0.0106	Over-expressed
TRIM24	7q33-q34	9.89	9.75	0.45	0.51	0.14	0.003127	0.0106	Over-expressed
DIAPH1	5q31.3	11.12	10.98	0.46	0.49	0.14	0.003324	0.0111	Over-expressed
STAG2	Xq25	11.21	11.07	0.48	0.48	0.14	0.003358	0.0112	Over-expressed
PRDM10	11q24.3	8.1	7.95	0.47	0.5	0.14	0.003772	0.0123	Over-expressed
APPL2	12q23.3	10.94	10.8	0.51	0.48	0.14	0.004586	0.0145	Over-expressed
TMEM245	9q31.3	11.26	11.12	0.53	0.45	0.14	0.004651	0.0147	Over-expressed
BAZ1A	14q13.1-q13.2	9.81	9.66	0.5	0.54	0.14	0.004911	0.0153	Over-expressed
ZNF823	19p13.2	6.89	6.75	0.49	0.48	0.14	0.005037	0.0157	Over-expressed
ZFC3H1	12q21.1	9.36	9.22	0.53	0.51	0.14	0.005365	0.0165	Over-expressed
MSH3	5q14.1	8.87	8.73	0.51	0.49	0.14	0.005449	0.0167	Over-expressed
HSPA5	9q33.3	14.16	14.03	0.52	0.48	0.14	0.005668	0.0173	Over-expressed
PTPN12	7q11.23	9.8	9.66	0.54	0.49	0.14	0.005703	0.0174	Over-expressed
FDXACB1	11q23.1	6.4	6.26	0.53	0.46	0.14	0.005881	0.0178	Over-expressed
TIPIN	15q22.31	6.08	5.94	0.53	0.49	0.14	0.00589	0.0178	Over-expressed
FRAT2	10q24.1	8.93	8.79	0.53	0.47	0.14	0.00612	0.0184	Over-expressed
UBN2	7q34	9.51	9.37	0.51	0.5	0.14	0.006365	0.019	Over-expressed
SCAF11	12q12	11.05	10.92	0.5	0.51	0.14	0.00648	0.0192	Over-expressed
CCDC121	2p23.3	6.89	6.75	0.48	0.53	0.14	0.006607	0.0196	Over-expressed
ZNF22	10q11.21	9.96	9.81	0.59	0.5	0.14	0.007406	0.0216	Over-expressed
PFAS	17p13.1	9.09	8.96	0.51	0.51	0.14	0.007656	0.0222	Over-expressed
TRAF3	14q32.32	7.4	7.27	0.52	0.52	0.14	0.007984	0.023	Over-expressed
MRE11	11q21	8.65	8.5	0.54	0.55	0.14	0.008068	0.0232	Over-expressed
TMEM8A	16p13.3	11.64	11.5	0.55	0.53	0.14	0.008144	0.0234	Over-expressed
PLXNA3	Xq28	10.42	10.28	0.59	0.51	0.14	0.008505	0.0242	Over-expressed
ZMYND19	9q34.3	8.99	8.86	0.51	0.54	0.14	0.008635	0.0245	Over-expressed
CNOT9	2q35	7.33	7.19	0.56	0.54	0.14	0.008665	0.0246	Over-expressed
PROSER1	13q13.3	9.7	9.57	0.56	0.51	0.14	0.009614	0.0269	Over-expressed
ZBTB41	1q31.3	9.1	8.95	0.55	0.58	0.14	0.009854	0.0274	Over-expressed
GABPB2	1q21.3	6.5	6.37	0.53	0.53	0.14	0.01	0.0278	Over-expressed
SUSD6	14q24.1	10.86	10.71	0.56	0.57	0.14	0.0101	0.0278	Over-expressed
SLC25A19	17q25.1	7.01	6.87	0.53	0.57	0.14	0.0106	0.0291	Over-expressed
SAMD4B	19q13.2	10.56	10.41	0.53	0.61	0.14	0.0109	0.0296	Over-expressed
ZNF674-AS1	Xp11.3	7	6.86	0.56	0.54	0.14	0.0111	0.0301	Over-expressed
HERC2	15q13.1	10.72	10.58	0.55	0.53	0.14	0.0111	0.0302	Over-expressed
MRPS17	7p11.2	8.17	8.04	0.53	0.55	0.14	0.0113	0.0305	Over-expressed
ZBTB39	12q13.3	8.01	7.87	0.55	0.56	0.14	0.0119	0.0318	Over-expressed
PPP2R5E	14q23.2	8.96	8.82	0.55	0.57	0.14	0.012	0.032	Over-expressed
TNK2	3q29	10.91	10.77	0.6	0.55	0.14	0.0121	0.0323	Over-expressed
RBM41	Xq22.3	6.93	6.79	0.58	0.53	0.14	0.0124	0.0328	Over-expressed
ARL17A	17q21.31	6.48	6.34	0.62	0.52	0.14	0.0129	0.034	Over-expressed
CSGALNACT2	10q11.21	8.9	8.76	0.59	0.52	0.14	0.013	0.0343	Over-expressed
DNAJB14	4q23	8.28	8.14	0.59	0.59	0.14	0.014	0.0363	Over-expressed
SLC25A37	8p21.2	10.39	10.25	0.58	0.58	0.14	0.0144	0.0372	Over-expressed
PDIA3P1	1q21.1	12.3	12.16	0.57	0.57	0.14	0.0152	0.0387	Over-expressed
PFDN2	1q23.3	9.67	9.54	0.57	0.55	0.14	0.0154	0.0392	Over-expressed
CYFIP2	5q33.3	9.99	9.86	0.62	0.56	0.14	0.017	0.0425	Over-expressed
TRUB1	10q25.3	8.97	8.83	0.59	0.59	0.14	0.0177	0.0439	Over-expressed
EPHA1	7q34-q35	7.93	7.8	0.56	0.6	0.14	0.0184	0.0453	Over-expressed
DYRK2	12q15	8.54	8.4	0.67	0.54	0.14	0.0197	0.0479	Over-expressed
SIPA1L3	19q13.13-q13.2	10.89	10.76	0.52	0.66	0.14	0.0203	0.049	Over-expressed
NOL10	2p25.1	9.49	9.36	0.24	0.23	0.13	4.49e-08	9.79e-07	Over-expressed
SMARCD1	12q13.12	10.16	10.02	0.25	0.27	0.13	2.62e-07	4.114e-06	Over-expressed
SRSF1	17q22	12.01	11.88	0.25	0.25	0.13	4.81e-07	6.779e-06	Over-expressed
ACP1	2p25.3	10.85	10.72	0.25	0.27	0.13	6.57e-07	8.795e-06	Over-expressed
SMARCE1	17q21.2	11.55	11.41	0.3	0.27	0.13	3.53e-06	3.603e-05	Over-expressed
NONO	Xq13.1	13.05	12.92	0.26	0.29	0.13	3.563e-06	3.629e-05	Over-expressed
ZSCAN32	16p13.3	8.38	8.25	0.3	0.25	0.13	4.635e-06	4.502e-05	Over-expressed
RPAP3	12q13.11	9.08	8.95	0.29	0.27	0.13	5.022e-06	4.823e-05	Over-expressed
DVL3	3q27.1	11.07	10.94	0.31	0.28	0.13	5.717e-06	5.344e-05	Over-expressed
UBA2	19q13.11	10.83	10.71	0.31	0.26	0.13	7.104e-06	6.395e-05	Over-expressed
BUB3	10q26.13	10.6	10.46	0.31	0.29	0.13	8.102e-06	7.159e-05	Over-expressed
RAD1	5p13.2	9.21	9.08	0.32	0.27	0.13	8.908e-06	7.704e-05	Over-expressed
COQ7	16p12.3	9.72	9.6	0.3	0.27	0.13	1.132e-05	9.419e-05	Over-expressed
PSMC2	7q22.1	10.67	10.54	0.35	0.24	0.13	1.175e-05	9.724e-05	Over-expressed
SDAD1	4q21.1	10.02	9.89	0.3	0.32	0.13	1.888e-05	0.0001464	Over-expressed
SMARCA4	19p13.2	11.96	11.82	0.34	0.28	0.13	2.054e-05	0.0001572	Over-expressed
KLHL18	3p21.31	8.58	8.44	0.34	0.3	0.13	2.825e-05	0.0002055	Over-expressed
EXOSC3	9p13.2	8.35	8.22	0.33	0.28	0.13	2.848e-05	0.000207	Over-expressed
NFX1	9p13.3	10.11	9.97	0.33	0.32	0.13	2.939e-05	0.0002124	Over-expressed
ZNF805	19q13.43	8.13	8	0.33	0.31	0.13	4.289e-05	0.0002942	Over-expressed
YKT6	7p13	11.18	11.05	0.34	0.32	0.13	4.712e-05	0.0003184	Over-expressed
THAP6	4q21.1	8.59	8.46	0.3	0.33	0.13	4.775e-05	0.000322	Over-expressed
ATPAF1	1p33	10.58	10.45	0.33	0.3	0.13	4.916e-05	0.0003298	Over-expressed
PIGY	4q22.1	10.96	10.83	0.32	0.33	0.13	6.015e-05	0.0003901	Over-expressed
TM9SF4	20q11.21	11.4	11.27	0.3	0.35	0.13	6.401e-05	0.0004112	Over-expressed
FBXO22	15q24.2	8.89	8.76	0.32	0.33	0.13	7.874e-05	0.0004885	Over-expressed
TRIM27	6p22.1	10.91	10.78	0.32	0.35	0.13	8.148e-05	0.0005027	Over-expressed
MED28	4p15.32	8.96	8.83	0.36	0.29	0.13	8.684e-05	0.0005309	Over-expressed
AGPAT3	21q22.3	11.33	11.2	0.35	0.34	0.13	0.0001217	0.0007017	Over-expressed
SCAP	3p21.31	11.23	11.1	0.34	0.33	0.13	0.0001568	0.0008642	Over-expressed
LRRC59	17q21.33	11.91	11.77	0.35	0.37	0.13	0.0001825	0.0009859	Over-expressed
HDLBP	2q37.3	14.57	14.44	0.36	0.36	0.13	0.000192	0.001028	Over-expressed
DDX6	11q23.3	11.77	11.63	0.36	0.36	0.13	0.0002023	0.001073	Over-expressed
TBC1D9B	5q35.3	11.93	11.8	0.35	0.37	0.13	0.0002216	0.001159	Over-expressed
ZSCAN22	19q13.43	6.86	6.73	0.36	0.36	0.13	0.0002241	0.001169	Over-expressed
AXIN1	16p13.3	9.87	9.74	0.37	0.34	0.13	0.0002259	0.001176	Over-expressed
TSEN15	1q25.3	9.06	8.93	0.38	0.33	0.13	0.0002659	0.001355	Over-expressed
GANAB	11q12.3	13.47	13.34	0.37	0.35	0.13	0.000291	0.001463	Over-expressed
PUM3	9p24.2	9.16	9.04	0.37	0.35	0.13	0.0003352	0.00165	Over-expressed
SNRPD3	22q11.23	10.95	10.82	0.36	0.36	0.13	0.0004074	0.001942	Over-expressed
DNAJC16	1p36.21	9.49	9.36	0.39	0.38	0.13	0.0004279	0.002023	Over-expressed
ORC2	2q33.1	8.72	8.59	0.37	0.36	0.13	0.0004705	0.002197	Over-expressed
NUFIP2	17q11.2	10.89	10.76	0.39	0.38	0.13	0.0005351	0.00243	Over-expressed
SIKE1	1p13.2	9.23	9.09	0.4	0.37	0.13	0.0005356	0.002431	Over-expressed
SPATA2	20q13.13	9.32	9.2	0.4	0.34	0.13	0.0005453	0.002464	Over-expressed
TIGD7	16p13.3	8.53	8.4	0.42	0.32	0.13	0.0005617	0.002528	Over-expressed
ZNF74	22q11.21	8.66	8.53	0.39	0.36	0.13	0.0006177	0.002737	Over-expressed
SLC46A1	17q11.2	10.41	10.28	0.4	0.38	0.13	0.000637	0.00281	Over-expressed
KIAA1143	3p21.31	9.73	9.6	0.39	0.37	0.13	0.0006389	0.002816	Over-expressed
GOLGA5	14q32.12	10.97	10.84	0.39	0.41	0.13	0.0006694	0.002934	Over-expressed
TTI1	20q11.23	9.39	9.26	0.43	0.35	0.13	0.0008188	0.003474	Over-expressed
HTRA2	2p13.1	9.25	9.12	0.38	0.38	0.13	0.0008381	0.003544	Over-expressed
ITGB1BP1	2p25.1	9.39	9.25	0.4	0.4	0.13	0.0008547	0.0036	Over-expressed
PPIG	2q31.1	10.05	9.92	0.42	0.4	0.13	0.0009247	0.003841	Over-expressed
POLR3E	16p12.2	10.08	9.95	0.39	0.4	0.13	0.0009597	0.003953	Over-expressed
DAG1	3p21.31	11.86	11.73	0.41	0.41	0.13	0.001022	0.00417	Over-expressed
PSME4	2p16.2	10.93	10.8	0.43	0.38	0.13	0.001031	0.004198	Over-expressed
ZC3H15	2q32.1	10.23	10.11	0.33	0.45	0.13	0.001104	0.004438	Over-expressed
LIMK1	7q11.23	9.33	9.2	0.41	0.38	0.13	0.001158	0.004618	Over-expressed
TOP2B	3p24.2	11.99	11.87	0.42	0.38	0.13	0.001282	0.005038	Over-expressed
ZNF605	12q24.33	8.97	8.85	0.43	0.35	0.13	0.001413	0.005466	Over-expressed
RAN	12q24.33	11.72	11.59	0.42	0.38	0.13	0.001436	0.005543	Over-expressed
UBE2V2	8q11.21	9.61	9.49	0.47	0.32	0.13	0.001445	0.005567	Over-expressed
CHRAC1	8q24.3	9.23	9.1	0.48	0.33	0.13	0.001462	0.005627	Over-expressed
C5ORF22	5p13.3	9.1	8.98	0.43	0.38	0.13	0.001525	0.005826	Over-expressed
PDAP1	7q22.1	11.45	11.32	0.44	0.38	0.13	0.001526	0.005829	Over-expressed
ZNF320	19q13.41	9.18	9.05	0.45	0.39	0.13	0.001542	0.005879	Over-expressed
ORC5	7q22.1-q22.2	9.55	9.42	0.39	0.46	0.13	0.001676	0.006301	Over-expressed
FUBP3	9q34.11-q34.12	10.38	10.25	0.45	0.41	0.13	0.001716	0.00642	Over-expressed
NOA1	4q12	9.76	9.63	0.39	0.44	0.13	0.001824	0.006765	Over-expressed
TCEANC	Xp22.2	5.55	5.42	0.41	0.41	0.13	0.001871	0.006911	Over-expressed
YEATS4	12q15	8.46	8.33	0.43	0.42	0.13	0.001953	0.007172	Over-expressed
NCOA6	20q11.22	10.49	10.36	0.46	0.42	0.13	0.002165	0.007813	Over-expressed
METTL8	2q31.1	8.67	8.54	0.47	0.36	0.13	0.002165	0.007813	Over-expressed
YTHDF3	8q12.3	10.88	10.75	0.44	0.4	0.13	0.002199	0.007913	Over-expressed
DHX36	3q25.2	9.69	9.55	0.46	0.41	0.13	0.002221	0.007973	Over-expressed
THAP12	11q13.5	10.35	10.22	0.46	0.42	0.13	0.002312	0.008234	Over-expressed
VARS2	6p21.33	9.33	9.21	0.42	0.42	0.13	0.002331	0.008291	Over-expressed
KIAA1522	1p35.1	12.6	12.47	0.42	0.43	0.13	0.002482	0.008758	Over-expressed
MDH2	7q11.23	12.25	12.13	0.4	0.44	0.13	0.002566	0.008994	Over-expressed
TOMM40	19q13.32	10.1	9.96	0.45	0.44	0.13	0.002664	0.009293	Over-expressed
ZC3H3	8q24.3	9.23	9.1	0.5	0.39	0.13	0.002836	0.009784	Over-expressed
MAVS	20p13	11.31	11.19	0.45	0.4	0.13	0.002853	0.009829	Over-expressed
PABPC4	1p34.3	11.73	11.61	0.47	0.4	0.13	0.002884	0.009916	Over-expressed
SNX4	3q21.2	10.14	10.01	0.44	0.46	0.13	0.003242	0.0109	Over-expressed
UBXN2B	8q12.1	9.52	9.39	0.49	0.43	0.13	0.003473	0.0115	Over-expressed
PRKCD	3p21.1	11.33	11.2	0.47	0.45	0.13	0.003481	0.0115	Over-expressed
CLTC	17q23.1	13.39	13.25	0.46	0.45	0.13	0.003537	0.0116	Over-expressed
CRY1	12q23.3	8.91	8.77	0.47	0.46	0.13	0.003561	0.0117	Over-expressed
PTBP3	9q32	10.61	10.48	0.47	0.44	0.13	0.003593	0.0118	Over-expressed
PPP1R26	9q34.3	9.92	9.79	0.47	0.41	0.13	0.003596	0.0118	Over-expressed
PUS10	2p16.1-p15	7.33	7.2	0.45	0.46	0.13	0.003881	0.0126	Over-expressed
ARPC5L	9q33.3	9.69	9.56	0.44	0.44	0.13	0.004032	0.013	Over-expressed
HIGD1A	3p22.1	10.66	10.54	0.46	0.43	0.13	0.004076	0.0131	Over-expressed
HSF1	8q24.3	10.98	10.85	0.5	0.4	0.13	0.004147	0.0133	Over-expressed
CTPS1	1p34.2	9.24	9.11	0.46	0.45	0.13	0.004175	0.0134	Over-expressed
SPATA5	4q28.1	7.32	7.19	0.44	0.47	0.13	0.004237	0.0136	Over-expressed
ARL6	3q11.2	6.13	6	0.47	0.48	0.13	0.004373	0.0139	Over-expressed
SNRPG	2p13.3	9.37	9.24	0.46	0.47	0.13	0.004756	0.015	Over-expressed
PPP4R3B	2p16.1	10.79	10.66	0.49	0.43	0.13	0.00488	0.0153	Over-expressed
COPB1	11p15.2	12	11.88	0.45	0.47	0.13	0.005213	0.0161	Over-expressed
SSBP3	1p32.3	10.27	10.15	0.49	0.42	0.13	0.005482	0.0168	Over-expressed
NAP1L1	12q21.2	12.95	12.81	0.51	0.46	0.13	0.005554	0.017	Over-expressed
RALGAPB	20q11.23	11.01	10.88	0.47	0.46	0.13	0.006004	0.0181	Over-expressed
DHRS4-AS1	14q11.2	9.31	9.18	0.45	0.49	0.13	0.00635	0.0189	Over-expressed
KIAA1147	7q34	10.32	10.19	0.49	0.47	0.13	0.006543	0.0194	Over-expressed
IQCE	7p22.3	9.68	9.55	0.47	0.52	0.13	0.006827	0.0201	Over-expressed
EFL1	15q25.2	9.35	9.22	0.5	0.46	0.13	0.006869	0.0202	Over-expressed
NLE1	17q12	8.94	8.81	0.48	0.47	0.13	0.007124	0.0208	Over-expressed
ATG2B	14q32.2	10.04	9.91	0.48	0.51	0.13	0.007455	0.0217	Over-expressed
ZNF493	19p12	8	7.87	0.51	0.5	0.13	0.008058	0.0232	Over-expressed
MMACHC	1p34.1	7.31	7.18	0.46	0.53	0.13	0.00811	0.0233	Over-expressed
SEC61B	9q22.33	11.24	11.11	0.51	0.47	0.13	0.008943	0.0253	Over-expressed
ZMYM2	13q12.11	10.83	10.71	0.51	0.48	0.13	0.009172	0.0258	Over-expressed
MBTD1	17q21.33	8.99	8.86	0.51	0.52	0.13	0.009249	0.026	Over-expressed
PCMTD1	8q11.23	10.93	10.8	0.52	0.45	0.13	0.00947	0.0265	Over-expressed
SLC44A1	9q31.1-q31.2	10.48	10.35	0.57	0.45	0.13	0.009661	0.027	Over-expressed
ZNF91	19p12	9.07	8.94	0.48	0.54	0.13	0.0103	0.0283	Over-expressed
TMOD3	15q21.2	10.06	9.93	0.48	0.53	0.13	0.0103	0.0283	Over-expressed
SRPK2	7q22.3	9.87	9.73	0.56	0.5	0.13	0.0103	0.0283	Over-expressed
TNRC6B	22q13.1	9.85	9.72	0.5	0.52	0.13	0.0103	0.0284	Over-expressed
ZNF654	3p11.1	8.53	8.41	0.5	0.49	0.13	0.0105	0.0287	Over-expressed
UGGT2	13q32.1	8.58	8.45	0.53	0.52	0.13	0.0105	0.0288	Over-expressed
OCRL	Xq26.1	10.91	10.78	0.5	0.51	0.13	0.0108	0.0294	Over-expressed
FAM214A	15q21.2-q21.3	9.93	9.79	0.51	0.53	0.13	0.0109	0.0296	Over-expressed
KCTD15	19q13.11	9.53	9.4	0.56	0.43	0.13	0.0111	0.0301	Over-expressed
ARVCF	22q11.21	9.75	9.62	0.54	0.48	0.13	0.0112	0.0302	Over-expressed
UNC119B	12q24.31	10.16	10.03	0.52	0.5	0.13	0.0114	0.0308	Over-expressed
NPC1	18q11.2	9.3	9.17	0.52	0.49	0.13	0.0115	0.031	Over-expressed
HSPBAP1	3q21.1	7.18	7.06	0.48	0.52	0.13	0.0117	0.0313	Over-expressed
RBM27	5q32	9.69	9.56	0.5	0.5	0.13	0.0118	0.0316	Over-expressed
FUT8	14q23.3	8.23	8.1	0.57	0.49	0.13	0.0118	0.0316	Over-expressed
TRIM33	1p13.2	10.47	10.34	0.53	0.52	0.13	0.0122	0.0324	Over-expressed
RPL6	12q24.13	13.65	13.52	0.56	0.5	0.13	0.0124	0.0329	Over-expressed
GSE1	16q24.1	10.99	10.86	0.54	0.55	0.13	0.0124	0.0329	Over-expressed
MRPS33	7q34	9.78	9.65	0.54	0.51	0.13	0.0128	0.0337	Over-expressed
ZNF304	19q13.43	8.44	8.31	0.55	0.52	0.13	0.0128	0.0339	Over-expressed
MGA	15q15.1	9.96	9.82	0.56	0.53	0.13	0.0131	0.0344	Over-expressed
FADS3	11q12.2	7.95	7.82	0.55	0.54	0.13	0.0131	0.0345	Over-expressed
MED13	17q23.2	10.51	10.38	0.56	0.49	0.13	0.0134	0.0351	Over-expressed
POLR2H	3q27.1	9.98	9.85	0.49	0.54	0.13	0.0136	0.0354	Over-expressed
P4HA1	10q22.1	10.15	10.02	0.57	0.52	0.13	0.0139	0.0361	Over-expressed
HMGB3	Xq28	9.43	9.3	0.53	0.57	0.13	0.0143	0.0369	Over-expressed
CFAP97	4q35.1	10.12	9.99	0.55	0.53	0.13	0.0161	0.0407	Over-expressed
PTRH2	17q23.1	9.13	9.01	0.52	0.55	0.13	0.0172	0.0429	Over-expressed
FAM98B	15q14	8.34	8.21	0.56	0.58	0.13	0.0173	0.0431	Over-expressed
TBL1XR1	3q26.32	12.02	11.89	0.62	0.47	0.13	0.0178	0.044	Over-expressed
TBCEL	11q23.3	8.62	8.48	0.56	0.58	0.13	0.0179	0.0442	Over-expressed
TRPM7	15q21.2	9.73	9.59	0.56	0.56	0.13	0.0183	0.0449	Over-expressed
GTF3C3	2q33.1	8.74	8.62	0.55	0.54	0.13	0.0184	0.0451	Over-expressed
CHAF1B	21q22.12-q22.13	7.22	7.09	0.57	0.51	0.13	0.0187	0.0457	Over-expressed
CXORF38	Xp11.4	6.92	6.79	0.57	0.57	0.13	0.0195	0.0475	Over-expressed
ERBB3	12q13.2	12.44	12.31	0.58	0.58	0.13	0.0199	0.0481	Over-expressed
RPS10P7	1q32.1	5.91	5.78	0.57	0.57	0.13	0.02	0.0484	Over-expressed
LBR	1q42.12	10.07	9.94	0.61	0.55	0.13	0.0203	0.0489	Over-expressed
MAPKAP1	9q33.3	10.82	10.71	0.23	0.19	0.12	3.61e-08	8.22e-07	Over-expressed
MED8	1p34.2	9.56	9.44	0.25	0.24	0.12	4.02e-07	5.873e-06	Over-expressed
[truncated: 659 more rows]

## Sheet: Under exp Het vs No Alt
Gene	Cytoband	μ in altered group	μ in unaltered group	σ in altered group	σ in unaltered group	Log Ratio	p-Value	q-Value	Tendency
PEBP4	8p21.3	6.97	8.62	2.41	2.04	-1.65	5.39e-13	7.53e-11	Under-expressed
ANPEP	15q26.1	10.23	11.82	3.07	2.8	-1.59	7.63e-08	1.515e-06	Under-expressed
PHYHD1	9q34.11	7.62	9.11	1.97	1.6	-1.49	6.04e-16	1.59e-13	Under-expressed
CYP3A5	7q22.1	4.66	6	1.94	2.21	-1.34	1.95e-10	1.15e-08	Under-expressed
LTF	3p21.31	10.52	11.86	3.24	3.4	-1.33	5.515e-05	0.0003635	Under-expressed
DPT	1q24.2	6.2	7.52	2.02	1.86	-1.32	1.86e-11	1.65e-09	Under-expressed
LGR6	1q32.1	4.46	5.74	1.79	2.07	-1.28	5.84e-11	4.24e-09	Under-expressed
VGLL3	3p12.1	8	9.26	2.59	2.22	-1.27	1.7e-07	2.859e-06	Under-expressed
ACTC1	15q14	6.39	7.65	2.4	2.36	-1.26	1.19e-07	2.138e-06	Under-expressed
SRD5A2	2p23.1	6.38	7.63	1.8	1.66	-1.25	1.14e-12	1.5e-10	Under-expressed
SLC2A5	1p36.23	6.17	7.38	1.72	1.89	-1.22	3.36e-11	2.79e-09	Under-expressed
CYP4B1	1p33	6.14	7.31	2.06	1.92	-1.17	6.13e-09	1.92e-07	Under-expressed
CD38	4p15.32	6.82	7.98	2.69	2.62	-1.16	1.242e-05	0.000102	Under-expressed
KRT5	12q13.13	9.92	11.06	2.85	2.52	-1.14	2.225e-05	0.0001675	Under-expressed
CHRNA2	8p21.2	10.35	11.49	1.75	1.39	-1.14	1.66e-12	2.11e-10	Under-expressed
WFDC2	20q13.12	8	9.14	2.13	1.94	-1.14	3.05e-08	7.19e-07	Under-expressed
JPH4	14q11.2	6.61	7.75	1.56	1.53	-1.13	5.98e-13	8.28e-11	Under-expressed
COL4A6	Xq22.3	6.99	8.1	1.55	1.45	-1.12	2.74e-13	4.33e-11	Under-expressed
COL23A1	5q35.3	4.75	5.87	1.33	1.43	-1.11	3.63e-15	8.54e-13	Under-expressed
MT1L	16q13	5.42	6.53	1.83	1.83	-1.11	2.02e-09	7.87e-08	Under-expressed
KRT14	17q21.2	7.84	8.94	2.09	2.11	-1.1	1.7e-07	2.858e-06	Under-expressed
PTGDS	9q34.3	10.47	11.57	1.63	1.52	-1.09	7.64e-12	7.89e-10	Under-expressed
LAMB3	1q32.2	8.6	9.68	2	1.79	-1.08	1.65e-08	4.28e-07	Under-expressed
MT1M	16q13	6.97	8.05	2.01	1.89	-1.08	3.86e-08	8.59e-07	Under-expressed
PGM5	9q21.11	10.1	11.17	1.55	1.45	-1.07	2.01e-12	2.43e-10	Under-expressed
CACNG4	17q24.2	8.15	9.22	1.92	1.6	-1.07	2.02e-09	7.87e-08	Under-expressed
SLC2A4	17p13.1	6.47	7.53	1.48	1.42	-1.07	4.66e-13	6.81e-11	Under-expressed
COL17A1	10q25.1	7.32	8.39	2.36	2.16	-1.07	2.574e-06	2.764e-05	Under-expressed
NRK	Xq22.3	4.9	5.96	1.69	1.58	-1.06	1.41e-10	8.83e-09	Under-expressed
MSMB	10q11.22	13.39	14.45	2.31	2.11	-1.06	1.68e-06	1.926e-05	Under-expressed
ALOX15B	17p13.1	9.92	10.97	3.36	3	-1.05	0.0009043	0.003765	Under-expressed
ATP1A2	1q23.2	7.94	8.98	1.61	1.6	-1.04	1.35e-10	8.47e-09	Under-expressed
SLC14A1	18q12.3	8.6	9.63	1.87	1.9	-1.03	5.24e-08	1.097e-06	Under-expressed
TRIM29	11q23.3	8.91	9.94	2.31	2.09	-1.03	3.053e-06	3.194e-05	Under-expressed
C2ORF88	2q32.2	5.18	6.2	1.35	1.41	-1.02	4.59e-13	6.78e-11	Under-expressed
CYP27A1	2q35	8.88	9.89	1.38	1.51	-1.01	6.44e-12	6.86e-10	Under-expressed
AOX1	2q33.1	7.57	8.57	1.5	1.46	-1	3.65e-11	2.97e-09	Under-expressed
FGFR2	10q26.13	8.3	9.29	1.48	1.38	-0.99	1.03e-11	1.02e-09	Under-expressed
PLAC9	10q22.3	4.42	5.41	1.8	1.94	-0.99	1.36e-07	2.378e-06	Under-expressed
KCTD14	11q14.1	5.87	6.86	1.32	1.31	-0.99	1.82e-13	3.06e-11	Under-expressed
LDB3	10q23.2	7.44	8.43	1.44	1.53	-0.98	5.73e-11	4.2e-09	Under-expressed
PYGM	11q13.1	6.87	7.85	1.43	1.56	-0.98	1.03e-10	6.79e-09	Under-expressed
RNF112	17p11.2	4.7	5.67	1.32	1.56	-0.98	2.73e-11	2.34e-09	Under-expressed
CCDC178	18q12.1	3.37	4.34	1.55	1.41	-0.97	1.01e-10	6.77e-09	Under-expressed
CDC42EP5	19q13.42	8.12	9.09	1.63	1.57	-0.96	2.32e-09	8.74e-08	Under-expressed
AZGP1	7q22.1	13.57	14.54	2.07	1.5	-0.96	1.17e-07	2.117e-06	Under-expressed
HIF3A	19q13.32	5.23	6.19	1.6	1.55	-0.96	1.61e-09	6.52e-08	Under-expressed
NPR3	5p13.3	7.75	8.71	1.82	1.73	-0.96	7.78e-08	1.53e-06	Under-expressed
MEIS3	19q13.32	7.32	8.28	1.58	1.22	-0.95	2.92e-11	2.47e-09	Under-expressed
FAM107A	3p14.3-p14.2	8.82	9.77	1.2	1.18	-0.95	6.69e-15	1.47e-12	Under-expressed
HSPB8	12q24.23	9.64	10.59	1.43	1.4	-0.95	3.85e-11	3.04e-09	Under-expressed
KCNH6	17q23.3	6.77	7.71	2.19	2.18	-0.95	1.495e-05	0.0001199	Under-expressed
ACTG2	2p13.1	13.21	14.14	1.52	1.57	-0.94	2.08e-09	8.05e-08	Under-expressed
BNIPL	1q21.3	4.95	5.88	1.46	1.79	-0.93	1.44e-08	3.85e-07	Under-expressed
P3H2	3q28	9.21	10.14	1.95	1.68	-0.93	3.43e-07	5.146e-06	Under-expressed
COL13A1	10q22.1	4.89	5.82	1.34	1.35	-0.93	9.14e-12	9.3e-10	Under-expressed
SRPX	Xp11.4	6.46	7.39	1.36	1.09	-0.93	1.93e-13	3.19e-11	Under-expressed
HOXD13	2q31.1	5.87	6.79	1.67	1.49	-0.92	6.4e-09	1.98e-07	Under-expressed
PTN	7q33	9.2	10.13	1.65	1.47	-0.92	4.74e-09	1.58e-07	Under-expressed
MT1G	16q13	8.88	9.79	2.22	2.2	-0.92	3.337e-05	0.0002387	Under-expressed
TMEM246	9q31.1	6.15	7.06	1.47	1.24	-0.92	3.55e-11	2.91e-09	Under-expressed
DUOX1	15q21.1	6.6	7.51	1.66	1.79	-0.91	1.28e-07	2.276e-06	Under-expressed
HSD17B6	12q13.3	8.83	9.74	1.89	1.82	-0.91	9.19e-07	1.16e-05	Under-expressed
ANGPT1	8q23.1	6.93	7.85	1.45	1.32	-0.91	9.82e-11	6.63e-09	Under-expressed
MYOCD	17p12	6.56	7.47	1.7	1.61	-0.91	4.48e-08	9.78e-07	Under-expressed
BCL11A	2p16.1	5.72	6.62	1.71	1.52	-0.9	3.14e-08	7.36e-07	Under-expressed
GSTM5	1p13.3	6.74	7.64	1.41	1.28	-0.9	5e-11	3.83e-09	Under-expressed
P2RX1	17p13.2	5.79	6.69	1.58	1.64	-0.89	3.47e-08	8.01e-07	Under-expressed
PI15	8q21.13	9.57	10.46	2.13	1.8	-0.89	6.178e-06	5.699e-05	Under-expressed
HMGCS2	1p12	9.36	10.25	2.19	1.68	-0.89	5.249e-06	4.99e-05	Under-expressed
CDH2	18q12.1	5.05	5.94	2.08	1.74	-0.89	3.518e-06	3.596e-05	Under-expressed
CLIC6	21q22.12	6.81	7.69	1.32	1.21	-0.89	6.6e-12	6.98e-10	Under-expressed
PRDM8	4q21.21	7.42	8.3	1.55	1.65	-0.89	3.67e-08	8.32e-07	Under-expressed
DES	2q35	13.7	14.58	1.53	1.64	-0.88	3.48e-08	8.01e-07	Under-expressed
FLNC	7q32.1	11.25	12.13	1.46	1.48	-0.88	2.95e-09	1.07e-07	Under-expressed
SLC47A1	17p11.2	4.94	5.82	1.28	1.04	-0.88	1.56e-13	2.65e-11	Under-expressed
GSTM2	1p13.3	7.91	8.79	1.34	1.36	-0.88	1.32e-10	8.32e-09	Under-expressed
NTRK3	15q25.3	4.58	5.46	1.57	1.44	-0.88	8.08e-09	2.4e-07	Under-expressed
KCNAB1	3q25.31	6.92	7.8	1.21	1.27	-0.87	4.1e-12	4.58e-10	Under-expressed
MPP2	17q21.31	6.37	7.25	1.13	1.17	-0.87	1.24e-13	2.19e-11	Under-expressed
PCOTH	13q12.12	7.33	8.2	2.53	2.46	-0.87	0.0004758	0.002212	Under-expressed
RPRM	2q23.3	5.25	6.12	1.45	1.34	-0.87	7.42e-10	3.41e-08	Under-expressed
CHRDL1	Xq23	9.38	10.24	1.58	1.45	-0.86	1.74e-08	4.46e-07	Under-expressed
CPXM1	20p13	6.46	7.32	1.4	1.57	-0.86	9.29e-09	2.67e-07	Under-expressed
TCEAL2	Xq22.1	6.75	7.61	1.43	1.44	-0.86	2.89e-09	1.05e-07	Under-expressed
MYOM2	8p23.3	5.31	6.17	1.29	1.42	-0.86	4.48e-10	2.29e-08	Under-expressed
NBL1	1p36.13	12.16	13.02	1.1	1.02	-0.85	5.01e-15	1.16e-12	Under-expressed
EPHX2	8p21.2-p21.1	10.53	11.38	0.75	0.63	-0.85	2.11e-30	1.77e-27	Under-expressed
EPHB1	3q22.2	3.71	4.56	1.59	1.59	-0.85	9.65e-08	1.806e-06	Under-expressed
MMP28	17q12	6.22	7.07	1.24	1.2	-0.85	7.12e-12	7.47e-10	Under-expressed
TENT5B	1p36.11	6.43	7.28	1.39	1.48	-0.85	4.78e-09	1.58e-07	Under-expressed
RND2	17q21.31	5.25	6.1	1.25	1.3	-0.85	5.02e-11	3.83e-09	Under-expressed
HSPB6	19q13.12	9.85	10.7	1.36	1.38	-0.85	9.6e-10	4.26e-08	Under-expressed
DGKG	3q27.2-q27.3	3.79	4.64	1.38	1.5	-0.85	5.52e-09	1.77e-07	Under-expressed
ACPP	3q22.1	15.7	16.53	1.69	1.39	-0.84	8.01e-08	1.565e-06	Under-expressed
ASB2	14q32.12	7.31	8.14	1.31	1.31	-0.83	3.41e-10	1.84e-08	Under-expressed
QPRT	16p11.2	5.35	6.18	1.08	1.18	-0.83	5.17e-13	7.31e-11	Under-expressed
C3ORF14	3p14.2	6.81	7.64	2.14	1.61	-0.83	1.188e-05	9.819e-05	Under-expressed
PRODH	22q11.21	4	4.83	1.42	1.47	-0.83	1.21e-08	3.36e-07	Under-expressed
CNN1	19p13.2	12.13	12.95	1.42	1.43	-0.83	8.86e-09	2.58e-07	Under-expressed
SYNM	15q26.3	11.57	12.4	1.36	1.38	-0.82	2.23e-09	8.48e-08	Under-expressed
CEND1	11p15.5	3.92	4.74	1.36	1.43	-0.82	4.42e-09	1.48e-07	Under-expressed
LYVE1	11p15.4	4.21	5.03	1.54	1.39	-0.82	2.56e-08	6.2e-07	Under-expressed
TIMP4	3p25.2	4.41	5.23	1.63	1.7	-0.82	8.78e-07	1.118e-05	Under-expressed
RGN	Xp11.3	5.97	6.79	1.29	1.18	-0.82	6.95e-11	4.86e-09	Under-expressed
TPM2	9p13.3	12.64	13.46	1.31	1.39	-0.82	1.97e-09	7.75e-08	Under-expressed
MYL9	20q11.23	13.36	14.18	1.28	1.35	-0.81	8.5e-10	3.81e-08	Under-expressed
MISP	19p13.3	7.68	8.49	1.86	1.71	-0.81	5.142e-06	4.916e-05	Under-expressed
LURAP1	1p34.1	4.45	5.26	1.15	1.11	-0.81	1.62e-12	2.07e-10	Under-expressed
OGN	9q22.31	8.35	9.16	1.49	1.29	-0.81	7.39e-09	2.22e-07	Under-expressed
NCAM1	11q23.2	6.56	7.37	1.7	1.65	-0.81	1.651e-06	1.902e-05	Under-expressed
GSTP1	11q13.2	9.9	10.71	1.16	1.24	-0.81	3.4e-11	2.8e-09	Under-expressed
PNCK	Xq28	6.58	7.39	1.28	1.3	-0.8	7.28e-10	3.37e-08	Under-expressed
NECAB1	8q21.3	5.74	6.55	1.19	1.21	-0.8	4.08e-11	3.2e-09	Under-expressed
SNAI2	8q11.21	7.13	7.93	1.22	1.28	-0.8	2.07e-10	1.2e-08	Under-expressed
MASP1	3q27.3	8.54	9.34	1.64	1.6	-0.8	8.17e-07	1.052e-05	Under-expressed
CFD	19p13.3	7.7	8.49	1.3	1.59	-0.8	4.35e-08	9.53e-07	Under-expressed
SYT1	12q21.2	6.9	7.7	1.77	1.69	-0.8	4.069e-06	4.043e-05	Under-expressed
FAM86B1	8p23.1	5.78	6.58	1.16	0.84	-0.8	1.48e-14	2.98e-12	Under-expressed
EFS	14q11.2	8.28	9.07	1.25	1.28	-0.8	4.28e-10	2.21e-08	Under-expressed
SPOCK3	4q32.3	8.38	9.17	1.4	1.4	-0.8	1.59e-08	4.15e-07	Under-expressed
JPH2	20q13.12	8.35	9.15	1.29	1.41	-0.8	5.24e-09	1.71e-07	Under-expressed
P2RY2	11q13.4	3.39	4.18	1.32	1.4	-0.79	6.85e-09	2.06e-07	Under-expressed
PIPOX	17q11.2	4.31	5.1	1.12	1.21	-0.79	1.8e-11	1.61e-09	Under-expressed
GFRA1	10q25.3	6.6	7.4	1.45	1.29	-0.79	9.8e-09	2.79e-07	Under-expressed
F10	13q34	6.3	7.09	1.11	1.21	-0.79	1.63e-11	1.49e-09	Under-expressed
MYH11	16p13.11	14.98	15.77	1.44	1.48	-0.79	6.92e-08	1.4e-06	Under-expressed
ANGPTL1	1q25.2	5.13	5.92	1.59	1.56	-0.79	5.55e-07	7.657e-06	Under-expressed
CYTL1	4p16.2	4.33	5.11	1.48	1.23	-0.79	9.2e-09	2.66e-07	Under-expressed
RHBDL3	17q11.2	3.99	4.77	1.25	1.22	-0.79	3.15e-10	1.71e-08	Under-expressed
ID4	6p22.3	7.8	8.59	1.38	1.25	-0.79	3.35e-09	1.19e-07	Under-expressed
NAT1	8p22	6.16	6.94	1.76	1.61	-0.78	3.355e-06	3.448e-05	Under-expressed
ANKRD53	2p13.3	2.84	3.62	1.2	1.28	-0.78	5.48e-10	2.67e-08	Under-expressed
IL17RE	3p25.3	6.63	7.4	1.39	1.27	-0.77	8.25e-09	2.44e-07	Under-expressed
ATOH8	2p11.2	7.88	8.65	1.27	1.05	-0.77	6.63e-11	4.71e-09	Under-expressed
SLC16A5	17q25.1	6.29	7.06	1.32	1.47	-0.77	3.9e-08	8.66e-07	Under-expressed
ENHO	9p13.3	5.35	6.12	1.32	1.23	-0.77	2.19e-09	8.44e-08	Under-expressed
PHYHIPL	10q21.1	5.37	6.14	1.28	1.29	-0.77	2.67e-09	9.81e-08	Under-expressed
ITGB1BP2	Xq13.1	4.08	4.85	1.31	1.36	-0.77	1.11e-08	3.12e-07	Under-expressed
PALM3	19p13.12	4.14	4.91	1.53	1.51	-0.77	4.55e-07	6.504e-06	Under-expressed
PDZRN4	12q12	6.59	7.35	1.39	1.4	-0.77	4.51e-08	9.81e-07	Under-expressed
ABCC6	16p13.11	4.72	5.48	1.58	1.62	-0.77	1.655e-06	1.902e-05	Under-expressed
FAM3B	21q22.3	10.06	10.83	2.62	2.03	-0.76	0.001038	0.004218	Under-expressed
CRYAB	11q23.1	8.91	9.67	1.18	1.3	-0.76	1.05e-09	4.59e-08	Under-expressed
TGM1	14q12	4.29	5.05	1.39	1.52	-0.76	2.1e-07	3.386e-06	Under-expressed
TMEM158	3p21.31	7.23	7.99	1.11	1.15	-0.76	3.69e-11	2.97e-09	Under-expressed
ALDH1A2	15q21.3	7.66	8.42	1.38	1.3	-0.76	1.71e-08	4.4e-07	Under-expressed
C7	5p13.1	9.57	10.33	1.71	1.36	-0.76	9.82e-07	1.229e-05	Under-expressed
EMID1	22q12.2	6.69	7.45	1.14	1.1	-0.76	2.76e-11	2.35e-09	Under-expressed
SHISAL1	22q13.31	6.17	6.92	1.53	1.44	-0.76	3.75e-07	5.551e-06	Under-expressed
GATA3	10p14	6.55	7.3	1.62	1.6	-0.76	2.662e-06	2.847e-05	Under-expressed
MLC1	22q13.33	3.28	4.04	1.85	2.01	-0.76	8.528e-05	0.0005228	Under-expressed
FAT2	5q33.1	6.19	6.94	1.76	1.84	-0.76	2.622e-05	0.0001928	Under-expressed
C16ORF74	16q24.1	4.21	4.97	1.15	1.25	-0.76	4.5e-10	2.29e-08	Under-expressed
TRMT9B	8p22	4.86	5.62	1.1	0.98	-0.75	1.17e-12	1.53e-10	Under-expressed
ZNF215	11p15.4	3.77	4.52	1.38	1.3	-0.75	2.16e-08	5.38e-07	Under-expressed
ADGRG2	Xp22.13	5.3	6.05	1.57	1.37	-0.75	3.42e-07	5.141e-06	Under-expressed
COX7A1	19q13.12	6.87	7.62	1.26	1.31	-0.75	6.35e-09	1.97e-07	Under-expressed
HAAO	2p21	6.17	6.92	1.3	1.24	-0.75	5.17e-09	1.69e-07	Under-expressed
SOX15	17p13.1	5.2	5.94	1.14	1.19	-0.75	2.28e-10	1.29e-08	Under-expressed
FBXO17	19q13.2	6.77	7.51	1.22	1.15	-0.75	5.33e-10	2.62e-08	Under-expressed
PRKCB	16p12.2-p12.1	6.74	7.48	1.35	1.34	-0.75	3.66e-08	8.32e-07	Under-expressed
RASL12	15q22.31	8.64	9.39	1.16	1.17	-0.74	2.34e-10	1.31e-08	Under-expressed
GNAO1	16q13	6.6	7.34	1.27	1.21	-0.74	2.67e-09	9.81e-08	Under-expressed
CCDC85A	2p16.1	4.57	5.31	1.08	1.07	-0.74	1.09e-11	1.06e-09	Under-expressed
APOBEC3C	22q13.1	6.57	7.32	1.26	1.26	-0.74	5.54e-09	1.78e-07	Under-expressed
ANKRD35	1q21.1	6.17	6.91	1.21	1.24	-0.74	2.21e-09	8.45e-08	Under-expressed
SNCG	10q23.2	6.82	7.56	1.28	1.42	-0.74	5.21e-08	1.094e-06	Under-expressed
MROH7	1p32.3	4.35	5.09	1.49	1.66	-0.74	2.824e-06	3.01e-05	Under-expressed
ITGB6	2q24.2	6.59	7.33	1.86	1.55	-0.74	1.626e-05	0.0001288	Under-expressed
CA11	19q13.33	6.75	7.48	1.09	1.02	-0.73	8.61e-12	8.83e-10	Under-expressed
RDH5	12q13.2	4.71	5.45	1.1	1.19	-0.73	2.17e-10	1.24e-08	Under-expressed
PDE11A	2q31.2	7.36	8.09	1.81	1.67	-0.73	2.439e-05	0.0001804	Under-expressed
SERPINF2	17p13.3	7.65	8.38	1.23	1.22	-0.73	3.02e-09	1.09e-07	Under-expressed
CLU	8p21.1	12.15	12.88	1.05	1.16	-0.73	6.56e-11	4.71e-09	Under-expressed
GPM6A	4q34.2	5.22	5.95	1.66	1.57	-0.73	5.992e-06	5.555e-05	Under-expressed
TGFB3	14q24.3	9.29	10.02	1.11	1.22	-0.73	6.04e-10	2.91e-08	Under-expressed
SCIN	7p21.3	7.54	8.27	1.65	1.63	-0.73	8.176e-06	7.211e-05	Under-expressed
RAB40A	Xq22.2	3.11	3.84	1.26	1.43	-0.73	7.42e-08	1.488e-06	Under-expressed
TMLHE	Xq28	4.67	5.4	1.2	1.16	-0.73	9.53e-10	4.24e-08	Under-expressed
KCNMB1	5q35.1	8.68	9.41	1.24	1.31	-0.73	1.45e-08	3.87e-07	Under-expressed
PLCL1	2q33.1	6.78	7.5	1.42	1.27	-0.73	7.62e-08	1.514e-06	Under-expressed
SLC38A5	Xp11.23	4.91	5.64	1.25	1.24	-0.73	6.78e-09	2.05e-07	Under-expressed
TINCR	19p13.3	7.17	7.89	1.17	0.96	-0.73	2.59e-11	2.24e-09	Under-expressed
MAMLD1	Xq28	5.75	6.47	1.05	1.01	-0.72	4.48e-12	4.97e-10	Under-expressed
MYBPC1	12q23.2	10.89	11.62	2.06	1.68	-0.72	0.000108	0.0006354	Under-expressed
HS3ST3A1	17p12	4.62	5.34	1.37	1.14	-0.72	1.25e-08	3.44e-07	Under-expressed
RYR2	1q43	6.99	7.71	2.03	1.7	-0.72	0.0001158	0.0006738	Under-expressed
CLEC3B	3p21.31	7	7.72	1.21	1.24	-0.72	5.64e-09	1.8e-07	Under-expressed
TENM3	4q34.3-q35.1	6.53	7.25	1.35	1.16	-0.72	1.38e-08	3.74e-07	Under-expressed
MEIS2	15q14	8.42	9.14	1.23	1.15	-0.72	2.37e-09	8.89e-08	Under-expressed
MYLK	3q21.1	12.66	13.37	1.32	1.32	-0.71	7.34e-08	1.473e-06	Under-expressed
C3ORF70	3q27.2	7.19	7.91	1.12	0.98	-0.71	2.23e-11	1.96e-09	Under-expressed
CXCL2	4q13.3	5.13	5.84	2.22	2.47	-0.71	0.00222	0.007973	Under-expressed
RNF39	6p22.1	5.98	6.69	1.4	1.28	-0.71	1.38e-07	2.404e-06	Under-expressed
HMGN5	Xq21.1	6.36	7.07	1.12	0.89	-0.71	5.16e-12	5.63e-10	Under-expressed
GPX3	5q33.1	9.82	10.53	1.16	1.2	-0.71	2.63e-09	9.69e-08	Under-expressed
GSTM3	1p13.3	8.99	9.69	0.9	0.94	-0.71	4.71e-14	8.79e-12	Under-expressed
ITM2A	Xq21.1	7.43	8.13	1.29	1.3	-0.71	5.54e-08	1.151e-06	Under-expressed
ADH1C	4q23	5.87	6.58	1.46	1.27	-0.71	2.86e-07	4.433e-06	Under-expressed
ST6GALNAC2	17q25.1	6.05	6.75	1.4	1.36	-0.71	3.39e-07	5.116e-06	Under-expressed
ACSS3	12q21.31	5.87	6.57	1.47	1.31	-0.7	4.86e-07	6.83e-06	Under-expressed
RARRES2	7q36.1	8.88	9.58	1.2	1.26	-0.7	1.41e-08	3.78e-07	Under-expressed
INSYN1	15q24.1	5.94	6.64	1.07	1.09	-0.7	1.58e-10	9.62e-09	Under-expressed
SORCS2	4p16.1	5.81	6.51	1.3	1.23	-0.7	4.04e-08	8.93e-07	Under-expressed
PITX1	5q31.1	6.69	7.38	1.13	1.18	-0.7	2.21e-09	8.45e-08	Under-expressed
LIMS2	2q14.3	9.47	10.17	1.11	1.12	-0.7	6.33e-10	3.04e-08	Under-expressed
LMOD1	1q32.1	11.07	11.76	1.28	1.28	-0.7	6.41e-08	1.309e-06	Under-expressed
SPEG	2q35	8.26	8.96	1.25	1.26	-0.69	3.74e-08	8.43e-07	Under-expressed
NRXN1	2p16.3	4.34	5.04	1.83	1.69	-0.69	7.897e-05	0.0004897	Under-expressed
MICU3	8p22	5.82	6.52	1.27	0.87	-0.69	3.8e-10	1.99e-08	Under-expressed
POPDC2	3q13.33	6.99	7.69	1	1.08	-0.69	5.53e-11	4.08e-09	Under-expressed
PLIN4	19p13.3	8.19	8.88	1.15	1.24	-0.69	1.06e-08	3.01e-07	Under-expressed
VWA5A	11q24.2	7.7	8.39	1.12	0.99	-0.69	1.08e-10	7.06e-09	Under-expressed
NUDT18	8p21.3	7.22	7.91	0.67	0.68	-0.69	1.96e-22	8.49e-20	Under-expressed
RBP7	1p36.22	6.56	7.25	1.06	0.95	-0.69	1.4e-11	1.3e-09	Under-expressed
FLNA	Xq28	14.3	14.99	1.17	1.21	-0.69	9.46e-09	2.71e-07	Under-expressed
CD207	2p13.3	4.82	5.51	1.58	1.41	-0.69	4.109e-06	4.07e-05	Under-expressed
KCNH3	12q13.12	3.14	3.82	1.32	1.35	-0.69	2.86e-07	4.433e-06	Under-expressed
IL1R2	2q11.2	2.45	3.14	1.42	1.39	-0.69	1.09e-06	1.342e-05	Under-expressed
SLC15A2	3q13.33	9.7	10.38	1.46	1.25	-0.69	5.01e-07	7.039e-06	Under-expressed
PHYHIP	8p21.3	6	6.68	1.38	1.39	-0.69	7.6e-07	9.869e-06	Under-expressed
NLGN3	Xq13.1	6.57	7.25	1.14	1.05	-0.68	6.36e-10	3.04e-08	Under-expressed
FHL1	Xq26.3	10.81	11.49	1.31	1.28	-0.68	1.59e-07	2.712e-06	Under-expressed
FOXF1	16q24.1	7.89	8.58	1.18	1.1	-0.68	3.05e-09	1.1e-07	Under-expressed
B3GNT8	19q13.2	4.72	5.4	1.13	1.19	-0.68	6.32e-09	1.97e-07	Under-expressed
ATRNL1	10q25.3	5.26	5.94	1.46	1.41	-0.68	2.38e-06	2.597e-05	Under-expressed
WFDC1	16q24.1	8.57	9.25	1.23	1.28	-0.68	7.47e-08	1.494e-06	Under-expressed
PDK4	7q21.3	9.57	10.25	1.5	1.44	-0.68	3.764e-06	3.793e-05	Under-expressed
CTF1	16p11.2	6.36	7.04	1.12	1.15	-0.68	3.45e-09	1.21e-07	Under-expressed
ITIH5	10p14	8.93	9.61	1.1	1	-0.68	2.14e-10	1.23e-08	Under-expressed
CCDC8	19q13.32	6.92	7.59	1.18	1.12	-0.68	5.46e-09	1.76e-07	Under-expressed
CAV1	7q31.2	9.8	10.48	1.06	1.01	-0.68	1.02e-10	6.79e-09	Under-expressed
TNFRSF19	13q12.12	9.22	9.89	1.55	1.48	-0.68	8.026e-06	7.102e-05	Under-expressed
STK33	11p15.4	4.98	5.66	1.3	1.2	-0.68	7.65e-08	1.516e-06	Under-expressed
HPGD	4q34.1	8.41	9.08	2.39	1.94	-0.68	0.00178	0.006631	Under-expressed
TRO	Xp11.21	5.87	6.55	1.05	1.1	-0.68	5.35e-10	2.62e-08	Under-expressed
ARHGAP20	11q22.3-q23.1	5.52	6.19	1.42	1.24	-0.67	4.34e-07	6.242e-06	Under-expressed
ROR2	9q22.31	8	8.67	1.29	1.24	-0.67	1.11e-07	2.028e-06	Under-expressed
CHRM1	11q12.3	10.29	10.96	1.18	0.92	-0.67	3.66e-10	1.95e-08	Under-expressed
NYAP1	7q22.1	3.78	4.45	1.05	1.08	-0.67	4.57e-10	2.3e-08	Under-expressed
SYNPO2	4q26	12.03	12.7	1.38	1.39	-0.67	1.405e-06	1.659e-05	Under-expressed
OXER1	2p21	4.5	5.17	1.35	1.31	-0.67	5.09e-07	7.132e-06	Under-expressed
SCNN1G	16p12.2	6.6	7.27	2.11	2.04	-0.67	0.001143	0.004567	Under-expressed
INMT	7p14.3	8.47	9.15	1.12	1.1	-0.67	2.2e-09	8.45e-08	Under-expressed
SPON1	11p15.2	7.93	8.6	1.34	1.3	-0.67	4.16e-07	6.036e-06	Under-expressed
SPATA18	4q12	6.36	7.03	1.37	1.26	-0.67	3.84e-07	5.655e-06	Under-expressed
FABP3	1p35.2	7.24	7.91	1.22	1.26	-0.67	8.73e-08	1.675e-06	Under-expressed
UBE2QL1	5p15.31	6.38	7.04	1.2	0.99	-0.67	1.86e-09	7.38e-08	Under-expressed
LRCH2	Xq23	6.69	7.36	1.39	1.25	-0.67	4.53e-07	6.485e-06	Under-expressed
CACNA1H	16p13.3	10.04	10.71	1.29	0.94	-0.67	5.89e-09	1.87e-07	Under-expressed
S100A16	1q21.3	8.29	8.95	0.98	1.06	-0.67	1.17e-10	7.44e-09	Under-expressed
FXYD6	11q23.3	8.77	9.44	1.11	1.16	-0.67	5.45e-09	1.76e-07	Under-expressed
PTH1R	3p21.31	3.89	4.55	1.34	1.37	-0.67	1e-06	1.245e-05	Under-expressed
ACTA2	10q23.31	13.75	14.41	1.17	1.19	-0.67	2.22e-08	5.47e-07	Under-expressed
AMT	3p21.31	7.39	8.05	1.12	1.14	-0.66	5.4e-09	1.75e-07	Under-expressed
PRDM6	5q23.2	4.3	4.97	1.3	1.19	-0.66	1.24e-07	2.216e-06	Under-expressed
MYOM1	18p11.31	5.89	6.56	1.32	1.64	-0.66	7.921e-06	7.014e-05	Under-expressed
TRPM6	9q21.13	3.99	4.65	1.25	1.24	-0.66	1.14e-07	2.074e-06	Under-expressed
FOXF2	6p25.3	5.86	6.52	1.4	1.56	-0.66	7.896e-06	7.001e-05	Under-expressed
ZNF655	7q22.1	8.48	9.14	1.35	1.07	-0.66	6.48e-08	1.318e-06	Under-expressed
CHODL	21q21.1	4.97	5.63	1.9	1.64	-0.66	0.0001781	0.0009675	Under-expressed
ADAM33	20p13	6.82	7.48	1.34	1.31	-0.66	6.39e-07	8.598e-06	Under-expressed
HSD17B13	4q22.1	4.29	4.95	2.28	2.43	-0.66	0.004671	0.0147	Under-expressed
CCDC89	11q14.1	3.33	3.99	1.17	0.98	-0.66	1.36e-09	5.69e-08	Under-expressed
BEGAIN	14q32.2	4.45	5.11	1.07	1.12	-0.66	2.43e-09	9.07e-08	Under-expressed
RBPMS	8p12	9.75	10.41	0.96	0.9	-0.66	3.94e-12	4.45e-10	Under-expressed
NACAD	7p13	5.98	6.64	1.02	1.11	-0.66	1.05e-09	4.59e-08	Under-expressed
SGCA	17q21.33	6.81	7.47	1.27	1.51	-0.66	2.51e-06	2.72e-05	Under-expressed
VANGL2	1q23.2	8.56	9.22	1.29	1.21	-0.66	1.65e-07	2.8e-06	Under-expressed
CAMK1G	1q32.2	3.89	4.54	1.23	1.35	-0.66	3.65e-07	5.413e-06	Under-expressed
HR	8p21.3	6.58	7.24	1.27	1.18	-0.66	9.16e-08	1.738e-06	Under-expressed
KBTBD11	8p23.3	8.87	9.52	1.04	0.77	-0.66	2.39e-12	2.85e-10	Under-expressed
PLPP7	9q34.13	4.97	5.63	1.09	1.13	-0.66	4.36e-09	1.46e-07	Under-expressed
ANO7	2q37.3	10.79	11.44	1.73	1.43	-0.66	3.468e-05	0.0002461	Under-expressed
NTN1	17p13.1	7	7.65	1.29	1.22	-0.66	2.1e-07	3.386e-06	Under-expressed
ZNF883	9q32	3.95	4.6	1.78	1.46	-0.65	5.465e-05	0.0003604	Under-expressed
SH3RF2	5q32	6.85	7.5	1.43	1.17	-0.65	6.23e-07	8.415e-06	Under-expressed
PRR4	12p13.2	6.32	6.98	1.68	2.01	-0.65	0.0003865	0.001863	Under-expressed
FAM153A	5q35.3	4.18	4.83	1.33	1.16	-0.65	2.06e-07	3.344e-06	Under-expressed
DOK7	4p16.3	4.31	4.96	1.36	1.28	-0.65	8.93e-07	1.13e-05	Under-expressed
CHST2	3q24	7.35	8	1.11	1.1	-0.65	5.28e-09	1.72e-07	Under-expressed
MIR155HG	-	2.79	3.44	1.23	1.36	-0.65	5.87e-07	8.017e-06	Under-expressed
ROBO3	11q24.2	6.4	7.05	1.17	1.18	-0.65	4.28e-08	9.42e-07	Under-expressed
TPTEP1	22q11.1	5.75	6.4	1.91	1.64	-0.65	0.0002484	0.001277	Under-expressed
TMEM200B	1p35.3	7.05	7.7	1.27	1.25	-0.65	2.78e-07	4.328e-06	Under-expressed
CXCL6	4q13.3	4.52	5.17	1.68	1.83	-0.65	0.0002185	0.001145	Under-expressed
SEMA6D	15q21.1	5.51	6.15	1.26	1.14	-0.65	9.37e-08	1.765e-06	Under-expressed
ADRA2C	4p16.3	6.46	7.1	1.38	1.23	-0.65	8.32e-07	1.069e-05	Under-expressed
PTGIS	20q13.13	8.72	9.36	1.25	1.2	-0.64	1.6e-07	2.725e-06	Under-expressed
AFF3	2q11.2	9.77	10.42	1.71	1.34	-0.64	2.7e-05	0.0001977	Under-expressed
TF	3q22.1	6.01	6.65	1.83	1.93	-0.64	0.0005731	0.002569	Under-expressed
SPTB	14q23.3	5.31	5.96	1.01	1.27	-0.64	2.61e-08	6.31e-07	Under-expressed
C2	6p21.33	8.65	9.3	1.11	1.07	-0.64	4.74e-09	1.58e-07	Under-expressed
CACNA2D3	3p21.1-p14.3	3.42	4.06	1.48	1.39	-0.64	7.549e-06	6.746e-05	Under-expressed
FAM95B1	9p11.2	4.86	5.5	1.45	1.39	-0.64	5.882e-06	5.479e-05	Under-expressed
PTGS2	1q31.1	8.43	9.07	1.8	1.66	-0.64	0.0002004	0.001065	Under-expressed
FOXQ1	6p25.3	5.82	6.46	1.53	1.43	-0.64	1.341e-05	0.000109	Under-expressed
VSTM4	10q11.23	8.26	8.9	1.05	0.98	-0.64	3.63e-10	1.94e-08	Under-expressed
NYNRIN	14q12	7.62	8.26	1.12	1.15	-0.64	1.85e-08	4.72e-07	Under-expressed
MEG3	14q32.2	5.43	6.08	1.44	1.8	-0.64	7.638e-05	0.0004772	Under-expressed
MRGPRF	11q13.3	8.61	9.25	1.2	1.16	-0.64	6.78e-08	1.376e-06	Under-expressed
GFRA2	8p21.3	3.86	4.5	1.31	1.1	-0.64	1.35e-07	2.367e-06	Under-expressed
DENND2A	7q34	6.75	7.39	1.01	0.95	-0.64	1.16e-10	7.44e-09	Under-expressed
ADIRF	10q23.2	10.59	11.23	1.66	1.54	-0.64	6.466e-05	0.0004148	Under-expressed
HACD1	10p12.33	5.91	6.55	1.02	0.97	-0.64	2.06e-10	1.2e-08	Under-expressed
JAKMIP1	4p16.1	5.06	5.69	1.68	1.75	-0.64	0.0001841	0.0009918	Under-expressed
FAXDC2	5q33.2	8.26	8.9	1.09	1.07	-0.64	4.09e-09	1.39e-07	Under-expressed
S100A8	1q21.3	3.91	4.55	1.46	1.6	-0.64	2.936e-05	0.0002124	Under-expressed
C8ORF58	8p21.3	6.79	7.42	0.53	0.47	-0.64	3.01e-32	2.7e-29	Under-expressed
C2ORF40	2q12.2	7	7.64	1.46	1.56	-0.64	2.335e-05	0.000174	Under-expressed
FHOD3	18q12.2	8.35	8.98	1.05	1	-0.64	8.08e-10	3.66e-08	Under-expressed
CLIC3	9q34.3	3.95	4.58	1.36	1.49	-0.64	7.67e-06	6.832e-05	Under-expressed
SCARA3	8p21.1	8.74	9.38	1.03	1.01	-0.64	6.56e-10	3.11e-08	Under-expressed
TGFB1I1	16p11.2	9.14	9.77	1.08	1.12	-0.64	8.36e-09	2.47e-07	Under-expressed
RFPL2	22q12.3	6.97	7.61	2.3	2.08	-0.64	0.003446	0.0114	Under-expressed
GAS1	9q21.33	7.36	7.99	1.23	1.26	-0.64	3.58e-07	5.344e-06	Under-expressed
FCGBP	19q13.2	8.18	8.82	1.38	1.75	-0.64	5.264e-05	0.0003492	Under-expressed
ZDHHC8P1	22q11.23	8.07	8.71	1.22	1.39	-0.64	1.218e-06	1.473e-05	Under-expressed
ADCY5	3q21.1	7.3	7.93	1.38	1.34	-0.64	3.053e-06	3.194e-05	Under-expressed
SELE	1q24.2	7.02	7.66	2.38	2.3	-0.64	0.006269	0.0187	Under-expressed
CFB	6p21.33	10.1	10.73	1.68	1.83	-0.63	0.0002865	0.001444	Under-expressed
NSG1	4p16.3	6.61	7.24	1.79	1.66	-0.63	0.0002219	0.00116	Under-expressed
ID1	20q11.21	9	9.63	1.42	1.53	-0.63	1.771e-05	0.0001385	Under-expressed
MT1X	16q13	9.7	10.33	1.25	1.27	-0.63	5.31e-07	7.355e-06	Under-expressed
TMEM74B	20p13	3.95	4.58	1.49	1.38	-0.63	1.079e-05	9.063e-05	Under-expressed
VILL	3p22.2	7.5	8.13	1.32	1.25	-0.63	8.97e-07	1.134e-05	Under-expressed
SMIM10L2B	Xq26.3	5.54	6.17	0.97	1.06	-0.63	8.14e-10	3.67e-08	Under-expressed
KCNIP3	2q11.1	6.03	6.66	0.96	1	-0.63	2.07e-10	1.2e-08	Under-expressed
TSPAN18	11p11.2	7.89	8.53	1.09	0.99	-0.63	1.76e-09	7.03e-08	Under-expressed
RARRES1	3q25.32	7.92	8.55	1.66	1.65	-0.63	0.0001283	0.0007327	Under-expressed
PGF	14q24.3	5.84	6.47	1.12	1.22	-0.63	8.44e-08	1.629e-06	Under-expressed
DMTN	8p21.3	9.62	10.25	0.49	0.38	-0.63	1.91e-38	3.66e-35	Under-expressed
SLITRK6	13q31.1	6.09	6.72	1.52	1.36	-0.63	1.281e-05	0.0001046	Under-expressed
SMIM10	Xq26.3	6.13	6.75	1.01	1.02	-0.63	9.85e-10	4.34e-08	Under-expressed
BIN3	8p21.3	7.97	8.59	0.54	0.51	-0.63	2.73e-29	2.15e-26	Under-expressed
CCN5	20q13.12	4.84	5.47	2.08	2.19	-0.63	0.003113	0.0105	Under-expressed
TAGLN	11q23.3	14.19	14.81	1.21	1.25	-0.63	3.77e-07	5.57e-06	Under-expressed
INKA1	3p21.31	4.5	5.12	1.14	1.3	-0.63	3.1e-07	4.719e-06	Under-expressed
SLC26A4	7q22.3	7.41	8.03	2.08	2.19	-0.63	0.00313	0.0106	Under-expressed
TRPC4	13q13.3	5.65	6.27	1.27	1.22	-0.63	5.3e-07	7.355e-06	Under-expressed
FBLN1	22q13.31	11.82	12.44	1.15	1.17	-0.63	7.6e-08	1.514e-06	Under-expressed
CSRP1	1q32.1	13.37	14	0.93	1.04	-0.62	4.26e-10	2.21e-08	Under-expressed
KCNE3	11q13.4	5.97	6.6	1.3	1.22	-0.62	8.77e-07	1.118e-05	Under-expressed
TUBA4A	2q35	8.77	9.4	0.95	0.94	-0.62	6.86e-11	4.83e-09	Under-expressed
RBP1	3q23	7.01	7.64	1.1	1.15	-0.62	3.81e-08	8.52e-07	Under-expressed
ATAD3C	1p36.33	5.36	5.98	1.04	1.25	-0.62	6.97e-08	1.407e-06	Under-expressed
ACADL	2q34	8.21	8.83	1.62	1.19	-0.62	1.197e-05	9.881e-05	Under-expressed
DDIT4L	4q24	4.4	5.03	1.72	1.78	-0.62	0.0003607	0.00176	Under-expressed
ADAMTS5	21q21.3	6.06	6.69	1.36	1.25	-0.62	2e-06	2.224e-05	Under-expressed
NLRP9	19q13.42	3.1	3.72	1.73	1.87	-0.62	0.0005246	0.002392	Under-expressed
MT1F	16q13	8.37	8.99	1.7	1.66	-0.62	0.0001997	0.001063	Under-expressed
CCDC181	1q24.2	3.13	3.75	1.25	1.19	-0.62	4.26e-07	6.143e-06	Under-expressed
PRTFDC1	10p12.1	5.09	5.71	1.12	0.98	-0.62	6.2e-09	1.94e-07	Under-expressed
GCNT2	6p24.3-p24.2	9.93	10.55	1.02	1.07	-0.62	4.04e-09	1.38e-07	Under-expressed
ANG	14q11.2	8.68	9.3	1.28	0.96	-0.62	5.89e-08	1.212e-06	Under-expressed
LMAN1L	15q24.1	8.68	9.3	1.91	1.88	-0.62	0.001064	0.004304	Under-expressed
CBFA2T3	16q24.3	7.81	8.43	1.05	0.66	-0.62	6.26e-12	6.73e-10	Under-expressed
SORBS3	8p21.3	11.01	11.63	0.58	0.55	-0.62	4.87e-25	2.34e-22	Under-expressed
RNF165	18q21.1	4.48	5.1	1.46	1.41	-0.62	1.812e-05	0.0001413	Under-expressed
NAALADL1	11q13.1	5.32	5.94	1.03	1.05	-0.61	4.8e-09	1.59e-07	Under-expressed
GCOM1	15q21.3	7.6	8.21	1.15	1.09	-0.61	4.82e-08	1.025e-06	Under-expressed
LGALS9C	17p11.2	2.35	2.97	1.25	1.31	-0.61	1.741e-06	1.982e-05	Under-expressed
MYOZ3	5q33.1	4.65	5.26	1.36	1.38	-0.61	7.497e-06	6.716e-05	Under-expressed
EFNB3	17p13.1	5.83	6.44	1.29	1.19	-0.61	8.08e-07	1.045e-05	Under-expressed
VWCE	11q12.2	3.08	3.7	1.07	1.39	-0.61	8.35e-07	1.071e-05	Under-expressed
FGF7	15q21.2	6.74	7.35	1.19	1.18	-0.61	2.9e-07	4.456e-06	Under-expressed
TFF3	21q22.3	10.43	11.04	2.42	2.45	-0.61	0.0116	0.0311	Under-expressed
MRVI1	11p15.4	9.47	10.08	1.16	1.12	-0.61	1.01e-07	1.87e-06	Under-expressed
MAOB	Xp11.3	9.6	10.21	1.56	1.38	-0.61	3.431e-05	0.0002438	Under-expressed
ACSF2	17q21.33	7.4	8.01	1.11	1.15	-0.61	8.59e-08	1.656e-06	Under-expressed
FRMD6	14q22.1	8.89	9.5	1.05	0.93	-0.61	1.54e-09	6.31e-08	Under-expressed
NOSTRIN	2q24.3	7.12	7.73	1.13	0.98	-0.61	1.41e-08	3.78e-07	Under-expressed
ANGPTL4	19p13.2	7.18	7.79	1.78	1.61	-0.61	0.0003316	0.001636	Under-expressed
PRICKLE2	3p14.1	7.79	8.4	1.01	0.97	-0.61	1.4e-09	5.78e-08	Under-expressed
TPSB2	16p13.3	8.45	9.06	1.33	1.42	-0.6	1.074e-05	9.027e-05	Under-expressed
RIC3	11p15.4	7.22	7.82	1.31	1.03	-0.6	3.4e-07	5.118e-06	Under-expressed
GNAZ	22q11.22-q11.23	7.09	7.69	0.91	1.02	-0.6	6.89e-10	3.23e-08	Under-expressed
PNMA8B	19q13.32	5.28	5.88	1.03	0.97	-0.6	2.25e-09	8.52e-08	Under-expressed
RNASE4	14q11.2	10.31	10.92	1.12	0.81	-0.6	1.17e-09	5.02e-08	Under-expressed
TMEM121B	22q11.1	8.64	9.25	1.23	1.09	-0.6	2.42e-07	3.82e-06	Under-expressed
EGR3	8p21.3	7.65	8.25	1.91	1.8	-0.6	0.001079	0.004351	Under-expressed
SMTN	22q12.2	11.16	11.76	0.93	1.08	-0.6	3.89e-09	1.33e-07	Under-expressed
R3HCC1	8p21.3	9.27	9.87	0.5	0.43	-0.6	5.75e-33	5.52e-30	Under-expressed
MAMDC2	9q21.12	5.89	6.49	1.38	1.19	-0.6	3.315e-06	3.412e-05	Under-expressed
SBSPON	8q21.11	6.36	6.95	1.25	1.32	-0.6	3.211e-06	3.33e-05	Under-expressed
PRRX2	9q34.11	6.16	6.76	1.06	1.06	-0.6	2.18e-08	5.4e-07	Under-expressed
CPE	4q32.3	12.84	13.44	1.17	0.96	-0.6	2.84e-08	6.75e-07	Under-expressed
ADGRB2	1p35.2	6.06	6.65	0.96	1.03	-0.6	2.47e-09	9.18e-08	Under-expressed
HSPB2	11q23.1	5.51	6.11	1.12	1.2	-0.6	2.9e-07	4.456e-06	Under-expressed
PTK2B	8p21.2	9.98	10.57	0.49	0.42	-0.6	8.87e-34	9.93e-31	Under-expressed
ACSBG1	15q25.1	3.06	3.65	0.9	1.14	-0.6	8.93e-09	2.6e-07	Under-expressed
NCAPD3	11q25	11.93	12.52	1.72	1.56	-0.6	0.0002673	0.001361	Under-expressed
FAM124A	13q14.3	5.14	5.73	1.04	1	-0.6	6.79e-09	2.05e-07	Under-expressed
SLC22A17	14q11.2	9.71	10.31	0.82	0.83	-0.6	1.36e-12	1.76e-10	Under-expressed
SARAF	8p12	12.78	13.38	0.46	0.39	-0.59	1e-36	1.69e-33	Under-expressed
GPRASP1	Xq22.1	8.12	8.72	1	0.92	-0.59	8.18e-10	3.68e-08	Under-expressed
TRPC6	11q22.1	4.69	5.28	1.26	1.16	-0.59	1.054e-06	1.302e-05	Under-expressed
JAM3	11q25	9.59	10.18	0.96	0.89	-0.59	2.3e-10	1.3e-08	Under-expressed
HSPB7	1p36.13	7.73	8.32	1.26	1.38	-0.59	7.73e-06	6.872e-05	Under-expressed
FERMT1	20p12.3	7.27	7.86	1.59	1.41	-0.59	8.343e-05	0.0005129	Under-expressed
ARMCX1	Xq22.1	7.93	8.52	1.3	1.21	-0.59	2.561e-06	2.756e-05	Under-expressed
CD40	20q13.12	7.33	7.92	1.02	0.98	-0.59	4.82e-09	1.59e-07	Under-expressed
CAVIN2	2q32.3	8.79	9.38	1.14	0.98	-0.59	3.83e-08	8.55e-07	Under-expressed
ZNF300P1	5q33.1	4.43	5.02	1.41	1.29	-0.59	1.277e-05	0.0001044	Under-expressed
MSRA	8p23.1	6.98	7.57	0.7	0.58	-0.59	2.06e-18	7.27e-16	Under-expressed
NEXN	1p31.1	8.81	9.4	1.2	1.17	-0.59	6.97e-07	9.201e-06	Under-expressed
FAIM2	12q13.12	7.35	7.93	1.4	1.25	-0.59	9.443e-06	8.089e-05	Under-expressed
GRID1	10q23.1-q23.2	4.48	5.07	1.28	1.13	-0.59	1.224e-06	1.479e-05	Under-expressed
S100A9	1q21.3	5.82	6.41	1.47	1.55	-0.59	9.834e-05	0.00059	Under-expressed
NPR2	9p13.3	7.18	7.77	0.84	0.84	-0.59	7.52e-12	7.82e-10	Under-expressed
NPM2	8p21.3	6.01	6.59	1.11	1	-0.59	3.54e-08	8.11e-07	Under-expressed
SCUBE3	6p21.31	4.71	5.3	1.3	1.38	-0.59	1.169e-05	9.685e-05	Under-expressed
GSTM4	1p13.3	7.93	8.52	0.86	0.85	-0.59	1.87e-11	1.65e-09	Under-expressed
LMO3	12p12.3	6.34	6.93	1.38	1.33	-0.59	1.54e-05	0.000123	Under-expressed
PCDH7	4p15.1	7.98	8.57	1.34	1.41	-0.58	2.055e-05	0.0001572	Under-expressed
ZNF185	Xq28	8.94	9.53	1.02	1.06	-0.58	2.22e-08	5.46e-07	Under-expressed
STARD8	Xq13.1	6.9	7.49	1.04	0.97	-0.58	7.56e-09	2.26e-07	Under-expressed
TP73	1p36.32	5.31	5.9	1.21	1.32	-0.58	3.937e-06	3.935e-05	Under-expressed
FUT2	19q13.33	4.6	5.19	1.44	1.5	-0.58	6.708e-05	0.0004287	Under-expressed
TPSAB1	16p13.3	7.72	8.3	1.21	1.33	-0.58	4.408e-06	4.319e-05	Under-expressed
GABRE	Xq28	6.22	6.8	1.65	1.7	-0.58	0.0004532	0.002127	Under-expressed
PRRG4	11p13	6.58	7.17	0.98	0.92	-0.58	1.25e-09	5.26e-08	Under-expressed
FAM167A	8p23.1	4.96	5.54	1.36	1.46	-0.58	3.523e-05	0.0002493	Under-expressed
HOXD10	2q31.1	5.56	6.14	1.36	1.27	-0.58	8.904e-06	7.704e-05	Under-expressed
ELP3	8p21.1	8.99	9.57	0.36	0.22	-0.58	1.2e-58	1.61e-54	Under-expressed
ALDH2	12q24.12	10.9	11.48	1.09	0.94	-0.58	1.44e-08	3.85e-07	Under-expressed
KCTD9	8p21.2	8.58	9.16	0.55	0.43	-0.58	2.91e-28	1.95e-25	Under-expressed
FOSL1	11q13.1	4.53	5.12	1.95	2.19	-0.58	0.004622	0.0146	Under-expressed
FLRT2	14q31.3	7.19	7.77	1.35	1.18	-0.58	4.395e-06	4.309e-05	Under-expressed
MTMR7	8p22	4.34	4.92	0.63	0.53	-0.58	2.2e-21	8.94e-19	Under-expressed
CPAMD8	19p13.11	9.28	9.86	1.14	1.19	-0.58	6.47e-07	8.694e-06	Under-expressed
CACHD1	1p31.3	7.22	7.8	1.14	1.06	-0.58	1.44e-07	2.488e-06	Under-expressed
PPP1R14A	19q13.2	6.58	7.16	1.29	1.36	-0.58	1.125e-05	9.371e-05	Under-expressed
BEND5	1p33	5.14	5.72	1.08	1	-0.58	3.06e-08	7.2e-07	Under-expressed
HLF	17q22	7.97	8.55	1.07	1.04	-0.58	4.57e-08	9.91e-07	Under-expressed
JAZF1	7p15.2-p15.1	8.12	8.7	0.88	0.88	-0.58	8.25e-11	5.62e-09	Under-expressed
FBXO16	8p21.1	5.47	6.05	0.65	0.5	-0.58	1.15e-21	4.84e-19	Under-expressed
GIPC2	1p31.1	4.39	4.97	1.09	1.12	-0.58	1.95e-07	3.209e-06	Under-expressed
CRISPLD2	16q24.1	10.9	11.48	0.85	0.94	-0.58	1.55e-10	9.55e-09	Under-expressed
SRL	16p13.3	4.87	5.45	1.28	1.51	-0.58	3.65e-05	0.0002572	Under-expressed
C12ORF75	12q23.3	8.29	8.87	0.86	0.92	-0.58	1.5e-10	9.26e-09	Under-expressed
CAV2	7q31.2	8.21	8.79	0.92	0.93	-0.58	6.46e-10	3.08e-08	Under-expressed
EPHB6	7q34	9.39	9.96	1.26	1.14	-0.58	1.8e-06	2.04e-05	Under-expressed
PLAG1	8q12.1	4.58	5.16	1.23	1.07	-0.58	6.85e-07	9.06e-06	Under-expressed
SLC4A11	20p13	5.76	6.33	1.21	1.12	-0.57	8.63e-07	1.102e-05	Under-expressed
ESPN	1p36.31	5.8	6.38	1.48	1.26	-0.57	2.96e-05	0.0002139	Under-expressed
CSTA	3q21.1	5.91	6.48	1.57	1.46	-0.57	0.0001417	0.0007948	Under-expressed
CDH23	10q22.1	4.45	5.03	1.2	1.17	-0.57	1.364e-06	1.617e-05	Under-expressed
RND3	2q23.3	8.52	9.09	1.21	1.14	-0.57	1.13e-06	1.385e-05	Under-expressed
EVC2	4p16.2	5.7	6.27	1.2	1.02	-0.57	2.9e-07	4.461e-06	Under-expressed
B4GALNT1	12q13.3	4.81	5.38	1.13	1.22	-0.57	1.201e-06	1.461e-05	Under-expressed
ARL4D	17q21.31	6.35	6.92	1.13	1.04	-0.57	1.64e-07	2.773e-06	Under-expressed
RNF122	8p12	6.56	7.13	0.8	0.74	-0.57	3.79e-13	5.78e-11	Under-expressed
EFNA5	5q21.3	6.85	7.42	1.28	1.27	-0.57	7.501e-06	6.716e-05	Under-expressed
CARMN	5q32	8.17	8.74	1.22	1.3	-0.57	5.65e-06	5.292e-05	Under-expressed
KLHL41	2q31.1	4.91	5.48	1.42	1.94	-0.57	0.0007277	0.003148	Under-expressed
CCDC69	5q33.1	8.73	9.3	0.86	0.92	-0.57	2.94e-10	1.61e-08	Under-expressed
HLA-F-AS1	6p22.1	4.49	5.06	1	1.02	-0.57	1.85e-08	4.72e-07	Under-expressed
SEMA3D	7q21.11	6.74	7.31	2.03	1.55	-0.57	0.001526	0.005829	Under-expressed
RAB38	11q14.2	4.15	4.72	1.15	1.1	-0.57	4.72e-07	6.68e-06	Under-expressed
NHS	Xp22.2-p22.13	6.17	6.74	1.02	1	-0.57	2.31e-08	5.64e-07	Under-expressed
CKMT2	5q14.1	5.09	5.66	1.25	1.49	-0.57	3.387e-05	0.0002415	Under-expressed
TNFRSF10D	8p21.3	5.7	6.27	1.17	1	-0.57	2.12e-07	3.423e-06	Under-expressed
SLC24A3	20p11.23	7.7	8.27	1.14	1.03	-0.57	2.02e-07	3.289e-06	Under-expressed
GPER1	7p22.3	6.7	7.27	1.21	1.1	-0.57	9.76e-07	1.223e-05	Under-expressed
EMILIN3	20q12	6.72	7.29	1.09	1.09	-0.57	2.26e-07	3.603e-06	Under-expressed
CX3CL1	16q21	10.01	10.57	1.09	1.02	-0.57	1.01e-07	1.864e-06	Under-expressed
DNAJB5	9p13.3	8.28	8.85	0.91	0.98	-0.56	3.21e-09	1.14e-07	Under-expressed
MSRB3	12q14.3	9.63	10.19	1.12	1.06	-0.56	2.44e-07	3.853e-06	Under-expressed
SORBS1	10q24.1	10.67	11.23	1.3	1.24	-0.56	8.62e-06	7.513e-05	Under-expressed
ARSJ	4q26	6.66	7.23	1.27	1	-0.56	9.35e-07	1.178e-05	Under-expressed
HPGDS	4q22.3	4.36	4.93	1.32	1.24	-0.56	1.085e-05	9.094e-05	Under-expressed
ATP2B4	1q32.1	10.27	10.83	1.09	1.06	-0.56	1.73e-07	2.897e-06	Under-expressed
KRT7	12q13.13	8.67	9.23	2.14	2.36	-0.56	0.0116	0.0313	Under-expressed
LRFN5	14q21.1	4.64	5.2	1.49	1.31	-0.56	5.759e-05	0.0003773	Under-expressed
COPZ2	17q21.32	7.01	7.57	0.95	1.01	-0.56	1.23e-08	3.4e-07	Under-expressed
RASGRP2	11q13.1	6.53	7.09	1.13	1.09	-0.56	4.19e-07	6.069e-06	Under-expressed
FBXO27	19q13.2	6.45	7.01	1.36	1.02	-0.56	2.883e-06	3.056e-05	Under-expressed
LINC00312	3p25.3	3.49	4.06	1.19	1.15	-0.56	1.711e-06	1.956e-05	Under-expressed
SERPINF1	17p13.3	10.19	10.75	1.14	1.08	-0.56	5.12e-07	7.165e-06	Under-expressed
KCNJ8	12p12.1	7.05	7.61	1.02	0.99	-0.56	3.3e-08	7.68e-07	Under-expressed
CYP26B1	2p13.2	4.92	5.48	1.31	1.45	-0.56	5.185e-05	0.0003446	Under-expressed
SH3BGR	21q22.2	6.7	7.25	0.9	0.9	-0.56	8.08e-10	3.66e-08	Under-expressed
BNIP3L	8p21.2	10.49	11.05	0.46	0.36	-0.56	2.7e-35	3.63e-32	Under-expressed
TNS1	2q35	12.28	12.84	1.13	1.09	-0.56	5.88e-07	8.024e-06	Under-expressed
POTEM	14q11.2	6.95	7.5	1.86	1.58	-0.56	0.001195	0.004742	Under-expressed
PTGER2	14q22.1	6.46	7.01	1.13	1.09	-0.56	5.66e-07	7.755e-06	Under-expressed
KIAA1614	1q25.3	4.69	5.25	1.11	1.12	-0.56	6.73e-07	8.93e-06	Under-expressed
TNFRSF10C	8p21.3	3.93	4.49	1.27	1.21	-0.56	7.567e-06	6.758e-05	Under-expressed
ITGB4	17q25.1	9.83	10.38	1.12	1.18	-0.56	1.341e-06	1.592e-05	Under-expressed
ITGA7	12q13.2	9	9.56	1.05	1.06	-0.55	1.68e-07	2.833e-06	Under-expressed
SPART	13q13.3	9.21	9.76	1.01	0.84	-0.55	3.76e-09	1.3e-07	Under-expressed
SPATA6L	9p24.2-p24.1	4.45	5	1.16	1.14	-0.55	1.444e-06	1.697e-05	Under-expressed
AHNAK2	14q32.33	8.71	9.26	1.19	1.22	-0.55	4.305e-06	4.23e-05	Under-expressed
FAM160B2	8p21.3	9.66	10.22	0.4	0.41	-0.55	9.88e-36	1.47e-32	Under-expressed
MMP7	11q22.2	9.61	10.16	2.1	2.02	-0.55	0.006765	0.02	Under-expressed
AOC3	17q21.31	10.15	10.7	1.05	1.05	-0.55	1.57e-07	2.693e-06	Under-expressed
COL27A1	9q32	6.35	6.9	1.85	1.78	-0.55	0.002212	0.007946	Under-expressed
RBM24	6p22.3	6.27	6.82	1.57	1.35	-0.55	0.0001565	0.0008636	Under-expressed
NEIL2	8p23.1	8.63	9.18	0.54	0.46	-0.55	1.72e-25	8.86e-23	Under-expressed
C1QTNF1	17q25.3	8.71	9.26	0.97	1.03	-0.55	4.71e-08	1.01e-06	Under-expressed
EFEMP2	11q13.1	9.06	9.61	0.96	0.99	-0.55	2.09e-08	5.23e-07	Under-expressed
CAVIN1	17q21.2	12.18	12.73	0.87	0.9	-0.55	7.89e-10	3.61e-08	Under-expressed
SPATA41	15q26.3	3.49	4.04	0.82	0.78	-0.55	1.35e-11	1.26e-09	Under-expressed
ANK1	8p11.21	5.37	5.92	1.33	1.41	-0.55	5.873e-05	0.000383	Under-expressed
SMARCD3	7q36.1	8.2	8.75	0.82	0.94	-0.55	6.62e-10	3.13e-08	Under-expressed
GNAL	18p11.21	6.1	6.65	1.31	1.34	-0.55	3.406e-05	0.0002427	Under-expressed
RBPMS2	15q22.31	7.59	8.13	0.95	0.92	-0.55	6.49e-09	1.99e-07	Under-expressed
BDH2	4q24	7.89	8.43	0.94	0.9	-0.55	4.12e-09	1.39e-07	Under-expressed
COLGALT2	1q25.3	6.42	6.97	1.04	1.03	-0.55	1.34e-07	2.347e-06	Under-expressed
GRASP	12q13.13	7.01	7.56	1.08	1.07	-0.55	3.88e-07	5.708e-06	Under-expressed
ANKRD65	1p36.33	7.34	7.88	0.91	0.98	-0.55	9.16e-09	2.65e-07	Under-expressed
REEP2	5q31.2	6.36	6.91	1.05	1.14	-0.55	5.99e-07	8.138e-06	Under-expressed
ETV5	3q27.2	7.1	7.65	1.15	0.98	-0.55	3.3e-07	4.993e-06	Under-expressed
MIR100HG	11q24.1	7.52	8.07	1.13	0.98	-0.55	2.62e-07	4.116e-06	Under-expressed
FGF2	4q28.1	7.16	7.71	1.18	1.06	-0.55	1.21e-06	1.467e-05	Under-expressed
ABCA8	17q24.2	7.23	7.78	1.48	1.15	-0.55	3.722e-05	0.0002609	Under-expressed
LPAR1	9q31.3	7.3	7.85	1.04	0.86	-0.55	1.46e-08	3.87e-07	Under-expressed
SPRY3	Xq28 and Yq12	4.52	5.07	1.08	1.01	-0.55	1.9e-07	3.147e-06	Under-expressed
EBF4	20p13	9.13	9.67	0.88	0.75	-0.54	4.72e-11	3.67e-09	Under-expressed
PDE6B	4p16.3	4.72	5.26	1.6	1.29	-0.54	0.0001781	0.0009675	Under-expressed
TSPAN11	12p11.21	6.16	6.71	1.31	1.14	-0.54	1.005e-05	8.536e-05	Under-expressed
NDRG2	14q11.2	10.53	11.07	0.73	0.79	-0.54	2.4e-12	2.85e-10	Under-expressed
NEGR1	1p31.1	6.5	7.05	1.27	1.18	-0.54	8.941e-06	7.728e-05	Under-expressed
CLIP3	19q13.12	8.5	9.05	1.03	1.05	-0.54	1.85e-07	3.072e-06	Under-expressed
TRIP6	7q22.1	8.98	9.52	0.84	0.88	-0.54	4.43e-10	2.28e-08	Under-expressed
BTBD11	12q23.3	8.05	8.59	1.42	0.86	-0.54	4.573e-06	4.451e-05	Under-expressed
KIT	4q12	6.61	7.15	1.23	1.19	-0.54	8.066e-06	7.132e-05	Under-expressed
EMILIN1	2p23.3	10.46	11	1.06	1	-0.54	1.77e-07	2.94e-06	Under-expressed
PDE2A	11q13.4	7.14	7.68	1.07	0.97	-0.54	1.45e-07	2.498e-06	Under-expressed
MAP1A	15q15.3	7.86	8.4	1.05	1.07	-0.54	3.64e-07	5.408e-06	Under-expressed
CAPG	2p11.2	9.13	9.67	1.01	1.02	-0.54	1.3e-07	2.303e-06	Under-expressed
PPP1R3C	10q23.32	7.04	7.58	1.2	1.25	-0.54	1.054e-05	8.894e-05	Under-expressed
ST3GAL5	2p11.2	6.83	7.36	0.94	0.96	-0.54	1.54e-08	4.07e-07	Under-expressed
DPYSL3	5q32	11.55	12.09	0.9	0.76	-0.54	1.87e-10	1.12e-08	Under-expressed
LDAH	2p24.1	6.87	7.41	1.53	1.25	-0.54	0.0001177	0.0006821	Under-expressed
HEPH	Xq12	8.02	8.55	1.14	1.04	-0.54	9.26e-07	1.168e-05	Under-expressed
SAMD11	1p36.33	6.89	7.43	1.3	1.34	-0.54	4.474e-05	0.0003044	Under-expressed
ATP1B2	17p13.1	5.86	6.4	1.1	1.04	-0.54	5.96e-07	8.096e-06	Under-expressed
ADGRA2	8p11.23	10.56	11.1	1.03	0.99	-0.53	1.42e-07	2.458e-06	Under-expressed
IGFBP6	12q13.13	8.61	9.15	1.31	1.41	-0.53	7.979e-05	0.0004937	Under-expressed
MYOZ1	10q22.2	3.77	4.3	1.41	1.75	-0.53	0.0007117	0.003088	Under-expressed
PLLP	16q13	6.34	6.87	0.9	1	-0.53	2.31e-08	5.65e-07	Under-expressed
STXBP6	14q12	7.38	7.92	1.23	1.08	-0.53	4.041e-06	4.018e-05	Under-expressed
REC8	14q12	6.14	6.67	1.05	1.11	-0.53	7.64e-07	9.914e-06	Under-expressed
SV2B	15q26.1	5.46	5.99	1.79	1.65	-0.53	0.001785	0.006646	Under-expressed
EVA1C	21q22.11	8.33	8.86	0.83	0.91	-0.53	1.36e-09	5.69e-08	Under-expressed
S100A6	1q21.3	11	11.53	1.03	1.14	-0.53	9.49e-07	1.191e-05	Under-expressed
LGALS3	14q22.3	10.53	11.06	1.03	0.98	-0.53	1.4e-07	2.428e-06	Under-expressed
PRELID2	5q32	3.39	3.93	1.08	0.96	-0.53	2.14e-07	3.433e-06	Under-expressed
CITED1	Xq13.1	6.06	6.59	1.83	1.71	-0.53	0.002497	0.0088	Under-expressed
ADGRL2	1p31.1	9.59	10.12	1.16	0.96	-0.53	6.62e-07	8.839e-06	Under-expressed
CCL14	17q12	7.97	8.5	1.46	1.33	-0.53	0.0001344	0.0007599	Under-expressed
CELF2	10p14	8.45	8.98	1.07	0.92	-0.53	1.28e-07	2.283e-06	Under-expressed
PDLIM4	5q31.1	8.23	8.76	1.16	1.14	-0.53	4.096e-06	4.063e-05	Under-expressed
TCF7L1	2p11.2	7.64	8.17	0.9	0.86	-0.53	2.35e-09	8.83e-08	Under-expressed
ATP8B4	15q21.2	6.57	7.1	1.51	1.55	-0.53	0.000508	0.002329	Under-expressed
DOCK3	3p21.2	5.1	5.63	1.01	1.05	-0.53	3.17e-07	4.818e-06	Under-expressed
PTGS1	9q33.2	7.39	7.92	1.24	1.26	-0.53	2.262e-05	0.0001695	Under-expressed
USP2	11q23.3	4.76	5.29	1.02	1.31	-0.53	6.685e-06	6.1e-05	Under-expressed
PDGFC	4q32.1	8.45	8.98	1.06	0.89	-0.53	7.91e-08	1.55e-06	Under-expressed
SAMD14	17q21.33	4.35	4.88	1.16	1.16	-0.53	5.253e-06	4.99e-05	Under-expressed
NAALAD2	11q14.3	3.97	4.5	1.32	1.41	-0.53	0.0001006	0.0006006	Under-expressed
KIF13B	8p12	11	11.53	0.59	0.54	-0.53	1.84e-19	6.87e-17	Under-expressed
NGFR	17q21.33	7.91	8.44	1.39	1.26	-0.53	6.598e-05	0.0004224	Under-expressed
DLEC1	3p22.2	3.41	3.93	1.36	1.49	-0.53	0.000203	0.001076	Under-expressed
CD36	7q21.11	5.65	6.18	1.56	1.4	-0.53	0.0003716	0.001805	Under-expressed
EHD2	19q13.33	10.02	10.54	0.92	0.92	-0.53	1.37e-08	3.73e-07	Under-expressed
G0S2	1q32.2	5.89	6.42	0.97	1.05	-0.53	2.39e-07	3.78e-06	Under-expressed
ARHGAP23	17q12	8.38	8.91	1.01	1.03	-0.53	3.05e-07	4.67e-06	Under-expressed
PLCH2	1p36.32	7.95	8.48	1.22	1.24	-0.53	1.994e-05	0.0001531	Under-expressed
CORO2B	15q23	4.68	5.21	1.1	1	-0.52	6.69e-07	8.896e-06	Under-expressed
FBXO2	1p36.22	6.83	7.36	1.13	1.24	-0.52	9.531e-06	8.149e-05	Under-expressed
GPR161	1q24.2	6.57	7.09	0.84	0.88	-0.52	1.38e-09	5.73e-08	Under-expressed
ST8SIA1	12p12.1	6.46	6.99	1.24	1.13	-0.52	1.019e-05	8.626e-05	Under-expressed
CSPG4	15q24.2	8.54	9.06	1.04	1.07	-0.52	7.05e-07	9.272e-06	Under-expressed
KCNK3	2p23.3	8.14	8.66	1.8	1.42	-0.52	0.001136	0.004549	Under-expressed
ITM2C	2q37.1	11.44	11.96	0.85	0.75	-0.52	1.32e-10	8.32e-09	Under-expressed
SFTPD	10q22.3	4.84	5.36	1.01	0.9	-0.52	5.07e-08	1.067e-06	Under-expressed
ETNK2	1q32.1	7.33	7.86	0.77	0.9	-0.52	7.25e-10	3.37e-08	Under-expressed
MEIS1	2p14	7.78	8.3	1.12	1.04	-0.52	1.296e-06	1.553e-05	Under-expressed
PER1	17p13.1	10.67	11.19	1.05	0.99	-0.52	3.6e-07	5.36e-06	Under-expressed
PDPN	1p36.21	7.4	7.93	1.15	1.1	-0.52	3.808e-06	3.831e-05	Under-expressed
FZD3	8p21.1	7.08	7.6	0.72	0.61	-0.52	2.8e-14	5.37e-12	Under-expressed
LIPE	19q13.2	5.56	6.08	0.95	0.9	-0.52	2.17e-08	5.38e-07	Under-expressed
ITGA9	3p22.2	6.65	7.17	1.48	1.38	-0.52	0.0002607	0.001332	Under-expressed
P3H3	12p13.31	8.58	9.1	1.02	0.97	-0.52	2.01e-07	3.281e-06	Under-expressed
SLC8A1	2p22.1	8.38	8.89	1.3	1.22	-0.52	3.82e-05	0.0002667	Under-expressed
CHMP7	8p21.3	9.61	10.13	0.31	0.26	-0.52	1.45e-54	9.73e-51	Under-expressed
ZNF516	18q23	7.15	7.67	1.24	1.19	-0.52	1.939e-05	0.0001495	Under-expressed
CCND2	12p13.32	9.27	9.79	1.09	0.99	-0.52	7.3e-07	9.548e-06	Under-expressed
SH3BGRL	Xq21.1	10.71	11.23	0.94	0.73	-0.52	1.14e-09	4.88e-08	Under-expressed
TUBA3D	2q21.1	5.93	6.45	1.73	1.76	-0.52	0.002854	0.009829	Under-expressed
PPP3CC	8p21.3	8.03	8.55	0.36	0.33	-0.52	1.91e-41	4.27e-38	Under-expressed
PLEKHG3	14q23.3	8.64	9.16	0.67	0.63	-0.51	9.57e-15	1.98e-12	Under-expressed
RIN1	11q13.2	6.33	6.85	0.85	0.96	-0.51	1.58e-08	4.14e-07	Under-expressed
CCDC25	8p21.1	9.55	10.06	0.34	0.25	-0.51	5.3e-50	1.78e-46	Under-expressed
CTSB	8p23.1	12.95	13.47	0.63	0.58	-0.51	2.83e-16	8.09e-14	Under-expressed
GRIK5	19q13.2	6.4	6.91	1.05	0.93	-0.51	2.58e-07	4.07e-06	Under-expressed
RMST	12q23.1|12q21	3.91	4.42	1.26	1.34	-0.51	7.61e-05	0.0004761	Under-expressed
RHOBTB2	8p21.3	8.57	9.09	0.46	0.4	-0.51	4.97e-29	3.71e-26	Under-expressed
EPB41L3	18p11.31	7.54	8.05	1.13	1	-0.51	1.565e-06	1.817e-05	Under-expressed
TRIM35	8p21.2	8.03	8.54	0.48	0.41	-0.51	2.73e-27	1.67e-24	Under-expressed
PDLIM7	5q35.3	10.19	10.7	0.94	1.04	-0.51	2.79e-07	4.339e-06	Under-expressed
LONRF1	8p23.1	8.75	9.27	0.65	0.46	-0.51	3.39e-18	1.17e-15	Under-expressed
TNNC1	3p21.1	4.3	4.81	1.98	2.46	-0.51	0.0208	0.05	Under-expressed
FHL2	2q12.2	9.66	10.17	1.05	1.05	-0.51	1.291e-06	1.551e-05	Under-expressed
LTBP4	19q13.2	11.72	12.23	1	0.99	-0.51	3.26e-07	4.938e-06	Under-expressed
TMEM240	1p36.33	3.72	4.23	1.27	1.13	-0.51	2.059e-05	0.0001574	Under-expressed
CASQ2	1p13.1	5.42	5.93	1.6	1.7	-0.51	0.001886	0.00696	Under-expressed
GJC2	1q42.13	4.45	4.96	1.04	1.14	-0.51	2.969e-06	3.124e-05	Under-expressed
CCAR2	8p21.3	10.72	11.23	0.31	0.29	-0.51	4.07e-51	1.82e-47	Under-expressed
CAND2	3p25.2	6.27	6.78	0.88	0.96	-0.51	3.74e-08	8.43e-07	Under-expressed
ADRA2B	2q11.2	3.27	3.78	1.11	1.18	-0.51	8.988e-06	7.764e-05	Under-expressed
CD248	11q13.2	7.85	8.36	0.97	0.94	-0.51	1.21e-07	2.164e-06	Under-expressed
AKR1B1	7q33	8.38	8.89	0.89	0.85	-0.51	7.99e-09	2.38e-07	Under-expressed
PPP2CB	8p12	10.43	10.94	0.44	0.3	-0.51	3.53e-34	4.31e-31	Under-expressed
DBNDD2	20q13.12	8.16	8.67	0.89	0.94	-0.51	3.87e-08	8.61e-07	Under-expressed
MT2A	16q13	11.19	11.69	1.35	1.31	-0.51	0.0001309	0.0007444	Under-expressed
ANK2	4q25-q26	6.81	7.32	1.31	1.17	-0.51	4.21e-05	0.0002899	Under-expressed
KCNH2	7q36.1	7.99	8.5	1.12	0.93	-0.51	9.88e-07	1.235e-05	Under-expressed
SLC2A9	4p16.1	4.89	5.4	1.04	1.03	-0.51	1.119e-06	1.375e-05	Under-expressed
CLMP	11q24.1	5.08	5.58	1.5	1.32	-0.51	0.0003288	0.001624	Under-expressed
PLEKHG4B	5p15.33	6.08	6.58	1.6	1.21	-0.5	0.0003655	0.001781	Under-expressed
GPR3	1p36.11	3.05	3.56	1.33	1.38	-0.5	0.0002009	0.001067	Under-expressed
NELL2	12q12	6.88	7.38	1.41	1.52	-0.5	0.0005681	0.002551	Under-expressed
EFEMP1	2p16.1	9.35	9.85	1.19	0.97	-0.5	3.991e-06	3.983e-05	Under-expressed
LCAT	16q22.1	5.96	6.47	0.9	1.02	-0.5	2.04e-07	3.323e-06	Under-expressed
CITED4	1p34.2|1p35-p34	7.39	7.89	0.93	0.99	-0.5	2.29e-07	3.647e-06	Under-expressed
ARHGEF25	12q13.3	8.63	9.13	0.86	1	-0.5	9.57e-08	1.793e-06	Under-expressed
FGFR1	8p11.23	10.09	10.59	0.74	0.67	-0.5	3.53e-12	4.09e-10	Under-expressed
PARM1	4q13.3	11.23	11.73	0.93	0.89	-0.5	4.87e-08	1.034e-06	Under-expressed
ADAMTSL1	9p22.2-p22.1	7.5	8	2.12	1.8	-0.5	0.0104	0.0286	Under-expressed
BAALC	8q22.3	3.36	3.86	1.27	1.17	-0.5	4.31e-05	0.0002955	Under-expressed
PADI2	1p36.13	6.36	6.86	1.24	1.33	-0.5	9.716e-05	0.0005834	Under-expressed
SGCE	7q21.3	7.42	7.91	1.03	0.86	-0.5	1.62e-07	2.757e-06	Under-expressed
LOC728392	17p13.2	7	7.5	1.08	1.09	-0.5	4.324e-06	4.246e-05	Under-expressed
CNRIP1	2p14	6.86	7.36	0.93	0.87	-0.5	3.79e-08	8.51e-07	Under-expressed
MME	3q25.2	10.68	11.17	1.82	1.64	-0.5	0.003724	0.0122	Under-expressed
SYNGR1	22q13.1	9.09	9.58	0.84	0.64	-0.5	5.16e-11	3.9e-09	Under-expressed
HHAT	1q32.2	7.36	7.85	0.99	0.81	-0.5	5.03e-08	1.063e-06	Under-expressed
EDNRB	13q22.3	7.75	8.24	1.35	1.29	-0.5	0.0001564	0.0008634	Under-expressed
DOK4	16q21	7.97	8.47	0.68	0.76	-0.5	1.3e-11	1.24e-09	Under-expressed
NES	1q23.1	9.91	10.41	0.87	0.92	-0.5	3.66e-08	8.32e-07	Under-expressed
GNG4	1q42.3	9.73	10.23	1.42	1.44	-0.5	0.0004709	0.002198	Under-expressed
IFI27L2	14q32.12	6	6.49	1.17	1.25	-0.5	3.875e-05	0.0002703	Under-expressed
CMYA5	5q14.1	7.13	7.62	1.05	1.21	-0.5	1.164e-05	9.659e-05	Under-expressed
MEIS3P1	17p12	7.59	8.08	0.78	0.71	-0.5	5.82e-11	4.24e-09	Under-expressed
TGFBR3	1p22.1	8.91	9.41	0.94	0.83	-0.5	3.28e-08	7.64e-07	Under-expressed
NRTN	19p13.3	3.48	3.98	1.1	1.09	-0.5	6.055e-06	5.609e-05	Under-expressed
SERP2	13q14.11	4.95	5.45	1.47	1.18	-0.5	0.0002056	0.001088	Under-expressed
EFNB1	Xq13.1	8.33	8.82	0.68	0.71	-0.49	3.52e-12	4.09e-10	Under-expressed
SCN4B	11q23.3	6.37	6.86	0.94	0.84	-0.49	3.21e-08	7.49e-07	Under-expressed
IGF2BP2	3q27.2	4.28	4.77	1.36	1.4	-0.49	0.0003205	0.00159	Under-expressed
EID3	12q23.3	4.49	4.98	0.94	0.89	-0.49	8.3e-08	1.606e-06	Under-expressed
SYTL5	Xp11.4	4.27	4.76	1.62	1.61	-0.49	0.002079	0.007569	Under-expressed
PIP5K1B	9q21.11	4.93	5.42	1.21	1.15	-0.49	2.815e-05	0.0002048	Under-expressed
PDLIM1	10q23.33	9.99	10.49	0.81	0.87	-0.49	6.11e-09	1.92e-07	Under-expressed
AVPI1	10q24.2	7.34	7.83	0.82	0.94	-0.49	2.71e-08	6.51e-07	Under-expressed
RYR1	19q13.2	5.38	5.88	1.32	1.55	-0.49	0.0005747	0.002572	Under-expressed
TACR2	10q22.1	4.96	5.45	1.39	1.37	-0.49	0.0003211	0.001591	Under-expressed
FZD7	2q33.1	8.98	9.47	0.93	0.78	-0.49	1.4e-08	3.78e-07	Under-expressed
ZNF154	19q13.43	4.41	4.9	1.06	1.11	-0.49	5.507e-06	5.184e-05	Under-expressed
NR4A3	9q31.1	7.1	7.59	1.98	2.02	-0.49	0.0127	0.0336	Under-expressed
C1ORF54	1q21.2	6.04	6.54	1.01	1.05	-0.49	1.895e-06	2.134e-05	Under-expressed
TUSC3	8p22	10.59	11.08	0.61	0.63	-0.49	6.44e-15	1.44e-12	Under-expressed
GSR	8p12	10.12	10.61	0.68	0.65	-0.49	3.96e-13	5.9e-11	Under-expressed
CHST3	10q22.1	8.34	8.84	0.91	0.91	-0.49	9.05e-08	1.721e-06	Under-expressed
CYP1B1	2p22.2	10.6	11.09	1.54	1.59	-0.49	0.001608	0.006081	Under-expressed
RRAS	19q13.33	9.76	10.25	0.76	0.82	-0.49	7.35e-10	3.39e-08	Under-expressed
AKAP3	12p13.32	4.66	5.15	1.02	0.95	-0.49	6.57e-07	8.795e-06	Under-expressed
FAM92A	8q22.1	5.21	5.7	1	0.98	-0.49	7.53e-07	9.795e-06	Under-expressed
KCNMA1	10q22.3	9.75	10.24	1.09	1.08	-0.49	6.098e-06	5.645e-05	Under-expressed
VSIR	10q22.1	8.8	9.29	0.85	0.83	-0.49	7.89e-09	2.36e-07	Under-expressed
GPRC5B	16p12.3	7.81	8.3	0.89	0.92	-0.49	7.26e-08	1.459e-06	Under-expressed
ZNF395	8p21.1	10.42	10.91	0.46	0.35	-0.49	1.06e-28	7.47e-26	Under-expressed
APOBEC3G	22q13.1	6.55	7.04	1.16	1.07	-0.49	1.099e-05	9.195e-05	Under-expressed
TMEM37	2q14.2	4.99	5.48	0.97	1.07	-0.49	1.751e-06	1.99e-05	Under-expressed
SCHIP1	3q25.32-q25.33	6.73	7.21	1.01	1.07	-0.49	2.838e-06	3.014e-05	Under-expressed
HLA-J	6p22.1	2.96	3.45	1.36	1.39	-0.49	0.0003724	0.001806	Under-expressed
PPP1R12B	1q32.1	11.63	12.12	0.97	0.95	-0.49	4.06e-07	5.915e-06	Under-expressed
ZDHHC2	8p22	9.19	9.67	0.67	0.61	-0.49	1.03e-13	1.86e-11	Under-expressed
PLEKHA2	8p11.22	8.42	8.91	0.79	0.71	-0.49	1.46e-10	9.08e-09	Under-expressed
CAP2	6p22.3	7.96	8.45	0.99	0.95	-0.49	5.78e-07	7.913e-06	Under-expressed
OLFML1	11p15.4	6.87	7.35	1.13	1.06	-0.49	8.656e-06	7.535e-05	Under-expressed
FNDC5	1p35.1	5.2	5.69	0.88	0.98	-0.49	2.13e-07	3.431e-06	Under-expressed
HGD	3q13.33	9.56	10.05	1.78	1.19	-0.49	0.001306	0.005115	Under-expressed
PDE5A	4q26	9.81	10.29	1.28	1.23	-0.48	0.0001038	0.0006154	Under-expressed
SIK1	21q22.3	10.19	10.68	1.3	1.3	-0.48	0.00018	0.0009764	Under-expressed
OLFML3	1p13.2	9.02	9.5	1.04	1.08	-0.48	5.114e-06	4.896e-05	Under-expressed
CLDN5	22q11.21	7.78	8.27	1.1	1.18	-0.48	2.149e-05	0.0001627	Under-expressed
NCMAP	1p36.11	5.15	5.64	1.43	1.43	-0.48	0.0006811	0.002978	Under-expressed
INKA2	1p13.2	5.13	5.62	0.82	0.72	-0.48	5.9e-10	2.85e-08	Under-expressed
C17ORF82	17q23.2	4.13	4.61	1.3	1.25	-0.48	0.0001432	0.0008019	Under-expressed
MXRA7	17q25.1	10.78	11.27	0.95	0.87	-0.48	1.34e-07	2.347e-06	Under-expressed
HAS3	16q22.1	5.5	5.99	1.18	1.34	-0.48	0.000122	0.0007027	Under-expressed
SRRM3	7q11.23	5.19	5.67	1	1.05	-0.48	2.558e-06	2.755e-05	Under-expressed
SMIM5	17q25.1	3.35	3.84	1.25	1.34	-0.48	0.0001873	0.001006	Under-expressed
HPS1	10q24.2	9.84	10.32	1.16	0.85	-0.48	2.41e-06	2.625e-05	Under-expressed
INTS9	8p21.1	8.16	8.65	0.36	0.24	-0.48	2.91e-43	7.82e-40	Under-expressed
C16ORF45	16p13.11	8.21	8.69	0.88	0.83	-0.48	2.5e-08	6.07e-07	Under-expressed
TCEAL7	Xq22.2	5.21	5.69	1.06	1.11	-0.48	9.304e-06	7.985e-05	Under-expressed
TRIM6	11p15.4	5.13	5.61	1.09	0.97	-0.48	3.179e-06	3.305e-05	Under-expressed
DKK3	11p15.3	10.06	10.55	1.08	0.98	-0.48	3.227e-06	3.341e-05	Under-expressed
ID3	1p36.12	9.6	10.08	1.08	1.11	-0.48	1.102e-05	9.198e-05	Under-expressed
CKB	14q32.33	13.34	13.82	0.89	0.92	-0.48	1.34e-07	2.347e-06	Under-expressed
TMEM106A	17q21.31	4.93	5.41	1	0.89	-0.48	4.62e-07	6.579e-06	Under-expressed
C15ORF41	15q14	6.24	6.72	0.8	0.8	-0.48	2.44e-09	9.07e-08	Under-expressed
TRNP1	1p36.11	6.62	7.1	0.89	0.79	-0.48	1.61e-08	4.18e-07	Under-expressed
TLE2	19p13.3	9.23	9.71	0.69	0.7	-0.48	1.11e-11	1.07e-09	Under-expressed
STXBP5L	3q13.33	5.2	5.68	1.74	1.56	-0.48	0.003513	0.0116	Under-expressed
CLDN11	3q26.2	6.87	7.35	1.2	1.06	-0.48	2.307e-05	0.0001725	Under-expressed
CTTNBP2	7q31.31	5.63	6.11	1.12	1.17	-0.48	2.689e-05	0.0001973	Under-expressed
DACT3	19q13.32	7.67	8.15	1.15	1.1	-0.48	2.045e-05	0.0001566	Under-expressed
SOX7	8p23.1	6.69	7.17	0.98	1.01	-0.48	1.599e-06	1.849e-05	Under-expressed
CD22	19q13.12	4.86	5.34	1.49	1.32	-0.48	0.0006651	0.002919	Under-expressed
GATM	15q21.1	6.84	7.32	1.04	0.99	-0.48	2.419e-06	2.633e-05	Under-expressed
PRKG2	4q21.21	5.64	6.12	1.95	1.87	-0.48	0.0117	0.0314	Under-expressed
LARGE1	22q12.3	8.52	9	0.65	0.66	-0.48	7.32e-13	9.94e-11	Under-expressed
CCDC136	7q32.1	6.98	7.46	0.96	0.94	-0.48	5.75e-07	7.873e-06	Under-expressed
HRCT1	9p13.3	4.62	5.09	1.49	1.39	-0.48	0.0008495	0.00358	Under-expressed
ZNF423	16q12.1	6.98	7.46	1.04	0.92	-0.48	1.348e-06	1.6e-05	Under-expressed
TINAGL1	1p35.2	8.87	9.35	0.95	0.92	-0.48	3.82e-07	5.637e-06	Under-expressed
HFE	6p22.2	5.55	6.02	1.32	1.34	-0.48	0.0003142	0.001562	Under-expressed
ASAH1	8p22	12.07	12.55	0.58	0.57	-0.47	8.76e-16	2.26e-13	Under-expressed
PDE4D	5q11.2-q12.1	9.37	9.84	0.75	0.67	-0.47	4.67e-11	3.65e-09	Under-expressed
FLJ23867	1q25.2	7.5	7.97	1.02	0.98	-0.47	2.181e-06	2.403e-05	Under-expressed
S1PR5	19p13.2	4.26	4.74	1.42	1.69	-0.47	0.002192	0.007893	Under-expressed
MYLK3	16q11.2	3.43	3.91	1.08	1.38	-0.47	0.0001249	0.0007162	Under-expressed
THSD4	15q23	10.49	10.97	1.1	1.04	-0.47	9.599e-06	8.197e-05	Under-expressed
TMEM220	17p13.1	8.66	9.14	1.38	1.24	-0.47	0.00029	0.001459	Under-expressed
MYORG	9p13.3	6.01	6.49	0.95	1.03	-0.47	1.965e-06	2.198e-05	Under-expressed
COCH	14q12	8.71	9.19	1.57	1.17	-0.47	0.0005938	0.002649	Under-expressed
NTNG2	9q34.13	6.3	6.78	1.42	1.24	-0.47	0.0003735	0.00181	Under-expressed
STRIP2	7q32.1	3.98	4.45	1.02	1.08	-0.47	7.033e-06	6.344e-05	Under-expressed
FOXC1	6p25.3	7.77	8.25	0.96	0.87	-0.47	2.7e-07	4.222e-06	Under-expressed
GPIHBP1	8q24.3	4.13	4.6	1.4	1.35	-0.47	0.0005681	0.002551	Under-expressed
CARD16	11q22.3	5.15	5.62	1.19	1.14	-0.47	4.952e-05	0.0003316	Under-expressed
MTMR9	8p23.1	8.35	8.82	0.54	0.47	-0.47	4.52e-19	1.64e-16	Under-expressed
GYPC	2q14.3	7.83	8.3	0.95	0.92	-0.47	4.61e-07	6.572e-06	Under-expressed
CIB2	15q25.1	7.04	7.51	1.16	1.14	-0.47	3.986e-05	0.0002773	Under-expressed
CHD5	1p36.31	4.33	4.8	1.35	1.36	-0.47	0.0004952	0.002283	Under-expressed
PCM1	8p22	10.78	11.25	0.45	0.37	-0.47	6.45e-27	3.77e-24	Under-expressed
PSTPIP2	18q21.1|tdb7990	7.64	8.11	0.75	0.61	-0.47	1.22e-11	1.17e-09	Under-expressed
GPLD1	6p22.3	3.97	4.44	1.2	1.23	-0.47	0.000105	0.0006215	Under-expressed
TMEM100	17q22	5.58	6.04	1.51	1.19	-0.47	0.0005346	0.002429	Under-expressed
SERPINA3	14q32.13	11.9	12.37	2.02	2.03	-0.47	0.0196	0.0476	Under-expressed
TSHZ3	19q12	8.09	8.55	0.88	0.77	-0.47	2.11e-08	5.27e-07	Under-expressed
ADGRB1	8q24.3	4.13	4.59	1.56	1.37	-0.47	0.001342	0.005228	Under-expressed
CA8	8q12.1	4.81	5.28	2	1.6	-0.47	0.009219	0.0259	Under-expressed
OLFML2A	9q33.3	8.01	8.48	1.04	0.96	-0.47	3.029e-06	3.18e-05	Under-expressed
EGLN3	14q13.1	6.96	7.42	1.05	1	-0.47	5.643e-06	5.289e-05	Under-expressed
ANXA1	9q21.13	10.87	11.33	1.08	0.91	-0.47	3.292e-06	3.396e-05	Under-expressed
LOC100126784	11p15.1	4.26	4.72	1.05	1.05	-0.47	8.902e-06	7.704e-05	Under-expressed
GJC1	17q21.31	7.32	7.78	1.03	0.91	-0.47	1.556e-06	1.808e-05	Under-expressed
PLEKHG5	1p36.31	7.13	7.6	0.74	0.76	-0.47	7.74e-10	3.55e-08	Under-expressed
FERMT2	14q22.1	9.66	10.13	0.81	0.75	-0.46	4.34e-09	1.46e-07	Under-expressed
MTUS1	8p22	10.58	11.04	0.52	0.45	-0.46	5.27e-20	2.02e-17	Under-expressed
FUT10	8p12	5.93	6.39	0.67	0.56	-0.46	2.78e-13	4.34e-11	Under-expressed
LRRK2	12q12	6.08	6.55	1.28	1.08	-0.46	9.097e-05	0.0005508	Under-expressed
ABCC3	17q21.33	7.17	7.63	1.48	1.44	-0.46	0.001447	0.005571	Under-expressed
WNT10A	2q35	4.36	4.82	1.32	1.42	-0.46	0.0006885	0.003005	Under-expressed
EMP3	19q13.33	7.46	7.92	0.91	1.01	-0.46	1.449e-06	1.702e-05	Under-expressed
RRN3P1	16p12.2	4.09	4.55	1.37	1.36	-0.46	0.0006703	0.002937	Under-expressed
GMPR	6p22.3	10.92	11.38	1.09	0.87	-0.46	3.237e-06	3.348e-05	Under-expressed
GNRH1	8p21.2	3.54	4	1.02	1.16	-0.46	2.504e-05	0.0001846	Under-expressed
SIX2	2p21	5.09	5.55	1.32	1.49	-0.46	0.001014	0.004144	Under-expressed
SYCE1L	16q23.1	5.27	5.73	1.99	1.76	-0.46	0.0137	0.0356	Under-expressed
PGBD5	1q42.13	5.68	6.14	0.87	0.75	-0.46	1.66e-08	4.3e-07	Under-expressed
VAMP5	2p11.2	7.86	8.32	0.87	0.95	-0.46	4.74e-07	6.686e-06	Under-expressed
RAB37	17q25.1	5.68	6.14	0.89	0.88	-0.46	2.31e-07	3.67e-06	Under-expressed
ZNF853	7p22.1	7.7	8.16	0.8	0.74	-0.46	3.92e-09	1.34e-07	Under-expressed
PALLD	4q32.3	11.57	12.03	0.97	0.93	-0.46	1.339e-06	1.592e-05	Under-expressed
ITGA2	5q11.2	8.14	8.6	1.1	1.1	-0.46	3.024e-05	0.0002181	Under-expressed
FGFR4	5q35.2	5.14	5.6	1.11	1.04	-0.46	1.921e-05	0.0001483	Under-expressed
TPM1	15q22.2	12.88	13.33	0.73	0.88	-0.46	1.84e-08	4.71e-07	Under-expressed
DCTN6	8p12	8.52	8.98	0.39	0.31	-0.46	4.36e-33	4.5e-30	Under-expressed
ANXA2	15q22.2	11.67	12.13	0.86	0.85	-0.46	9.29e-08	1.755e-06	Under-expressed
ANXA6	5q33.1	10.78	11.24	0.79	0.88	-0.46	5.31e-08	1.109e-06	Under-expressed
COL6A2	21q22.3	12.47	12.93	0.89	0.92	-0.46	4.73e-07	6.686e-06	Under-expressed
CLEC10A	17p13.1	5.4	5.86	1.51	1.26	-0.46	0.000937	0.003879	Under-expressed
FAT4	4q28.1	7.11	7.57	1.39	1.3	-0.46	0.0006289	0.002779	Under-expressed
DNAJB4	1p31.1	7.25	7.71	1.02	0.98	-0.46	4.95e-06	4.763e-05	Under-expressed
TVP23A	16p13.13	4.54	5	0.86	0.95	-0.46	5.55e-07	7.657e-06	Under-expressed
IL18R1	2q12.1	4.71	5.16	1.05	0.97	-0.46	6.367e-06	5.85e-05	Under-expressed
NTRK2	9q21.33	6.83	7.29	1.27	1.22	-0.46	0.0002381	0.001232	Under-expressed
CEACAM1	19q13.2	8.79	9.24	1.48	1.19	-0.46	0.0006342	0.002799	Under-expressed
CCL21	9p13.3	6.71	7.17	1.89	1.68	-0.46	0.0101	0.0279	Under-expressed
CYS1	2p25.1	6.2	6.66	1.07	1.06	-0.46	1.748e-05	0.0001369	Under-expressed
GPM6B	Xp22.2	7.57	8.03	0.97	0.86	-0.45	7.27e-07	9.532e-06	Under-expressed
FAM89A	1q42.2	6.04	6.49	0.83	0.67	-0.45	2.19e-09	8.44e-08	Under-expressed
ZNF208	19p12	3.65	4.1	1.62	1.32	-0.45	0.001971	0.007232	Under-expressed
C3	19p13.3	10.74	11.2	1.43	1.45	-0.45	0.001554	0.005913	Under-expressed
PDLIM2	8p21.3	8.16	8.62	0.62	0.6	-0.45	2.73e-13	4.33e-11	Under-expressed
ZC4H2	Xq11.2	6.94	7.39	1.19	0.84	-0.45	1.218e-05	0.0001004	Under-expressed
DMD	Xp21.2-p21.1	8.46	8.92	1.26	1.14	-0.45	0.0001601	0.0008801	Under-expressed
TMEM61	1p32.3	5.53	5.98	0.94	0.85	-0.45	5.28e-07	7.346e-06	Under-expressed
AS3MT	10q24.32	7.21	7.66	0.98	0.94	-0.45	2.463e-06	2.678e-05	Under-expressed
ADAMTS8	11q24.3	6.33	6.78	1.12	1.09	-0.45	4.263e-05	0.0002931	Under-expressed
EDNRA	4q31.22-q31.23	8.85	9.3	1.1	1	-0.45	1.682e-05	0.0001325	Under-expressed
RGMA	15q26.1	7.02	7.47	1.04	0.98	-0.45	8.433e-06	7.389e-05	Under-expressed
PLPP3	1p32.2	10.5	10.95	0.86	0.79	-0.45	5.77e-08	1.195e-06	Under-expressed
MAF	16q23.2	9.74	10.19	0.98	0.87	-0.45	1.229e-06	1.483e-05	Under-expressed
ACP5	19p13.2	8.78	9.23	1.4	1.32	-0.45	0.0008588	0.003613	Under-expressed
HOXB2	17q21.32	5.78	6.23	1.11	1.07	-0.45	3.364e-05	0.0002404	Under-expressed
QSER1	11p13	8.08	8.53	0.95	0.85	-0.45	6.96e-07	9.195e-06	Under-expressed
MCC	5q22.2	8.4	8.85	1.04	1.07	-0.45	1.962e-05	0.0001509	Under-expressed
MAMSTR	19q13.33	3.81	4.25	0.84	1.05	-0.45	2.546e-06	2.746e-05	Under-expressed
BCAS1	20q13.2	10.05	10.5	1.37	1.07	-0.45	0.0002524	0.001296	Under-expressed
FANK1	10q26.2	5.23	5.68	1	0.93	-0.45	3.845e-06	3.854e-05	Under-expressed
TIMP3	22q12.3	12.1	12.54	0.97	0.85	-0.45	9.98e-07	1.245e-05	Under-expressed
PRRT1	6p21.32	5.35	5.8	0.83	0.82	-0.45	7.14e-08	1.439e-06	Under-expressed
ANTXR2	4q21.21	11.52	11.97	0.86	0.77	-0.45	5.29e-08	1.107e-06	Under-expressed
CYP2S1	19q13.2	4.61	5.05	1.05	1.15	-0.45	4.952e-05	0.0003316	Under-expressed
EPHA2	1p36.13	7.42	7.86	1.18	1.33	-0.45	0.0003725	0.001806	Under-expressed
SYDE1	19p13.12	7.63	8.08	0.9	0.86	-0.45	4.18e-07	6.057e-06	Under-expressed
NAV2	11p15.1	7.52	7.97	1.19	1.17	-0.44	0.0001561	0.0008627	Under-expressed
PIANP	12p13.31	5.11	5.56	1.33	1.13	-0.44	0.0003058	0.001527	Under-expressed
RHOB	2p24.1	12.52	12.97	0.94	0.88	-0.44	1.011e-06	1.258e-05	Under-expressed
PCDHGA8	5q31.3	3.51	3.95	1.35	1.2	-0.44	0.0004748	0.002209	Under-expressed
CYB5R2	11p15.4	6.78	7.23	0.92	0.88	-0.44	8.4e-07	1.075e-05	Under-expressed
SLC7A2	8p22	10.37	10.82	0.74	0.73	-0.44	1.88e-09	7.44e-08	Under-expressed
VXN	8q13.1	5.06	5.5	1.1	1.02	-0.44	2.633e-05	0.0001935	Under-expressed
PIFO	1p13.2	8.3	8.74	0.96	0.93	-0.44	2.516e-06	2.723e-05	Under-expressed
LPAR3	1p22.3	7.4	7.84	2.03	1.76	-0.44	0.0185	0.0453	Under-expressed
TMEM51-AS1	1p36.21	4.87	5.31	0.98	0.96	-0.44	4.864e-06	4.694e-05	Under-expressed
PCDH18	4q28.3	7.85	8.3	1.17	1.06	-0.44	6.885e-05	0.0004381	Under-expressed
PITPNC1	17q24.2	7.61	8.05	0.81	0.64	-0.44	1.95e-09	7.69e-08	Under-expressed
ARHGAP22	10q11.22-q11.23	5.13	5.57	1.05	1.12	-0.44	4.438e-05	0.0003031	Under-expressed
CFL2	14q13.1	9.6	10.04	0.71	0.74	-0.44	1.65e-09	6.69e-08	Under-expressed
SELENOM	22q12.2	10.03	10.47	1.07	1.07	-0.44	3.721e-05	0.0002609	Under-expressed
NUDT7	16q23.1	5.8	6.24	0.74	0.59	-0.44	1.08e-10	7.06e-09	Under-expressed
UBXN8	8p12	7.45	7.89	0.52	0.53	-0.44	3.32e-16	9.29e-14	Under-expressed
PEG10	7q21.3	5.94	6.38	1.73	1.56	-0.44	0.007168	0.0209	Under-expressed
S100A4	1q21.3	8.58	9.02	0.99	1.23	-0.44	7.945e-05	0.000492	Under-expressed
FEZ1	11q24.2	6.96	7.4	0.92	0.86	-0.44	8.84e-07	1.12e-05	Under-expressed
PID1	2q36.3	7.89	8.33	1.07	0.85	-0.44	5.549e-06	5.212e-05	Under-expressed
SCNN1A	12p13.31	9.85	10.29	1.31	1.36	-0.44	0.0009418	0.003892	Under-expressed
SEC14L5	16p13.3	5.4	5.83	1.42	1.25	-0.44	0.001004	0.004111	Under-expressed
C11ORF45	11q24.3	4.32	4.76	1.15	1.13	-0.44	0.0001115	0.0006522	Under-expressed
GGT7	20q11.22	8.69	9.12	0.97	0.77	-0.44	6.63e-07	8.839e-06	Under-expressed
HVCN1	12q24.11	5.94	6.38	0.88	0.79	-0.44	1.99e-07	3.26e-06	Under-expressed
MET	7q31.2	8.04	8.48	1.21	1.15	-0.44	0.0001969	0.001051	Under-expressed
SERHL2	22q13.2	7.22	7.66	1.59	1.68	-0.44	0.006953	0.0204	Under-expressed
HOXB3	17q21.32	5.99	6.43	1.33	1.21	-0.44	0.0005451	0.002464	Under-expressed
TRPV4	12q24.11	6.33	6.77	1.32	1.42	-0.44	0.001374	0.005335	Under-expressed
IL33	9p24.1	8.12	8.55	1.12	1.02	-0.44	4.462e-05	0.000304	Under-expressed
NR4A1	12q13.13	12.59	13.02	1.39	1.34	-0.44	0.001284	0.005041	Under-expressed
HACD4	9p21.3	6.39	6.82	0.94	0.91	-0.44	2.505e-06	2.718e-05	Under-expressed
AFAP1L2	10q25.3	7.96	8.4	0.99	1	-0.44	1.258e-05	0.0001031	Under-expressed
JAML	11q23.3	6.49	6.93	1.2	1.1	-0.44	0.0001431	0.0008019	Under-expressed
CCDC81	11q14.2	3.28	3.71	0.91	0.96	-0.44	3.463e-06	3.55e-05	Under-expressed
BOC	3q13.2	9.19	9.63	0.99	0.86	-0.44	2.572e-06	2.764e-05	Under-expressed
APOM	6p21.33	4.35	4.78	0.83	0.82	-0.43	1.39e-07	2.421e-06	Under-expressed
BCL2	18q21.33	8.37	8.8	1.06	0.96	-0.43	1.684e-05	0.0001326	Under-expressed
KCNK6	19q13.2	7.82	8.25	0.79	0.83	-0.43	9.54e-08	1.791e-06	Under-expressed
ACOT11	1p32.3	5.29	5.72	1.16	1.22	-0.43	0.0002441	0.001257	Under-expressed
NCS1	9q34.11	9.65	10.08	0.72	0.8	-0.43	1.41e-08	3.78e-07	Under-expressed
CPED1	7q31.31	8.29	8.73	1.44	1.27	-0.43	0.001311	0.005124	Under-expressed
VPS37A	8p22	8.94	9.37	0.46	0.44	-0.43	2.24e-20	8.84e-18	Under-expressed
TSPAN7	Xp11.4	7.94	8.37	1.02	0.86	-0.43	4.66e-06	4.522e-05	Under-expressed
SHF	15q21.1	6.5	6.94	0.67	0.74	-0.43	1.2e-09	5.09e-08	Under-expressed
CHST15	10q26.13	8.05	8.48	1.06	0.88	-0.43	8.683e-06	7.549e-05	Under-expressed
DOCK5	8p21.2	8.1	8.53	0.92	0.96	-0.43	4.539e-06	4.424e-05	Under-expressed
IL27RA	19p13.12	6.8	7.23	0.87	0.78	-0.43	1.97e-07	3.245e-06	Under-expressed
RPL39L	3q27.3	5.92	6.36	1.25	1.14	-0.43	0.000278	0.001408	Under-expressed
GRAP2	22q13.1	4.42	4.85	1.11	1.12	-0.43	0.0001026	0.0006101	Under-expressed
FAM129A	1q25.3	11.76	12.2	0.95	0.85	-0.43	1.825e-06	2.064e-05	Under-expressed
MMP17	12q24.33	4.04	4.47	1.2	1.17	-0.43	0.0002446	0.001259	Under-expressed
NFATC4	14q12	8.12	8.56	0.83	0.91	-0.43	8.35e-07	1.071e-05	Under-expressed
ADAMTS9	3p14.1	7.44	7.87	0.98	1	-0.43	1.262e-05	0.0001034	Under-expressed
PRAM1	19p13.2	4.92	5.35	0.92	0.89	-0.43	2.051e-06	2.276e-05	Under-expressed
ANXA2P2	9p13.3	10.1	10.54	0.89	0.82	-0.43	5.25e-07	7.309e-06	Under-expressed
CH25H	10q23.31	5.24	5.67	1.58	1.57	-0.43	0.005953	0.0179	Under-expressed
SOCS1	16p13.13	5.32	5.76	0.94	1.11	-0.43	2.857e-05	0.0002074	Under-expressed
PHLDA3	1q32.1	9.12	9.55	0.88	0.83	-0.43	5.32e-07	7.361e-06	Under-expressed
OVGP1	1p13.2	6.83	7.26	1.17	0.99	-0.43	6.853e-05	0.0004362	Under-expressed
MKX	10p12.1	7.71	8.14	1.1	0.87	-0.43	1.39e-05	0.0001126	Under-expressed
PTGER3	1p31.1	5.52	5.95	1.38	1.21	-0.43	0.0008782	0.003671	Under-expressed
ETS2	21q22.2	10.4	10.83	1.01	0.99	-0.43	1.677e-05	0.0001322	Under-expressed
APOBEC3D	22q13.1	4.83	5.26	1.15	1.14	-0.43	0.0001677	0.0009176	Under-expressed
MPPED2	11p14.1	8.18	8.61	1.21	0.97	-0.43	8.912e-05	0.0005417	Under-expressed
MUSTN1	3p21.1	5.73	6.16	1.35	1.51	-0.43	0.002502	0.008812	Under-expressed
CFH	1q31.3	8.51	8.94	1.14	1.04	-0.43	8.564e-05	0.0005246	Under-expressed
PRR15	7p14.3	5.33	5.76	1.31	1.19	-0.43	0.0005985	0.002665	Under-expressed
ACAA2	18q21.1	8.52	8.95	0.78	0.82	-0.43	1.01e-07	1.868e-06	Under-expressed
DMPK	19q13.32	9.61	10.04	0.74	0.85	-0.43	8.17e-08	1.591e-06	Under-expressed
PTPRU	1p35.3	9.29	9.72	0.96	0.68	-0.43	3.28e-07	4.964e-06	Under-expressed
PPP1R3B	8p23.1	9.91	10.34	0.64	0.49	-0.43	2.35e-13	3.8e-11	Under-expressed
PLCD4	2q35	5.7	6.13	0.56	0.78	-0.43	4.66e-10	2.34e-08	Under-expressed
TSC22D3	Xq22.3	12.1	12.52	0.73	0.74	-0.43	6.7e-09	2.04e-07	Under-expressed
INPP5D	2q37.1	7.68	8.11	1.02	0.98	-0.43	1.941e-05	0.0001496	Under-expressed
DPP4	2q24.2	11.83	12.25	1.42	1.24	-0.43	0.001252	0.004937	Under-expressed
KANK2	19p13.2	10.89	11.32	0.81	0.81	-0.43	1.63e-07	2.773e-06	Under-expressed
SEMA4G	10q24.31	8.5	8.93	1.72	1.59	-0.43	0.009486	0.0266	Under-expressed
CLIP4	2p23.2	8.02	8.45	0.87	0.96	-0.43	3.09e-06	3.227e-05	Under-expressed
GCHFR	15q15.1	7.01	7.43	0.87	0.86	-0.43	8.83e-07	1.12e-05	Under-expressed
STK26	Xq26.2	8.29	8.71	0.83	0.73	-0.43	5.99e-08	1.231e-06	Under-expressed
SKIDA1	10p12.31	3.18	3.6	1.04	1.02	-0.43	3.496e-05	0.0002475	Under-expressed
CEL	9q34.13	4.09	4.51	1.65	1.66	-0.43	0.009422	0.0264	Under-expressed
SSPN	12p12.1	8.65	9.07	0.95	0.89	-0.43	3.845e-06	3.854e-05	Under-expressed
ROBO1	3p12.3	9.05	9.47	1.05	1	-0.43	3.253e-05	0.000233	Under-expressed
KLF8	Xp11.21	5.64	6.06	0.89	0.93	-0.43	3.036e-06	3.183e-05	Under-expressed
UNC80	2q34	7.02	7.44	1.94	1.41	-0.43	0.0116	0.0313	Under-expressed
SGCD	5q33.2-q33.3	7.42	7.85	1.5	1.21	-0.42	0.001663	0.006257	Under-expressed
DYSF	2p13.2	7.86	8.29	0.93	0.93	-0.42	4.939e-06	4.756e-05	Under-expressed
ADAMTSL5	19p13.3	4.55	4.97	1.09	1.05	-0.42	6.688e-05	0.0004276	Under-expressed
TCF7	5q31.1	7.3	7.72	1.01	0.94	-0.42	1.341e-05	0.000109	Under-expressed
FXYD3	19q13.12	12.17	12.6	1.1	0.94	-0.42	3.225e-05	0.0002312	Under-expressed
ARMH4	14q23.1	4.78	5.2	1.17	0.94	-0.42	6.314e-05	0.0004068	Under-expressed
PPP2R2B	5q32	3.45	3.88	1.36	1.32	-0.42	0.001437	0.005543	Under-expressed
WDR86	7q36.1	3.89	4.31	1.42	1.37	-0.42	0.002262	0.008097	Under-expressed
SNX7	1p21.3	7.26	7.68	0.89	0.79	-0.42	5.95e-07	8.092e-06	Under-expressed
CDKN1C	11p15.4	8.01	8.44	0.79	0.87	-0.42	4.05e-07	5.908e-06	Under-expressed
RFX2	19p13.3	6.31	6.73	0.96	1.05	-0.42	2.581e-05	0.0001902	Under-expressed
SLC39A14	8p21.3	9.57	9.99	0.53	0.49	-0.42	1.13e-15	2.81e-13	Under-expressed
EGFLAM	5p13.2-p13.1	6.84	7.26	1	0.94	-0.42	1.409e-05	0.000114	Under-expressed
MCAM	11q23.3	10.11	10.53	0.99	0.92	-0.42	1.026e-05	8.677e-05	Under-expressed
EHHADH	3q27.2	8.25	8.67	1.09	1.22	-0.42	0.0002556	0.00131	Under-expressed
CDC42EP4	17q25.1	10.18	10.6	0.54	0.58	-0.42	1.52e-13	2.62e-11	Under-expressed
KLK10	19q13.41	6.56	6.98	1.67	1.64	-0.42	0.0104	0.0284	Under-expressed
EAF2	3q13.33	7.52	7.94	0.97	1.03	-0.42	2.45e-05	0.0001811	Under-expressed
FDFT1	8p23.1	11.33	11.75	0.65	0.56	-0.42	9.38e-12	9.48e-10	Under-expressed
MMP19	12q13.2	8.11	8.54	0.74	0.91	-0.42	4.24e-07	6.126e-06	Under-expressed
RRAD	16q22.1	6.21	6.63	1.3	1.52	-0.42	0.002716	0.00945	Under-expressed
METTL7A	12q13.12	10.29	10.71	0.83	0.82	-0.42	4.13e-07	6.014e-06	Under-expressed
COL4A4	2q36.3	6.7	7.12	1.35	0.99	-0.42	0.0003707	0.001801	Under-expressed
SLC22A4	5q31.1	6.23	6.65	1.21	1.16	-0.42	0.0003736	0.00181	Under-expressed
CCDC74B	2q21.1	6.91	7.33	1.28	1.18	-0.42	0.0006083	0.002701	Under-expressed
DYNC1I1	7q21.3	6.11	6.53	1.11	1.12	-0.42	0.0001567	0.0008642	Under-expressed
WNT11	11q13.5	5.96	6.38	1.57	1.3	-0.42	0.003516	0.0116	Under-expressed
RTN2	19q13.32	8.16	8.58	0.95	0.77	-0.42	1.43e-06	1.683e-05	Under-expressed
PLCD3	17q21.31	8.1	8.51	0.71	0.84	-0.42	8.25e-08	1.603e-06	Under-expressed
NKD2	5p15.33	4.91	5.32	1.18	1.13	-0.42	0.0002776	0.001407	Under-expressed
LXN	3q25.32	8.16	8.58	1	0.95	-0.42	1.71e-05	0.0001342	Under-expressed
TNFRSF10B	8p21.3	9.12	9.54	0.53	0.49	-0.42	2.27e-15	5.55e-13	Under-expressed
NR2F1-AS1	5q15	6.59	7.01	0.94	0.78	-0.42	1.301e-06	1.557e-05	Under-expressed
PCDH10	4q28.3	7.76	8.18	1.47	1.33	-0.42	0.002724	0.009466	Under-expressed
BMP1	8p21.3	8.26	8.68	0.6	0.54	-0.42	7.01e-13	9.61e-11	Under-expressed
GPX7	1p32.3	6.42	6.84	1.19	1.05	-0.42	0.0001873	0.001006	Under-expressed
CNN2	19p13.3	10.49	10.9	0.8	0.8	-0.42	2.17e-07	3.478e-06	Under-expressed
ADAMTSL4	1q21.2	6.25	6.67	1.01	1.16	-0.42	0.0001228	0.0007062	Under-expressed
LRRC24	8q24.3	5.63	6.05	1.25	1.31	-0.42	0.001112	0.004468	Under-expressed
SERPINB1	6p25.2	7.57	7.98	1.05	1.01	-0.42	5.338e-05	0.0003532	Under-expressed
RASL11A	13q12.2	7.38	7.8	1.08	1.18	-0.42	0.0002119	0.001116	Under-expressed
KSR1	17q11.2	6.96	7.37	0.94	0.94	-0.42	9.062e-06	7.809e-05	Under-expressed
CYGB	17q25.1	7.72	8.13	0.88	0.87	-0.41	2.235e-06	2.454e-05	Under-expressed
TCN2	22q12.2	8.04	8.46	0.69	0.75	-0.41	1.11e-08	3.11e-07	Under-expressed
PITPNM3	17p13.2-p13.1	7.5	7.91	0.86	0.87	-0.41	1.595e-06	1.847e-05	Under-expressed
TFPI	2q32.1	7.42	7.83	1.3	1.26	-0.41	0.001113	0.004469	Under-expressed
KIFC3	16q21	7.76	8.17	0.86	0.85	-0.41	1.32e-06	1.576e-05	Under-expressed
TMEM45A	3q12.2	6.34	6.76	1.07	1.06	-0.41	9.871e-05	0.0005909	Under-expressed
NRCAM	7q31.1	6.75	7.16	1.82	1.61	-0.41	0.0155	0.0395	Under-expressed
ADAM28	8p21.2	5.66	6.08	1.33	1.31	-0.41	0.001662	0.006257	Under-expressed
TSPAN8	12q21.1	10.86	11.27	1.16	1.03	-0.41	0.0001671	0.0009144	Under-expressed
ITGA5	12q13.13	10.32	10.73	0.97	1.06	-0.41	5.105e-05	0.0003396	Under-expressed
INTS10	8p21.3	10.41	10.82	0.45	0.5	-0.41	4.18e-17	1.31e-14	Under-expressed
BMP4	14q22.2	7.28	7.69	1.18	0.97	-0.41	0.000136	0.0007678	Under-expressed
COL7A1	3p21.31	8.96	9.36	1.29	1.47	-0.41	0.0028	0.009689	Under-expressed
QSOX1	1q25.2	10.13	10.54	0.77	0.84	-0.41	4.23e-07	6.126e-06	Under-expressed
RIPK3	14q12	4.58	4.99	1.14	1.09	-0.41	0.0002245	0.00117	Under-expressed
TGFB2	1q41	8.7	9.11	1.05	0.99	-0.41	5.975e-05	0.0003882	Under-expressed
LEPROTL1	8p12	9.11	9.52	0.4	0.28	-0.41	4.9e-28	3.13e-25	Under-expressed
LETM2	8p11.23	3.5	3.91	0.77	0.65	-0.41	1.15e-08	3.22e-07	Under-expressed
LGALS1	22q13.1	10.74	11.15	0.97	1.03	-0.41	4.159e-05	0.0002868	Under-expressed
RBM38	20q13.31	8.62	9.03	0.68	0.74	-0.41	1.2e-08	3.35e-07	Under-expressed
CD7	17q25.3	5.66	6.06	1.28	1.2	-0.41	0.0009546	0.003938	Under-expressed
RTL5	Xq13.1	7.31	7.72	0.8	0.73	-0.41	1.31e-07	2.313e-06	Under-expressed
PDE4A	19p13.2	7.51	7.92	0.89	0.92	-0.41	7.385e-06	6.626e-05	Under-expressed
ATP2A1	16p11.2	3.38	3.79	1.35	1.78	-0.41	0.009618	0.0269	Under-expressed
COL14A1	8q24.12	9.45	9.85	1.25	1.16	-0.41	0.0007381	0.003191	Under-expressed
GIPC3	19p13.3	5.9	6.3	0.97	0.97	-0.41	2.924e-05	0.0002118	Under-expressed
TBXA2R	19p13.3	4.69	5.09	1.02	0.95	-0.41	4.037e-05	0.0002801	Under-expressed
GNG11	7q21.3	8.06	8.47	0.84	0.81	-0.41	1.051e-06	1.299e-05	Under-expressed
LYNX1	8q24.3	8.36	8.76	0.77	0.81	-0.4	3.47e-07	5.191e-06	Under-expressed
SLC16A2	Xq13.2	7.95	8.35	0.83	0.83	-0.4	1.192e-06	1.452e-05	Under-expressed
SPARCL1	4q22.1	12.54	12.94	1.05	0.95	-0.4	5.043e-05	0.0003366	Under-expressed
HBEGF	5q31.3	8.08	8.49	1.16	1.18	-0.4	0.0005163	0.002362	Under-expressed
ST5	11p15.4	9.75	10.15	0.69	0.77	-0.4	3.48e-08	8.01e-07	Under-expressed
SLCO3A1	15q26.1	6.96	7.37	0.96	0.95	-0.4	2.315e-05	0.0001729	Under-expressed
A4GALT	22q13.2	8.7	9.1	0.69	0.73	-0.4	1.66e-08	4.3e-07	Under-expressed
ATP6V1B2	8p21.3	10.43	10.83	0.37	0.34	-0.4	1.46e-26	8.17e-24	Under-expressed
WIPF3	7p14.3	3.89	4.29	1.19	1.28	-0.4	0.00101	0.00413	Under-expressed
GFPT2	5q35.3	6.84	7.24	1.04	0.98	-0.4	6.001e-05	0.0003896	Under-expressed
MAP1B	5q13.2	10.36	10.76	1.16	1.02	-0.4	0.0002006	0.001066	Under-expressed
ABCG2	4q22.1	7.16	7.56	1.06	0.98	-0.4	7.66e-05	0.0004783	Under-expressed
TRIM34	11p15.4	6.18	6.58	1.03	0.87	-0.4	2.388e-05	0.0001774	Under-expressed
DGKA	12q13.2	8.59	8.99	0.83	0.79	-0.4	7.12e-07	9.363e-06	Under-expressed
TRPC1	3q23	6.21	6.62	0.95	0.94	-0.4	2.015e-05	0.0001546	Under-expressed
PRAG1	8p23.1	7.9	8.3	0.82	0.72	-0.4	2e-07	3.271e-06	Under-expressed
RASIP1	19q13.33	7.15	7.55	0.89	0.87	-0.4	4.671e-06	4.53e-05	Under-expressed
FBXO25	8p23.3	10.5	10.9	0.63	0.62	-0.4	1.91e-10	1.14e-08	Under-expressed
SNAI3	16q24.2	4.04	4.44	0.83	0.81	-0.4	1.082e-06	1.335e-05	Under-expressed
CASP1	11q22.3	6.5	6.9	1.06	0.97	-0.4	7.53e-05	0.0004724	Under-expressed
PYCARD	16p11.2	7.04	7.44	1.05	1.08	-0.4	0.0001568	0.0008642	Under-expressed
SH3PXD2B	5q35.1	8.68	9.08	0.77	0.77	-0.4	2.13e-07	3.431e-06	Under-expressed
COL6A1	21q22.3	11.39	11.79	0.96	0.93	-0.4	2.219e-05	0.0001671	Under-expressed
CDK6	7q21.2	9.06	9.46	1.32	1.06	-0.4	0.0007616	0.003274	Under-expressed
IRAK3	12q14.3	6.76	7.16	1.01	0.87	-0.4	2.086e-05	0.0001587	Under-expressed
EFHD2	1p36.21	10.1	10.5	0.68	0.66	-0.4	3.85e-09	1.32e-07	Under-expressed
RNLS	10q23.31	7.22	7.62	1.55	1.19	-0.4	0.003552	0.0117	Under-expressed
TCIRG1	11q13.2	9.59	9.99	0.96	0.93	-0.4	2.243e-05	0.0001685	Under-expressed
IGF2	11p15.5	8.19	8.59	1.45	1.26	-0.4	0.003037	0.0103	Under-expressed
DCN	12q21.33	11.36	11.76	1.26	1.15	-0.4	0.0008649	0.003631	Under-expressed
VCL	10q22.2	11.32	11.72	0.87	0.93	-0.4	9.625e-06	8.209e-05	Under-expressed
ADGRD1	12q24.33	6.16	6.56	1.41	1.44	-0.4	0.004782	0.015	Under-expressed
BCHE	3q26.1	5.33	5.73	1.71	1.61	-0.4	0.0155	0.0395	Under-expressed
ASB5	4q34.2	5.96	6.36	1.61	1.58	-0.4	0.0119	0.0318	Under-expressed
WNT4	1p36.12	7.16	7.56	0.84	0.76	-0.4	6.36e-07	8.565e-06	Under-expressed
NOD2	16q12.1	4.04	4.44	1.12	1.1	-0.4	0.0003145	0.001563	Under-expressed
FAM110D	1p36.11	5.01	5.41	1.05	1.14	-0.4	0.0002621	0.001338	Under-expressed
FBXL22	15q22.31	6.08	6.48	0.89	0.88	-0.4	6.902e-06	6.254e-05	Under-expressed
ADORA2B	17p12	4.24	4.64	1.25	1.31	-0.4	0.001748	0.006527	Under-expressed
MCPH1	8p23.1	8.35	8.75	0.43	0.33	-0.4	8.27e-23	3.7e-20	Under-expressed
STOM	9q33.2	10.7	11.09	0.82	0.83	-0.4	1.533e-06	1.786e-05	Under-expressed
CNOT7	8p22	10.01	10.4	0.38	0.35	-0.4	2.36e-25	1.17e-22	Under-expressed
HCAR2	12q24.31	5.25	5.65	1.33	1.24	-0.4	0.001809	0.006716	Under-expressed
CASC1	12p12.1	4.24	4.63	1.05	0.92	-0.4	5.67e-05	0.0003726	Under-expressed
HCG11	6p22.2	7.37	7.77	0.91	0.92	-0.4	1.413e-05	0.0001142	Under-expressed
FAM83F	22q13.1	7.67	8.07	1.09	0.98	-0.4	0.0001275	0.0007293	Under-expressed
THNSL2	2p11.2	9.27	9.67	1.66	1.19	-0.4	0.005652	0.0172	Under-expressed
PLCL2	3p24.3	5.96	6.36	0.97	0.83	-0.4	1.097e-05	9.178e-05	Under-expressed
MATK	19p13.3	6.62	7.02	1.81	1.53	-0.4	0.0174	0.0433	Under-expressed
WRN	8p12	7.67	8.07	0.72	0.63	-0.4	6.65e-09	2.02e-07	Under-expressed
ZC3H12B	Xq11.2-q12	5.5	5.9	1.1	0.91	-0.39	8.923e-05	0.0005421	Under-expressed
NID2	14q22.1	7.14	7.54	1.09	0.94	-0.39	9.682e-05	0.0005819	Under-expressed
EDA2R	Xq12	5.42	5.82	1.3	1.1	-0.39	0.0009745	0.004009	Under-expressed
PRKCQ	10p15.1	3.99	4.38	1.38	1.3	-0.39	0.00303	0.0103	Under-expressed
PABPC5	Xq21.31	5.11	5.5	1.53	1.06	-0.39	0.002642	0.009223	Under-expressed
PODN	1p32.3	9.34	9.73	1.19	1.08	-0.39	0.0004747	0.002209	Under-expressed
BNC2	9p22.3-p22.2	6.71	7.1	1.14	1.04	-0.39	0.0003019	0.00151	Under-expressed
ARHGEF4	2q21.1	7.66	8.05	0.75	0.83	-0.39	7.75e-07	1.003e-05	Under-expressed
TNK1	17p13.1	8.45	8.85	0.65	0.53	-0.39	7.6e-11	5.22e-09	Under-expressed
DUSP4	8p12	7.14	7.53	1.24	1.34	-0.39	0.002293	0.008181	Under-expressed
SERPINA1	14q32.13	8.41	8.8	1.17	1.31	-0.39	0.001498	0.005744	Under-expressed
MYOF	10q23.33	10.17	10.56	1.05	1.08	-0.39	0.0002335	0.001212	Under-expressed
POLR3D	8p21.3	8.16	8.55	0.37	0.37	-0.39	7.58e-24	3.51e-21	Under-expressed
TMEM121	14q32.33	5.28	5.67	1.06	1.06	-0.39	0.0002318	0.001204	Under-expressed
SPTBN4	19q13.2	6.83	7.22	0.96	0.78	-0.39	8.499e-06	7.433e-05	Under-expressed
CACNB4	2q23.3	6.16	6.55	1.31	1	-0.39	0.0007877	0.003365	Under-expressed
DNAJC15	13q14.11	7.25	7.64	1.4	1.18	-0.39	0.002441	0.008638	Under-expressed
RAB34	17q11.2	9.16	9.55	0.94	1.02	-0.39	7.002e-05	0.0004434	Under-expressed
CCDC74A	2q21.1	7.11	7.5	1.08	1.17	-0.39	0.0005076	0.002328	Under-expressed
GSN	9q33.2	12.61	12.99	0.88	0.84	-0.39	6.678e-06	6.1e-05	Under-expressed
B3GNT9	16q22.1	7.75	8.14	0.84	0.87	-0.39	5.039e-06	4.833e-05	Under-expressed
SOX17	8q11.23	5.63	6.01	1.14	1.23	-0.39	0.0009622	0.003962	Under-expressed
ARHGEF10	8p23.3	8.78	9.17	0.59	0.46	-0.39	4.95e-13	7.14e-11	Under-expressed
ST6GALNAC4	9q34.11	6.65	7.04	0.82	0.88	-0.39	5.375e-06	5.091e-05	Under-expressed
HSPB1P1	9q21.13	7.83	8.21	1.2	1.16	-0.39	0.0009646	0.003969	Under-expressed
CASC10	10p12.31	2.99	3.38	1.02	0.91	-0.39	5.802e-05	0.0003792	Under-expressed
BDKRB2	14q32.2	6.07	6.45	1.15	1.26	-0.39	0.001229	0.004858	Under-expressed
SLC1A7	1p32.3	3.39	3.77	1.19	1.21	-0.39	0.001138	0.004553	Under-expressed
NLGN1	3q26.31	4.58	4.97	1.73	1.37	-0.39	0.0123	0.0326	Under-expressed
MROH8	20q11.23	4.79	5.18	0.64	0.68	-0.39	6.01e-09	1.89e-07	Under-expressed
FMOD	1q32.1	11.67	12.05	1.5	1.31	-0.39	0.005553	0.017	Under-expressed
ARC	8q24.3	3.91	4.3	1.55	1.56	-0.39	0.0121	0.0323	Under-expressed
SOCS2	12q22	10.78	11.16	0.85	0.63	-0.39	3.01e-07	4.613e-06	Under-expressed
CERK	22q13.31	7.91	8.3	0.91	0.79	-0.39	6.177e-06	5.699e-05	Under-expressed
WNT5B	12p13.33	9.64	10.03	0.84	0.78	-0.39	1.791e-06	2.032e-05	Under-expressed
HOXB4	17q21.32	3.64	4.02	1.38	1.31	-0.39	0.003779	0.0123	Under-expressed
CEBPD	8q11.21	10.11	10.5	1.21	1.21	-0.39	0.001331	0.005193	Under-expressed
TTI2	8p12	7.73	8.12	0.39	0.28	-0.39	5.35e-26	2.88e-23	Under-expressed
ABCC9	12p12.1	7.28	7.66	1.27	1.16	-0.39	0.001443	0.005563	Under-expressed
SPTLC3	20p12.1	6.81	7.2	1.15	1.14	-0.39	0.0007046	0.003063	Under-expressed
CELF4	18q12.2	3.32	3.71	1.2	1.29	-0.38	0.001876	0.006925	Under-expressed
CCDC80	3q13.2	9.43	9.81	1.16	1.19	-0.38	0.0009831	0.004039	Under-expressed
NMB	15q25.2	5.39	5.78	0.76	0.81	-0.38	1.128e-06	1.385e-05	Under-expressed
TCEAL5	Xq22.1	4.82	5.21	0.62	0.69	-0.38	5.87e-09	1.86e-07	Under-expressed
TMEM176A	7q36.1	6.78	7.16	1.16	1.04	-0.38	0.0004728	0.002204	Under-expressed
RIMS3	1p34.2	6.35	6.74	0.79	0.94	-0.38	9.53e-06	8.149e-05	Under-expressed
SELENBP1	1q21.3	10.59	10.97	0.73	0.74	-0.38	1.79e-07	2.976e-06	Under-expressed
CYBA	16q24.2	8.43	8.82	1.01	0.99	-0.38	0.000122	0.0007027	Under-expressed
SYTL4	Xq22.1	8.64	9.02	0.63	0.57	-0.38	2.28e-10	1.29e-08	Under-expressed
DCHS1	11p15.4	9.12	9.51	1.05	1	-0.38	0.0001762	0.0009587	Under-expressed
SLFN12	17q12	4.26	4.65	1.21	1.08	-0.38	0.0007761	0.003328	Under-expressed
EPHA3	3p11.1	9	9.38	1.32	1.14	-0.38	0.001737	0.006492	Under-expressed
PCOLCE2	3q23	6.9	7.29	1.31	1.47	-0.38	0.005635	0.0172	Under-expressed
IGFBP4	17q21.2	11.91	12.3	0.93	0.91	-0.38	3.076e-05	0.0002215	Under-expressed
BEST3	12q15	4.12	4.5	1.13	1.06	-0.38	0.000465	0.002176	Under-expressed
IFFO1	12p13.31	6.48	6.86	0.93	0.89	-0.38	2.696e-05	0.0001977	Under-expressed
LMCD1	3p25.3	8.02	8.4	0.89	0.88	-0.38	1.427e-05	0.000115	Under-expressed
VAV1	19p13.3	5.91	6.29	1.23	1.13	-0.38	0.0011	0.004427	Under-expressed
CBX7	22q13.1	10.47	10.85	0.6	0.56	-0.38	1.15e-10	7.41e-09	Under-expressed
PLEKHO1	1q21.2	9.22	9.6	0.79	0.91	-0.38	7.654e-06	6.822e-05	Under-expressed
ATF7IP2	16p13.2-p13.13	4.73	5.11	1.44	1.3	-0.38	0.005136	0.0159	Under-expressed
TPM3P9	19q13.42	9.29	9.67	1.14	1.05	-0.38	0.0004793	0.002223	Under-expressed
RASGRF2	5q14.1	5.48	5.86	1.04	0.95	-0.38	0.000121	0.0006987	Under-expressed
MAGI2	7q21.11	7.86	8.24	0.66	0.61	-0.38	2.94e-09	1.07e-07	Under-expressed
PARD6G	18q23	7.51	7.89	0.53	0.47	-0.38	9.23e-14	1.7e-11	Under-expressed
DEGS2	14q32.2	6.51	6.89	1.3	1.24	-0.38	0.002565	0.008994	Under-expressed
RPLP0P2	11q12.2	6.72	7.1	1.26	1.13	-0.38	0.001392	0.005397	Under-expressed
CAVIN3	11p15.4	7.11	7.49	1.11	1.16	-0.38	0.0007687	0.0033	Under-expressed
KCTD17	22q12.3	6.38	6.76	0.92	0.99	-0.38	6.751e-05	0.0004305	Under-expressed
RUNDC3B	7q21.12	4.7	5.07	0.89	0.85	-0.38	1.345e-05	0.0001092	Under-expressed
GJD3	17q21.2	6.24	6.62	0.89	0.91	-0.38	2.334e-05	0.000174	Under-expressed
TSPAN2	1p13.2	7.61	7.98	1.11	1.03	-0.38	0.0003811	0.001842	Under-expressed
GLI2	2q14.2	5.82	6.2	1.1	0.99	-0.38	0.0002765	0.001403	Under-expressed
NKD1	16q12.1	5.4	5.78	1.38	1.15	-0.38	0.002759	0.009566	Under-expressed
LAT2	7q11.23	7.82	8.2	1.17	0.9	-0.38	0.0002742	0.001392	Under-expressed
DSEL	18q22.1	7.96	8.34	1.05	0.83	-0.38	6.033e-05	0.0003907	Under-expressed
PINX1	8p23.1	6.31	6.68	0.53	0.44	-0.38	3.52e-14	6.66e-12	Under-expressed
PAK1IP1	6p24.2	9.84	10.22	0.89	0.93	-0.38	3.386e-05	0.0002415	Under-expressed
EMP1	12p13.1	10.12	10.5	1.12	1.1	-0.38	0.0006256	0.002768	Under-expressed
LRP4	11p11.2	6.79	7.16	1.03	1.05	-0.38	0.0002683	0.001366	Under-expressed
PDE4B	1p31.3	9.58	9.95	1.08	0.96	-0.38	0.0002096	0.001106	Under-expressed
PAPLN	14q24.2	7.49	7.87	1.02	0.96	-0.38	0.0001305	0.0007433	Under-expressed
KCNMB4	12q15	6.31	6.69	0.98	0.79	-0.38	2.173e-05	0.0001641	Under-expressed
AJUBA	14q11.2	7.72	8.09	0.95	0.93	-0.38	6.294e-05	0.0004056	Under-expressed
EXTL3	8p21.1	9.53	9.9	0.44	0.44	-0.38	1.33e-16	4.06e-14	Under-expressed
PRRX1	1q24.2	8.97	9.35	1.12	0.96	-0.37	0.0003123	0.001555	Under-expressed
DZIP1	13q32.1	7.12	7.49	1.04	0.94	-0.37	0.0001503	0.0008369	Under-expressed
SLC12A4	16q22.1	9.63	10.01	0.68	0.69	-0.37	4.8e-08	1.024e-06	Under-expressed
ACACB	12q24.11	8.36	8.73	0.79	0.86	-0.37	5.389e-06	5.101e-05	Under-expressed
MAPK4	18q21.1-q21.2	7.42	7.8	1.53	1.06	-0.37	0.004238	0.0136	Under-expressed
TM2D2	8p11.22	9.84	10.22	0.56	0.35	-0.37	8.19e-15	1.77e-12	Under-expressed
ADAMTS1	21q21.3	10.28	10.65	1.38	1.32	-0.37	0.005226	0.0161	Under-expressed
DUSP1	5q35.1	12.82	13.19	1.21	1.07	-0.37	0.00101	0.00413	Under-expressed
MBOAT1	6p22.3	7.67	8.04	0.99	0.74	-0.37	1.998e-05	0.0001533	Under-expressed
MYADM	19q13.42	11.19	11.56	0.72	0.78	-0.37	7.29e-07	9.538e-06	Under-expressed
KLHL29	2p24.1	7.77	8.15	0.9	0.77	-0.37	8.461e-06	7.405e-05	Under-expressed
SVIL	10p11.23	11.05	11.42	0.83	0.9	-0.37	1.54e-05	0.000123	Under-expressed
NPR1	1q21.3	6.08	6.45	1.06	0.93	-0.37	0.000176	0.0009581	Under-expressed
NOVA1	14q12	5.4	5.78	1.3	1.13	-0.37	0.002027	0.007394	Under-expressed
TACC1	8p11.22	10.98	11.36	0.85	0.76	-0.37	4.133e-06	4.088e-05	Under-expressed
LINC00654	20p12.3	3.73	4.1	1.33	1.11	-0.37	0.002282	0.008151	Under-expressed
DTNA	18q12.1	8	8.37	1.22	1.07	-0.37	0.001156	0.004611	Under-expressed
CCDC152	5p12	5.93	6.3	1.02	0.86	-0.37	8.04e-05	0.0004967	Under-expressed
LRRC29	16q22.1	6.15	6.52	0.72	0.68	-0.37	1.47e-07	2.528e-06	Under-expressed
CARD9	9q34.3	4.24	4.61	1.08	1.12	-0.37	0.0006857	0.002994	Under-expressed
CDH3	16q22.1	9.4	9.77	1.11	1.09	-0.37	0.0007099	0.003082	Under-expressed
PLP2	Xp11.23	9.17	9.54	0.81	0.82	-0.37	4.872e-06	4.698e-05	Under-expressed
CFAP300	11q22.1	4.13	4.5	1.35	1.35	-0.37	0.005616	0.0171	Under-expressed
GBP2	1p22.2	9.64	10.01	1	0.95	-0.37	0.0001391	0.0007825	Under-expressed
SEMA3C	7q21.11	10.8	11.17	1.11	1.1	-0.37	0.0007611	0.003273	Under-expressed
TNKS	8p23.1	9.64	10.01	0.58	0.46	-0.37	3.42e-12	4.03e-10	Under-expressed
TUBA1A	12q13.12	10.95	11.32	0.75	0.83	-0.37	2.638e-06	2.827e-05	Under-expressed
PDLIM3	4q35.1	10.31	10.68	1.17	0.98	-0.37	0.000572	0.002565	Under-expressed
SYNC	1p35.1	7.63	8	1.58	1.43	-0.37	0.013	0.0342	Under-expressed
FMO4	1q24.3	5.58	5.95	0.81	0.75	-0.37	2.148e-06	2.37e-05	Under-expressed
MBNL1-AS1	3q25.1	7.12	7.49	0.88	0.88	-0.37	2.699e-05	0.0001977	Under-expressed
TMEM139	7q34	3.68	4.05	1.17	1.25	-0.37	0.002109	0.007651	Under-expressed
PNMA2	8p21.2	3.74	4.11	1.47	1.39	-0.37	0.009332	0.0262	Under-expressed
SPRY2	13q31.1	8.14	8.51	0.73	0.64	-0.37	9.16e-08	1.738e-06	Under-expressed
POU5F1	6p21.33	2.74	3.11	1.64	1.57	-0.37	0.0207	0.0499	Under-expressed
PTGER4	5p13.1	7.05	7.42	1.12	1.04	-0.37	0.0006224	0.002755	Under-expressed
CD79B	17q23.3	5.33	5.7	1.3	1.28	-0.37	0.004074	0.0131	Under-expressed
GNG2	14q22.1	7.12	7.49	0.97	0.88	-0.37	6.981e-05	0.000443	Under-expressed
ERI1	8p23.1	7.33	7.69	0.51	0.35	-0.37	5.18e-16	1.39e-13	Under-expressed
KLF4	9q31.2	9.56	9.92	0.97	0.95	-0.37	0.00013	0.0007406	Under-expressed
HOXD9	2q31.1	6.49	6.86	1.02	1.02	-0.37	0.000298	0.001493	Under-expressed
ALDH1L2	12q23.3	5.58	5.95	1.27	1.14	-0.37	0.002212	0.007946	Under-expressed
ZBTB7C	18q21.1	6.5	6.86	1.29	1.2	-0.37	0.003031	0.0103	Under-expressed
PPIC	5q23.2	8.25	8.62	0.83	0.75	-0.37	3.994e-06	3.983e-05	Under-expressed
TNC	9q33.1	10.58	10.95	1.12	1.08	-0.37	0.0008039	0.00342	Under-expressed
ZNF596	8p23.3	5.65	6.01	0.67	0.6	-0.37	1.21e-08	3.35e-07	Under-expressed
IL1RN	2q14.1	4.92	5.29	1.24	1.37	-0.37	0.004665	0.0147	Under-expressed
PRNP	20p13	11.06	11.43	0.55	0.52	-0.37	1.35e-11	1.26e-09	Under-expressed
GALNT14	2p23.1	5.03	5.39	1.43	1.38	-0.37	0.008629	0.0245	Under-expressed
AMOT	Xq23	8.79	9.16	1	0.94	-0.37	0.0001536	0.0008524	Under-expressed
TNFRSF25	1p36.31	4.85	5.22	1.22	1.34	-0.37	0.004063	0.0131	Under-expressed
GTF2E2	8p12	8.65	9.02	0.46	0.37	-0.37	3.33e-17	1.07e-14	Under-expressed
PDGFD	11q22.3	7.67	8.03	0.99	0.89	-0.37	0.0001052	0.0006225	Under-expressed
DUSP5	10q25.2	8.3	8.67	1.4	1.51	-0.36	0.0114	0.0307	Under-expressed
COL4A3	2q36.3	5.42	5.78	1.31	1.17	-0.36	0.003202	0.0108	Under-expressed
PRKCA	17q24.2	8.92	9.28	1.06	0.89	-0.36	0.0001921	0.001029	Under-expressed
SGCB	4q12	9.16	9.52	0.69	0.66	-0.36	7.68e-08	1.518e-06	Under-expressed
LINC00346	13q34	5.14	5.5	0.95	0.93	-0.36	0.0001096	0.0006429	Under-expressed
ERICH1	8p23.3	7.3	7.67	0.49	0.35	-0.36	1.41e-16	4.1e-14	Under-expressed
STEAP3	2q14.2	8.36	8.72	0.77	0.85	-0.36	6.775e-06	6.157e-05	Under-expressed
CD200	3q13.2	6.72	7.08	1.11	1.06	-0.36	0.0007516	0.003239	Under-expressed
SPRED1	15q14	8.43	8.8	0.82	0.69	-0.36	1.731e-06	1.975e-05	Under-expressed
SLC1A3	5p13.2	6.6	6.97	1.13	1.03	-0.36	0.0007924	0.003382	Under-expressed
GGTA1P	9q33.2	6.18	6.54	1	0.85	-0.36	8.862e-05	0.0005396	Under-expressed
REEP4	8p21.3	7.79	8.15	0.56	0.56	-0.36	2.07e-10	1.2e-08	Under-expressed
CD164L2	1p36.11	5.26	5.62	1.09	1.13	-0.36	0.001021	0.004165	Under-expressed
B3GAT1	11q25	8.75	9.11	1.73	1.36	-0.36	0.0193	0.0469	Under-expressed
CDC42EP3	2p22.2	9.92	10.28	0.81	0.77	-0.36	4.602e-06	4.476e-05	Under-expressed
RBM20	10q25.2	3.65	4.01	1.28	1.15	-0.36	0.002801	0.00969	Under-expressed
SLC23A1	5q31.2	7.13	7.49	1.31	1.35	-0.36	0.006517	0.0193	Under-expressed
GADD45B	19p13.3	10.25	10.6	1.25	1.26	-0.36	0.003877	0.0126	Under-expressed
KITLG	12q21.32	8.45	8.81	0.89	0.88	-0.36	5.05e-05	0.0003366	Under-expressed
RIN3	14q32.12	7.87	8.23	0.78	0.77	-0.36	3.36e-06	3.451e-05	Under-expressed
C16ORF86	16q22.1	5.04	5.4	0.78	0.87	-0.36	1.427e-05	0.000115	Under-expressed
CRABP2	1q23.1	7.68	8.03	1.46	1.59	-0.36	0.018	0.0445	Under-expressed
SLC16A4	1p13.3	5.6	5.96	0.97	0.86	-0.36	8.726e-05	0.0005328	Under-expressed
CLIP2	7q11.23	8.41	8.76	0.71	0.74	-0.36	1e-06	1.245e-05	Under-expressed
CXCL12	10q11.21	8.77	9.13	1.18	0.98	-0.36	0.0009281	0.003852	Under-expressed
NPTX1	17q25.3	5.23	5.59	1.4	1.37	-0.36	0.009346	0.0262	Under-expressed
PPP1R3G	6p25.1	4.86	5.21	0.93	0.97	-0.36	0.0001648	0.0009023	Under-expressed
GALM	2p22.1	8.4	8.76	1.24	1.07	-0.36	0.001971	0.007233	Under-expressed
ADAMTS10	19p13.2	6	6.36	1.09	1.05	-0.36	0.0008094	0.003441	Under-expressed
TNFAIP8	5q23.1	8.46	8.81	1.07	0.88	-0.36	0.0002564	0.001314	Under-expressed
EFHD1	2q37.1	7.27	7.63	1.01	1	-0.36	0.0003632	0.001771	Under-expressed
GLI3	7p14.1	7.63	7.98	0.96	0.88	-0.36	9.852e-05	0.0005902	Under-expressed
SATB1	3p24.3	9.53	9.89	1.11	0.81	-0.36	0.0002334	0.001211	Under-expressed
SAMD4A	14q22.2	8.24	8.6	0.89	0.86	-0.36	4.501e-05	0.0003056	Under-expressed
PITPNM2	12q24.31	7.09	7.44	0.7	0.67	-0.36	2.17e-07	3.473e-06	Under-expressed
GLB1L2	11q25	11.29	11.64	0.88	0.77	-0.36	1.707e-05	0.000134	Under-expressed
LAYN	11q23.1	7.02	7.38	0.97	0.93	-0.36	0.0001743	0.0009504	Under-expressed
DDB2	11p11.2	8.17	8.52	0.66	0.65	-0.36	7.51e-08	1.498e-06	Under-expressed
PARP6	15q23	8.41	8.77	1.15	1.03	-0.35	0.0011	0.004427	Under-expressed
GAS6	13q34	10.69	11.04	0.87	0.85	-0.35	3.467e-05	0.0002461	Under-expressed
NEURL1B	5q35.1	9.09	9.44	0.77	0.72	-0.35	2.11e-06	2.333e-05	Under-expressed
SOWAHA	5q31.1	5.38	5.74	1.15	1.19	-0.35	0.002307	0.008221	Under-expressed
LYPD6B	2q23.2	6.36	6.71	1.38	1.21	-0.35	0.006228	0.0186	Under-expressed
RASGEF1A	10q11.21	5.16	5.51	1.07	0.97	-0.35	0.0005402	0.00245	Under-expressed
WNK4	17q21.2	9.67	10.02	1.47	1.18	-0.35	0.007824	0.0226	Under-expressed
TDRP	8p23.3	9.16	9.51	0.61	0.49	-0.35	3.99e-10	2.09e-08	Under-expressed
ACKR1	1q23.2	8.74	9.09	1.26	1.36	-0.35	0.006707	0.0198	Under-expressed
ACSL4	Xq23	8.41	8.76	0.88	0.86	-0.35	5.184e-05	0.0003446	Under-expressed
PAMR1	11p13	8.1	8.45	1.18	1.04	-0.35	0.001423	0.005496	Under-expressed
DNAH9	17p12	5.18	5.54	1.15	1.09	-0.35	0.001581	0.005996	Under-expressed
CEBPB	20q13.13	9.1	9.45	0.77	0.91	-0.35	2.805e-05	0.0002043	Under-expressed
SFRP1	8p11.21	10.22	10.57	1.33	1.15	-0.35	0.004297	0.0137	Under-expressed
TLR2	4q31.3	6.31	6.66	0.95	0.93	-0.35	0.0001869	0.001004	Under-expressed
ANO1	11q13.3	8.82	9.17	1.02	0.93	-0.35	0.0003008	0.001505	Under-expressed
SERTAD4-AS1	1q32.2	4.64	4.99	1.12	1.14	-0.35	0.001757	0.006558	Under-expressed
EPHA4	2q36.1	7.77	8.12	1.02	0.83	-0.35	0.0001609	0.0008841	Under-expressed
DPYSL2	8p21.2	9.12	9.47	0.82	0.73	-0.35	6.751e-06	6.144e-05	Under-expressed
NAP1L3	Xq21.32	5.72	6.07	1.1	0.88	-0.35	0.0004095	0.00195	Under-expressed
ANXA2P1	4q31.3	4.2	4.55	1	0.93	-0.35	0.0002704	0.001374	Under-expressed
MIPEP	13q12.12	9.65	10	1.49	1.53	-0.35	0.019	0.0464	Under-expressed
KLHL13	Xq24	6.79	7.14	1	0.84	-0.35	0.0001366	0.0007698	Under-expressed
HSPB1	7q11.23	12.5	12.85	1.19	1.11	-0.35	0.00221	0.007945	Under-expressed
ADAM11	17q21.31	4.96	5.31	0.84	0.76	-0.35	1.107e-05	9.23e-05	Under-expressed
OLFM1	9q34.3	8.45	8.8	1.09	0.71	-0.35	0.0001307	0.0007438	Under-expressed
TMEM176B	7q36.1	8.19	8.54	1.2	1.04	-0.35	0.001703	0.006382	Under-expressed
ANO6	12q12	9.58	9.93	0.87	0.84	-0.35	4.398e-05	0.0003011	Under-expressed
IGF1	12q23.2	8.99	9.34	1.72	1.29	-0.35	0.0206	0.0496	Under-expressed
PIK3R6	17p13.1	3.76	4.11	1.01	1.02	-0.35	0.0005179	0.002369	Under-expressed
B4GALT6	18q12.1	7	7.35	0.71	0.74	-0.35	1.404e-06	1.658e-05	Under-expressed
PLA2G4A	1q31.1	6.93	7.28	1.12	0.94	-0.35	0.0007111	0.003086	Under-expressed
ITGA3	17q21.33	10.12	10.47	0.72	0.74	-0.35	1.982e-06	2.213e-05	Under-expressed
FZD10	12q24.33	5.79	6.14	1.22	1.13	-0.35	0.002913	0.009993	Under-expressed
CCL5	17q12	7.91	8.26	1.25	1.16	-0.35	0.003648	0.012	Under-expressed
A2M-AS1	12p13.31	5.26	5.6	0.7	0.61	-0.35	1.64e-07	2.773e-06	Under-expressed
ZNF578	19q13.41	5.27	5.62	1.39	1.1	-0.35	0.005242	0.0162	Under-expressed
MPDU1	17p13.1	10.36	10.71	0.78	0.58	-0.35	5.16e-07	7.212e-06	Under-expressed
CCDC82	11q21	7.29	7.64	0.69	0.59	-0.35	9.84e-08	1.831e-06	Under-expressed
IER5	1q25.3	7.71	8.05	0.91	0.95	-0.35	0.0001865	0.001002	Under-expressed
SLC49A3	4p16.3	5.87	6.21	1.09	1.01	-0.35	0.0009052	0.003768	Under-expressed
LDHB	12p12.1	11.17	11.51	1.12	1.05	-0.35	0.001318	0.005145	Under-expressed
STK32B	4p16.2	2.95	3.29	1.1	0.98	-0.35	0.0008344	0.003532	Under-expressed
RASD2	22q12.3	8.29	8.64	0.84	0.9	-0.35	6.988e-05	0.000443	Under-expressed
PLSCR4	3q24	7.42	7.77	1.05	0.89	-0.35	0.000354	0.001731	Under-expressed
FOXO1	13q14.11	8.75	9.1	0.63	0.55	-0.35	6.47e-09	1.99e-07	Under-expressed
NDN	15q11.2	9.21	9.56	0.73	0.69	-0.35	1.203e-06	1.462e-05	Under-expressed
MUC20	3q29	8.02	8.36	1.27	1.25	-0.35	0.005643	0.0172	Under-expressed
SUSD3	9q22.31	4.11	4.46	1.23	1.17	-0.35	0.003632	0.0119	Under-expressed
A1BG-AS1	19q13.43	4.73	5.08	1.14	0.95	-0.35	0.0009145	0.003803	Under-expressed
JHY	11q24.1	6.36	6.7	1.29	0.92	-0.34	0.001972	0.007234	Under-expressed
CCDC102A	16q21	7.49	7.83	0.61	0.64	-0.34	4.71e-08	1.01e-06	Under-expressed
BTG3	21q21.1	8.06	8.41	0.77	0.69	-0.34	2.549e-06	2.748e-05	Under-expressed
SP6	17q21.32	6.09	6.43	0.86	0.93	-0.34	0.0001112	0.000651	Under-expressed
EMCN	4q24	7.83	8.17	0.93	0.83	-0.34	8.706e-05	0.0005318	Under-expressed
PIGZ	3q29	7.06	7.4	0.62	0.59	-0.34	1.52e-08	4.03e-07	Under-expressed
NT5C	17q25.1	8.36	8.71	0.98	0.81	-0.34	0.0001238	0.0007104	Under-expressed
S1PR3	9q22.1	8.51	8.86	1.05	1.01	-0.34	0.0007652	0.003286	Under-expressed
XPO7	8p21.3	10.13	10.47	0.39	0.38	-0.34	5.15e-18	1.73e-15	Under-expressed
ALDH3A2	17p11.2	11.35	11.69	0.57	0.61	-0.34	8.61e-09	2.53e-07	Under-expressed
ZDHHC1	16q22.1	7.59	7.93	0.75	0.65	-0.34	1.139e-06	1.394e-05	Under-expressed
SV2A	1q21.2	6.18	6.52	1.06	0.95	-0.34	0.0006006	0.002671	Under-expressed
ST6GALNAC1	17q25.1	8.86	9.21	1.45	1.34	-0.34	0.013	0.0342	Under-expressed
TOX	8q12.1	5.86	6.2	1.42	1.38	-0.34	0.0133	0.0349	Under-expressed
PDGFRA	4q12	8.29	8.64	1.38	1.08	-0.34	0.005367	0.0165	Under-expressed
CD69	12p13.31	5.97	6.31	1.54	1.34	-0.34	0.0169	0.0422	Under-expressed
JCAD	10p11.23	9.09	9.43	0.94	0.88	-0.34	0.0001562	0.0008628	Under-expressed
NAV3	12q21.2	6.03	6.37	1.21	1.16	-0.34	0.003757	0.0123	Under-expressed
MMP16	8q21.3	3.44	3.78	1.57	1.35	-0.34	0.0187	0.0459	Under-expressed
MEF2C	5q14.3	8.14	8.48	0.92	0.9	-0.34	0.00017	0.0009285	Under-expressed
RIPOR3	20q13.13	3.91	4.25	1.08	1.06	-0.34	0.00131	0.005124	Under-expressed
CST3	20p11.21	12.62	12.96	0.8	0.72	-0.34	8.575e-06	7.484e-05	Under-expressed
FBXL7	5p15.1	8.29	8.63	0.71	0.56	-0.34	1.26e-07	2.254e-06	Under-expressed
HBB	11p15.4	6.42	6.76	1.51	1.41	-0.34	0.0186	0.0457	Under-expressed
SEC14L2	22q12.2	10.87	11.21	0.91	0.76	-0.34	4.692e-05	0.0003175	Under-expressed
EOGT	3p14.1	8.6	8.94	0.58	0.61	-0.34	1.67e-08	4.3e-07	Under-expressed
SLC26A4-AS1	7q22.3	6.15	6.49	1.36	1.44	-0.34	0.0144	0.037	Under-expressed
ARHGAP10	4q31.23	8.54	8.88	0.76	0.75	-0.34	7.198e-06	6.476e-05	Under-expressed
SEMA6A	5q23.1	8.53	8.86	1.29	1.17	-0.34	0.005494	0.0168	Under-expressed
RAB27A	15q21.3	10.22	10.56	1.15	1.08	-0.34	0.002285	0.008158	Under-expressed
ARHGAP26	5q31.3	8.52	8.86	0.76	0.68	-0.34	2.97e-06	3.124e-05	Under-expressed
ELF4	Xq26.1	7.03	7.37	0.93	0.99	-0.34	0.0004042	0.001931	Under-expressed
ARG2	14q24.1	11.62	11.96	1.27	1.17	-0.34	0.00521	0.0161	Under-expressed
ACTN1	14q24.1|14q22-q24	12.16	12.5	0.67	0.72	-0.34	1.13e-06	1.385e-05	Under-expressed
LRMP	12p12.1	4.76	5.1	1.24	1.26	-0.34	0.006459	0.0192	Under-expressed
MEGF6	1p36.32	9.49	9.83	0.86	0.84	-0.34	6.75e-05	0.0004305	Under-expressed
ARL4A	7p21.3	7.97	8.31	0.81	0.69	-0.34	7.359e-06	6.607e-05	Under-expressed
IRS1	2q36.3	9.49	9.83	1.03	1.06	-0.34	0.001172	0.004667	Under-expressed
CXCR6	3p21.31	5.05	5.39	1.27	1.17	-0.34	0.00531	0.0164	Under-expressed
MDFIC	7q31.1-q31.2	8.01	8.34	0.86	0.77	-0.34	3.618e-05	0.0002554	Under-expressed
MPZL2	11q23.3	10.23	10.57	0.75	0.73	-0.34	4.824e-06	4.662e-05	Under-expressed
ST6GAL1	3q27.3	11.91	12.25	1.37	1.32	-0.34	0.0116	0.0312	Under-expressed
TNFAIP2	14q32.32	9.4	9.74	1.07	1.26	-0.34	0.003627	0.0119	Under-expressed
SERPING1	11q12.1	11.45	11.79	0.96	0.97	-0.34	0.0004735	0.002207	Under-expressed
PTEN	10q23.31	10.17	10.5	1.01	0.66	-0.34	7.99e-05	0.0004939	Under-expressed
PDZD4	Xq28	7.95	8.29	0.9	0.75	-0.34	4.731e-05	0.0003193	Under-expressed
MAGEH1	Xp11.21	9.88	10.21	0.85	0.9	-0.34	0.0001085	0.0006371	Under-expressed
IL34	16q22.1	6.02	6.35	1.03	0.92	-0.34	0.0005439	0.002462	Under-expressed
ARSI	5q32	4.26	4.6	1.04	1.18	-0.34	0.002292	0.008181	Under-expressed
TMEM173	5q31.2	8.5	8.84	0.9	0.91	-0.34	0.0001935	0.001035	Under-expressed
SUSD4	1q41	7.47	7.8	1.21	0.86	-0.34	0.001297	0.005085	Under-expressed
HSFX2	Xq28	4.69	5.02	0.68	0.67	-0.34	6.33e-07	8.536e-06	Under-expressed
TNFAIP8L3	15q21.2	5.46	5.8	1.14	1.05	-0.34	0.002041	0.007441	Under-expressed
FAM19A2	12q14.1	4.46	4.8	1.27	1.19	-0.34	0.006099	0.0183	Under-expressed
LGI4	19q13.12|19q13.11	6.7	7.04	1.1	1.07	-0.34	0.001896	0.006991	Under-expressed
ODF3B	22q13.33	6.77	7.11	1.08	1.09	-0.34	0.001912	0.007048	Under-expressed
NIPAL3	1p36.11	11.07	11.4	1.08	1.05	-0.33	0.001584	0.006006	Under-expressed
BCAR3	1p22.1	7.86	8.2	0.73	0.7	-0.33	2.78e-06	2.968e-05	Under-expressed
SH3BP1	22q13.1	6.99	7.32	0.85	0.87	-0.33	0.0001012	0.0006033	Under-expressed
PALM	19p13.3	9.63	9.97	0.71	0.64	-0.33	9.41e-07	1.182e-05	Under-expressed
MARVELD1	10q24.2	9.02	9.36	0.91	0.9	-0.33	0.0002086	0.001101	Under-expressed
SELP	1q24.2	7.56	7.9	1.08	0.93	-0.33	0.0008415	0.003553	Under-expressed
SPAAR	9p13.3	2.51	2.84	1.05	0.96	-0.33	0.0008689	0.003644	Under-expressed
DMGDH	5q14.1	4.42	4.75	1	1.01	-0.33	0.000886	0.003702	Under-expressed
PALMD	1p21.2	8.6	8.93	0.66	0.65	-0.33	4.47e-07	6.424e-06	Under-expressed
ECM1	1q21.2	7.33	7.66	0.89	0.93	-0.33	0.0002367	0.001226	Under-expressed
MAK16	8p12	8	8.33	0.45	0.33	-0.33	3.69e-16	1.01e-13	Under-expressed
GDPD3	16p11.2	4.01	4.34	1.32	1.38	-0.33	0.013	0.0341	Under-expressed
MBNL2	13q32.1	9.34	9.67	0.88	0.78	-0.33	6.127e-05	0.0003959	Under-expressed
PAPPA	9q33.1	4.68	5.01	1.22	1.24	-0.33	0.006415	0.0191	Under-expressed
SH2D3A	19p13.3	8.11	8.44	0.82	0.82	-0.33	4.936e-05	0.0003308	Under-expressed
WLS	1p31.3	11.16	11.49	0.84	0.59	-0.33	4.828e-06	4.662e-05	Under-expressed
ASH2L	8p11.23	9.61	9.94	0.49	0.21	-0.33	1.38e-16	4.1e-14	Under-expressed
FILIP1L	3q12.1	9.35	9.68	1.21	1.29	-0.33	0.007532	0.0219	Under-expressed
SP140L	2q37.1	6.69	7.02	1.11	0.96	-0.33	0.001382	0.005361	Under-expressed
SEMA3B	3p21.31	8.29	8.62	0.9	0.94	-0.33	0.0003038	0.001519	Under-expressed
HSPA2	14q23.3	7.21	7.54	0.99	0.97	-0.33	0.000692	0.003016	Under-expressed
SLIT3	5q34-q35.1	7.47	7.81	1.21	1.16	-0.33	0.004877	0.0153	Under-expressed
GALNS	16q24.3	8.36	8.69	0.66	0.57	-0.33	1.03e-07	1.89e-06	Under-expressed
MATN2	8q22.1-q22.2	10.7	11.03	1.05	0.9	-0.33	0.0007059	0.003067	Under-expressed
SECTM1	17q25.3	8.13	8.46	1.3	1.12	-0.33	0.006221	0.0186	Under-expressed
RCOR2	11q13.1	3.37	3.7	1.22	1.15	-0.33	0.004953	0.0154	Under-expressed
TMEM51	1p36.21	7.72	8.05	0.62	0.62	-0.33	1.28e-07	2.277e-06	Under-expressed
C7ORF31	7p15.3	5.29	5.62	0.97	0.94	-0.33	0.0005515	0.002485	Under-expressed
HCG26	6p21.33	4.99	5.32	1.31	1.14	-0.33	0.006882	0.0202	Under-expressed
METTL27	7q11.23	6.82	7.15	1.15	1.07	-0.33	0.002834	0.00978	Under-expressed
N4BP2L1	13q13.1	7.33	7.66	0.88	0.8	-0.33	9.056e-05	0.0005489	Under-expressed
C9ORF47	9q22.1	3.08	3.41	1.18	1.09	-0.33	0.003418	0.0113	Under-expressed
SYNPO	5q33.1	10.33	10.66	0.85	0.88	-0.33	0.0001316	0.0007476	Under-expressed
EPS8L1	19q13.42	9.5	9.83	0.88	0.78	-0.33	7.605e-05	0.000476	Under-expressed
MIR4697HG	11q25	6.63	6.95	1.15	1.01	-0.33	0.002273	0.008121	Under-expressed
TPST2	22q12.1	8.36	8.69	0.62	0.67	-0.33	3.97e-07	5.811e-06	Under-expressed
SH2D4A	8p21.3	8.25	8.58	0.53	0.57	-0.33	3.81e-09	1.32e-07	Under-expressed
SEMA3F	3p21.31	9.95	10.28	0.73	0.77	-0.33	1.131e-05	9.414e-05	Under-expressed
PEAK1	15q24.3	8.36	8.69	0.98	0.92	-0.33	0.0005457	0.002465	Under-expressed
PLA2G5	1p36.13	6.96	7.29	0.9	0.84	-0.33	0.0001542	0.0008547	Under-expressed
PLBD1	12p13.1	6.63	6.96	0.94	0.91	-0.33	0.0003892	0.001873	Under-expressed
GIMAP5	7q36.1	7.62	7.94	0.85	0.79	-0.33	6.818e-05	0.0004343	Under-expressed
PARD6G-AS1	18q23	3.73	4.06	1.01	0.86	-0.33	0.0004454	0.002097	Under-expressed
MIR99AHG	21q21.1	6.27	6.59	1.05	0.85	-0.33	0.0006424	0.00283	Under-expressed
PER2	2q37.3	9.08	9.41	0.66	0.79	-0.33	8.285e-06	7.292e-05	Under-expressed
COX4I2	20q11.21	4.13	4.45	1.32	1.36	-0.33	0.014	0.0363	Under-expressed
TMSB15B	Xq22.2	4.57	4.9	1.44	1.27	-0.33	0.0156	0.0396	Under-expressed
DNM1P35	15q24.2	3.83	4.16	0.96	1.02	-0.33	0.0009572	0.003947	Under-expressed
OR7E91P	2p13.3	3.98	4.31	1.41	1.26	-0.33	0.0138	0.0359	Under-expressed
SFXN3	10q24.31	8.34	8.67	0.71	0.75	-0.33	8.463e-06	7.405e-05	Under-expressed
NUDT10	Xp11.22	7.59	7.91	1.19	1.02	-0.33	0.003155	0.0106	Under-expressed
COLCA2	11q23.1	5.1	5.43	0.78	0.8	-0.32	3.698e-05	0.0002598	Under-expressed
PDCD4-AS1	10q25.2	5.6	5.92	0.57	0.51	-0.32	3.3e-09	1.17e-07	Under-expressed
MAP3K20	2q31.1	10.23	10.56	0.91	0.87	-0.32	0.000257	0.001317	Under-expressed
SLC40A1	2q32.2	10.19	10.52	0.87	0.83	-0.32	0.0001227	0.0007061	Under-expressed
ARMCX2	Xq22.1	9.44	9.76	1.06	0.89	-0.32	0.0008896	0.003716	Under-expressed
ALAD	9q32	9.84	10.17	0.57	0.65	-0.32	1.39e-07	2.413e-06	Under-expressed
KIAA1755	20q11.23	6.34	6.66	1.14	1.01	-0.32	0.002471	0.008728	Under-expressed
KLF5	13q22.1	9.31	9.64	0.94	1.04	-0.32	0.0009925	0.004068	Under-expressed
CD160	1q21.1	2.69	3.01	0.85	0.96	-0.32	0.0003401	0.001669	Under-expressed
AMPH	7p14.1	3.76	4.09	1.17	1.08	-0.32	0.003825	0.0124	Under-expressed
MR1	1q25.3	6.09	6.42	0.93	0.9	-0.32	0.0003828	0.001848	Under-expressed
CCDC183	9q34.3	6.09	6.42	1.08	0.92	-0.32	0.00119	0.004721	Under-expressed
P2RY13	3q25.1	4.93	5.25	1.19	1.06	-0.32	0.004045	0.013	Under-expressed
MRC2	17q23.2	10	10.32	0.89	0.86	-0.32	0.0002358	0.001221	Under-expressed
NNAT	20q11.23	3.56	3.88	1.55	1.22	-0.32	0.02	0.0484	Under-expressed
PIK3CD	1p36.22	7.04	7.36	0.98	0.95	-0.32	0.0007948	0.00339	Under-expressed
PMP22	17p12	8.89	9.21	0.96	0.88	-0.32	0.000453	0.002127	Under-expressed
DTX2	7q11.23	8.88	9.21	0.64	0.58	-0.32	1.73e-07	2.898e-06	Under-expressed
KIAA1324	1p13.3	12.81	13.13	1.35	1	-0.32	0.006614	0.0196	Under-expressed
MMP2	16q12.2	10.63	10.95	1.08	0.97	-0.32	0.001657	0.006242	Under-expressed
HIC1	17p13.3	6.91	7.23	0.91	0.96	-0.32	0.0005713	0.002563	Under-expressed
CDIP1	16p13.3	8.9	9.22	0.74	0.74	-0.32	1.287e-05	0.0001051	Under-expressed
HTRA1	10q26.13	9.85	10.17	0.74	0.7	-0.32	8.391e-06	7.364e-05	Under-expressed
CCDC3	10p13	8.11	8.43	1.04	1.12	-0.32	0.002774	0.009605	Under-expressed
MPP1	Xq28	8.82	9.14	0.69	0.53	-0.32	2.27e-07	3.619e-06	Under-expressed
MYO15A	17p11.2	2.96	3.28	0.93	1.01	-0.32	0.0008996	0.00375	Under-expressed
NEU1	6p21.33	10.57	10.89	1.27	0.95	-0.32	0.004104	0.0132	Under-expressed
MAML2	11q21	7.32	7.65	1.41	1.35	-0.32	0.0189	0.0462	Under-expressed
FZD1	7q21.13	9.69	10.01	0.6	0.61	-0.32	1.43e-07	2.48e-06	Under-expressed
SLC25A18	22q11.21	6.65	6.97	1.39	1.36	-0.32	0.0188	0.046	Under-expressed
SLC20A2	8p11.21	9.18	9.5	0.61	0.44	-0.32	2.73e-09	1e-07	Under-expressed
PLEKHO2	15q22.31	9.08	9.4	0.64	0.69	-0.32	1.583e-06	1.836e-05	Under-expressed
CISH	3p21.2	7.34	7.66	0.73	0.73	-0.32	1.272e-05	0.0001041	Under-expressed
C20ORF194	20p13	8.32	8.64	0.74	0.76	-0.32	2.085e-05	0.0001587	Under-expressed
TRADD	16q22.1	8.85	9.17	0.66	0.6	-0.32	4.5e-07	6.452e-06	Under-expressed
SNPH	20p13	7.41	7.73	1.01	0.9	-0.32	0.0008391	0.003546	Under-expressed
DCBLD2	3q12.1|3	8.96	9.27	0.68	0.56	-0.32	4.01e-07	5.871e-06	Under-expressed
EPAS1	2p21	11.43	11.75	0.79	0.73	-0.32	2.865e-05	0.0002078	Under-expressed
TBX3	12q24.21	12.25	12.57	0.8	0.62	-0.32	9.67e-06	8.236e-05	Under-expressed
CPPED1	16p13.12	8.7	9.01	0.67	0.49	-0.32	8.63e-08	1.661e-06	Under-expressed
IL18	11q23.1	5.73	6.04	1.08	1.08	-0.32	0.003195	0.0107	Under-expressed
SERTAD1	19q13.2	8.72	9.04	0.96	0.93	-0.32	0.0007567	0.00326	Under-expressed
GPR153	1p36.31	6.78	7.1	0.81	0.89	-0.32	0.000197	0.001052	Under-expressed
RARB	3p24.2	7.44	7.76	0.75	0.7	-0.32	1.192e-05	9.848e-05	Under-expressed
TNFSF12	17p13.1	9.16	9.48	0.55	0.58	-0.32	2.61e-08	6.31e-07	Under-expressed
ACAP1	17p13.1	5.82	6.14	1.25	1.22	-0.32	0.009829	0.0273	Under-expressed
TLE6	19p13.3	3.42	3.74	1.19	1.23	-0.32	0.008471	0.0241	Under-expressed
MAP3K14	17q21.31	8.17	8.48	0.69	0.75	-0.32	1.231e-05	0.0001013	Under-expressed
FBXO31	16q24.2	9.09	9.41	0.48	0.47	-0.32	7.5e-11	5.19e-09	Under-expressed
DEF6	6p21.31	8.98	9.3	0.75	0.63	-0.32	5.259e-06	4.993e-05	Under-expressed
APBB1	11p15.4	9.22	9.53	0.65	0.7	-0.32	3.307e-06	3.407e-05	Under-expressed
LYRM9	17q11.2	7.82	8.14	0.58	0.47	-0.32	3.59e-09	1.25e-07	Under-expressed
BIN1	2q14.3	10.1	10.41	0.67	0.72	-0.32	5.624e-06	5.275e-05	Under-expressed
ITPR1	3p26.1	9.91	10.22	1.27	1.23	-0.32	0.011	0.0298	Under-expressed
RCBTB2	13q14.2	8.26	8.58	0.57	0.53	-0.31	1.34e-08	3.66e-07	Under-expressed
RGL1	1q25.3	8.34	8.65	0.88	0.78	-0.31	0.0001512	0.0008404	Under-expressed
STAT6	12q13.3	11.64	11.96	0.65	0.48	-0.31	5.2e-08	1.093e-06	Under-expressed
FES	15q26.1	7.88	8.19	0.86	0.82	-0.31	0.0001631	0.0008941	Under-expressed
ZNF671	19q13.43	6.81	7.12	1.04	0.89	-0.31	0.001161	0.004626	Under-expressed
PMEL	12q13.2	4.28	4.6	0.91	0.8	-0.31	0.0002322	0.001205	Under-expressed
DDHD2	8p11.23	9.61	9.92	0.64	0.45	-0.31	2.2e-08	5.43e-07	Under-expressed
GRK5	10q26.11	7.17	7.48	0.7	0.72	-0.31	1.059e-05	8.919e-05	Under-expressed
POU2F2	19q13.2	5.76	6.07	0.93	0.92	-0.31	0.000655	0.002884	Under-expressed
DIXDC1	11q23.1	9.26	9.57	0.79	0.77	-0.31	5.849e-05	0.0003821	Under-expressed
ZNF469	16q24.2	6.07	6.39	1.09	1.03	-0.31	0.002974	0.0102	Under-expressed
SOD3	4p15.2	10.31	10.62	1.03	1.01	-0.31	0.002001	0.007324	Under-expressed
B3GALT4	6p21.32	7.89	8.2	0.72	0.58	-0.31	1.945e-06	2.177e-05	Under-expressed
NAGS	17q21.31	4.8	5.11	0.75	0.74	-0.31	2.969e-05	0.0002144	Under-expressed
CALD1	7q33	13.19	13.5	0.8	0.82	-0.31	0.0001079	0.0006353	Under-expressed
PBXIP1	1q21.3	11.63	11.94	0.47	0.46	-0.31	3.2e-11	2.69e-09	Under-expressed
LMO4	1p22.3	9.59	9.91	0.64	0.64	-0.31	1.236e-06	1.491e-05	Under-expressed
FOXD2-AS1	1p33	4.98	5.29	0.85	0.91	-0.31	0.0004062	0.001939	Under-expressed
SNCAIP	5q23.2	6.2	6.51	1.21	1.33	-0.31	0.014	0.0363	Under-expressed
RUSC2	9p13.3	8.9	9.21	0.65	0.63	-0.31	1.38e-06	1.635e-05	Under-expressed
CSRP2	12q21.2	8.26	8.57	1.12	1.11	-0.31	0.005078	0.0158	Under-expressed
MYL6B	12q13.2	9.04	9.35	0.72	0.84	-0.31	7.515e-05	0.0004719	Under-expressed
LDLRAD2	1p36.12	7.01	7.32	0.97	1.06	-0.31	0.00213	0.007717	Under-expressed
BGLAP	1q22	5.58	5.89	0.9	0.91	-0.31	0.000565	0.002541	Under-expressed
PART1	5q12.1	10.24	10.55	1.23	1.09	-0.31	0.007256	0.0212	Under-expressed
C1S	12p13.31	11.46	11.77	1.11	1.03	-0.31	0.003568	0.0117	Under-expressed
MLYCD	16q23.3	8.24	8.55	0.56	0.46	-0.31	3.09e-09	1.11e-07	Under-expressed
LOC100132215	2p15	3.72	4.03	1.18	1.24	-0.31	0.0102	0.0282	Under-expressed
RARG	12q13.13	8.2	8.51	0.87	0.84	-0.31	0.0002936	0.001474	Under-expressed
CSF3R	1p34.3	5.56	5.87	1.05	1.05	-0.31	0.00302	0.0103	Under-expressed
ZNF532	18q21.32	10.91	11.22	0.7	0.7	-0.31	1.105e-05	9.215e-05	Under-expressed
C9ORF3	9q22.32	8.66	8.97	0.7	0.75	-0.31	2.298e-05	0.000172	Under-expressed
RASGRP4	19q13.2	3.46	3.77	1	1.03	-0.31	0.002269	0.008112	Under-expressed
VAV3	1p13.3	6.4	6.71	1.12	1.1	-0.31	0.005162	0.016	Under-expressed
SPACA6	19q13.41	5.64	5.95	0.91	0.99	-0.31	0.001136	0.004548	Under-expressed
SYT11	1q22	8.22	8.52	1.03	0.91	-0.31	0.001476	0.005672	Under-expressed
EHBP1L1	11q13.1	9.85	10.15	0.66	0.8	-0.31	2.729e-05	0.0001995	Under-expressed
AGAP11	10q23.2	5.6	5.91	1.22	1.26	-0.31	0.0126	0.0333	Under-expressed
PLD4	14q32.33	5.95	6.26	1.22	1.14	-0.31	0.008708	0.0247	Under-expressed
ARMH1	1p34.1	4.06	4.36	1.2	1.2	-0.31	0.009898	0.0275	Under-expressed
APLF	2p13.3	4.68	4.99	0.88	0.82	-0.31	0.0002992	0.001498	Under-expressed
GALNT6	12q13.13	5.27	5.58	1	1.01	-0.31	0.002115	0.007671	Under-expressed
WFS1	4p16.1	10.79	11.1	0.56	0.54	-0.31	2.95e-08	6.97e-07	Under-expressed
PIEZO2	18p11.22-p11.21	5.95	6.26	1.35	1.23	-0.31	0.0168	0.0421	Under-expressed
AXL	19q13.2	9.12	9.43	0.92	0.82	-0.31	0.0004092	0.001949	Under-expressed
C12ORF57	12p13.31	11.06	11.37	0.78	0.7	-0.31	3.74e-05	0.0002621	Under-expressed
TIMP1	Xp11.3	11.63	11.94	0.98	1.05	-0.31	0.002399	0.008504	Under-expressed
ERLIN2	8p11.23	10.91	11.21	0.68	0.46	-0.31	1.75e-07	2.923e-06	Under-expressed
CCNJL	5q33.3	4.44	4.74	1.23	1.1	-0.31	0.008213	0.0235	Under-expressed
NR2F1	5q15	8.67	8.98	1.1	0.99	-0.31	0.00331	0.0111	Under-expressed
KANK3	19p13.2	6.91	7.21	0.76	0.71	-0.31	3.107e-05	0.0002236	Under-expressed
FAM66C	12p13.31	4.62	4.93	0.93	0.78	-0.31	0.0003464	0.001699	Under-expressed
B3GNT7	2q37.1|2q37.1	5.91	6.21	0.86	0.94	-0.31	0.0006844	0.002989	Under-expressed
KIAA0513	16q24.1	8.72	9.02	0.73	0.71	-0.31	2.32e-05	0.0001732	Under-expressed
SELENOP	5p12	12.5	12.81	1.09	0.77	-0.3	0.001185	0.004706	Under-expressed
ADCY4	14q12	6.75	7.05	0.96	0.92	-0.3	0.0011	0.004427	Under-expressed
DHRS4L2	14q11.2	8.42	8.72	0.67	0.72	-0.3	1.27e-05	0.000104	Under-expressed
TLL1	4q32.3	5.03	5.34	1.22	1.06	-0.3	0.007263	0.0212	Under-expressed
MMP14	14q11.2	10.44	10.74	0.91	0.81	-0.3	0.0004014	0.001921	Under-expressed
MISP3	19p13.12	7.52	7.83	0.89	0.84	-0.3	0.0004234	0.002005	Under-expressed
CAT	11p13	10.8	11.11	0.51	0.44	-0.3	2.94e-10	1.61e-08	Under-expressed
GPRC5C	17q25.1	10.19	10.49	0.83	0.71	-0.3	9.333e-05	0.0005629	Under-expressed
THSD1	13q14.3	5.73	6.03	0.8	0.85	-0.3	0.0002222	0.00116	Under-expressed
FHL3	1p34.3	7.89	8.2	0.69	0.74	-0.3	2.352e-05	0.0001749	Under-expressed
CDCA7	2q31.1	5.87	6.17	1.38	1.22	-0.3	0.0191	0.0465	Under-expressed
ADH5	4q23	11.53	11.83	0.52	0.51	-0.3	6.37e-09	1.97e-07	Under-expressed
CAMK2B	7p13	8.35	8.65	1.21	1.08	-0.3	0.007858	0.0227	Under-expressed
BRF2	8p11.23	8.17	8.47	0.59	0.36	-0.3	1.14e-09	4.88e-08	Under-expressed
KLRK1	12p13.2	4.56	4.86	1.2	1.16	-0.3	0.009804	0.0273	Under-expressed
TTC28	22q12.1	8.42	8.72	0.72	0.78	-0.3	5.413e-05	0.0003576	Under-expressed
BLVRB	19q13.2	10.3	10.6	0.66	0.64	-0.3	3.678e-06	3.72e-05	Under-expressed
MMP23B	1p36.33	6.18	6.49	1.07	1.21	-0.3	0.007824	0.0226	Under-expressed
AGBL2	11p11.2	3.01	3.31	1.11	1.31	-0.3	0.0125	0.033	Under-expressed
VPS37D	7q11.23	6.25	6.55	1.05	0.89	-0.3	0.001805	0.006705	Under-expressed
TLR4	9q33.1	7.48	7.78	1.03	1.03	-0.3	0.003225	0.0108	Under-expressed
PHLDA1	12q21.2	8.69	8.99	1.02	1.03	-0.3	0.003177	0.0107	Under-expressed
ADA2	22q11.1	8.92	9.22	1.03	0.9	-0.3	0.001736	0.006492	Under-expressed
SLC45A3	1q32.1	14.9	15.2	1.11	0.93	-0.3	0.003049	0.0104	Under-expressed
LOC154761	7q35	4.2	4.5	1.04	0.99	-0.3	0.00289	0.009935	Under-expressed
JAM2	21q21.3	6.88	7.18	1.01	0.8	-0.3	0.0009209	0.003827	Under-expressed
GAMT	19p13.3	9.66	9.96	0.87	0.88	-0.3	0.0005542	0.002495	Under-expressed
DNAH7	2q32.3	5.38	5.68	1.12	1.05	-0.3	0.005336	0.0164	Under-expressed
ACADS	12q24.31	8.5	8.8	0.77	0.74	-0.3	6.897e-05	0.0004385	Under-expressed
AOAH	7p14.2	5.6	5.9	1.36	1.15	-0.3	0.0167	0.0419	Under-expressed
FLJ44635	Xq13.1	4.45	4.75	1.27	1.13	-0.3	0.0119	0.0319	Under-expressed
TIMP2	17q25.3	11.95	12.25	0.87	0.77	-0.3	0.0002528	0.001297	Under-expressed
CLEC2B	12p13.31	6.06	6.36	0.93	0.88	-0.3	0.0008945	0.003734	Under-expressed
FLT3LG	19q13.33	6.31	6.61	0.94	0.96	-0.3	0.001531	0.005842	Under-expressed
RAPGEF4	2q31.1	7.11	7.41	1.2	1.1	-0.3	0.008712	0.0247	Under-expressed
GPC1	2q37.3	10.43	10.73	0.66	0.67	-0.3	6.852e-06	6.219e-05	Under-expressed
SIDT1	3q13.2	8.34	8.64	1.35	1.12	-0.3	0.0153	0.039	Under-expressed
LMNA	1q22	11.98	12.28	0.64	0.75	-0.3	1.628e-05	0.0001289	Under-expressed
ADAM19	5q33.3	6.77	7.07	1.13	1.04	-0.3	0.005685	0.0173	Under-expressed
TMEM47	Xp21.1	9.4	9.7	0.93	0.77	-0.3	0.000478	0.00222	Under-expressed
KIF17	1p36.12	4.26	4.56	0.96	0.94	-0.3	0.001596	0.006041	Under-expressed
PKIG	20q13.12	9.5	9.8	0.66	0.73	-0.3	1.913e-05	0.0001478	Under-expressed
SELENOW	19q13.33	11.83	12.13	0.64	0.64	-0.3	3.521e-06	3.596e-05	Under-expressed
SLC22A18	11p15.4	7.98	8.27	0.81	0.78	-0.3	0.0001815	0.0009812	Under-expressed
OMD	9q22.31	6.19	6.49	1.32	1.19	-0.3	0.0168	0.0421	Under-expressed
BMP2	20p12.3	5.6	5.89	1.4	1.13	-0.3	0.0187	0.0457	Under-expressed
RBP5	12p13.31	5.85	6.14	1.02	0.82	-0.3	0.001271	0.005003	Under-expressed
SYT15	10q11.22	5.77	6.06	1.01	0.94	-0.3	0.002211	0.007946	Under-expressed
NPAS3	14q13.1	4.54	4.83	1.24	0.93	-0.3	0.00639	0.019	Under-expressed
INPP1	2q32.2	7.38	7.68	0.89	0.89	-0.3	0.0007573	0.003261	Under-expressed
NAP1L5	4q22.1|4q21-q22	7.22	7.52	0.84	0.75	-0.3	0.0001876	0.001007	Under-expressed
CST7	20p11.21	5.18	5.47	1.29	1.2	-0.3	0.0165	0.0414	Under-expressed
PRICKLE1	12q12	6.73	7.03	1	0.9	-0.3	0.001675	0.0063	Under-expressed
VAMP1	12p13.31	6.91	7.21	0.74	0.8	-0.3	0.000114	0.0006647	Under-expressed
LYL1	19p13.13	5.38	5.68	0.93	0.96	-0.3	0.001542	0.005879	Under-expressed
SERPINB9	6p25.2	6.73	7.02	0.98	1.01	-0.3	0.002704	0.009413	Under-expressed
PLS3	Xq23	9.63	9.92	0.95	0.83	-0.3	0.0008661	0.003634	Under-expressed
APOLD1	12p13.1	9.09	9.39	1.04	1.08	-0.3	0.004875	0.0153	Under-expressed
WEE2-AS1	7q34	4.46	4.75	0.86	0.74	-0.3	0.0002151	0.00113	Under-expressed
AKAP6	14q12	5.73	6.02	1.04	1	-0.3	0.003396	0.0113	Under-expressed
CLN8	8p23.3	8.63	8.92	0.56	0.56	-0.3	1.23e-07	2.203e-06	Under-expressed
GPAT4	8p11.21	10.8	11.09	0.53	0.38	-0.3	3.73e-10	1.98e-08	Under-expressed
MINDY1	1q21.3	8.84	9.13	0.79	0.56	-0.3	1.559e-05	0.0001242	Under-expressed
PTPRN2	7q36.3	11.4	11.69	1.35	1.07	-0.29	0.0146	0.0375	Under-expressed
FCGRT	19q13.33	10.51	10.81	0.68	0.68	-0.29	1.472e-05	0.0001183	Under-expressed
SULT2B1	19q13.33	9.04	9.33	1.33	1.15	-0.29	0.0169	0.0422	Under-expressed
NAB2	12q13.3	8.76	9.06	0.64	0.65	-0.29	5.126e-06	4.904e-05	Under-expressed
RAVER2	1p31.3	8.79	9.08	0.51	0.37	-0.29	6.61e-11	4.71e-09	Under-expressed
PRELP	1q32.1	10.95	11.25	1.15	0.99	-0.29	0.005929	0.0179	Under-expressed
OSGIN1	16q23.3	6.92	7.21	1.1	0.97	-0.29	0.004386	0.014	Under-expressed
RGS2	1q31.2	10.69	10.98	1.2	1.04	-0.29	0.008592	0.0244	Under-expressed
TUBB6	18p11.21	9.93	10.22	0.63	0.74	-0.29	1.902e-05	0.0001473	Under-expressed
GLIPR2	9p13.3	10.24	10.53	0.84	0.81	-0.29	0.0003596	0.001756	Under-expressed
PLEKHA8P1	12q12	4.79	5.08	0.65	0.67	-0.29	8.606e-06	7.506e-05	Under-expressed
NFASC	1q32.1	8.07	8.36	1.13	1.04	-0.29	0.006487	0.0193	Under-expressed
RMDN2	2p22.2	6.35	6.65	0.54	0.46	-0.29	8.69e-09	2.54e-07	Under-expressed
LAG3	12p13.31	5.41	5.7	1.11	1.12	-0.29	0.0082	0.0235	Under-expressed
MAP3K7CL	21q21.3	5.71	6	1.04	1	-0.29	0.003921	0.0127	Under-expressed
RNF180	5q12.3	7.47	7.77	0.77	0.61	-0.29	2.729e-05	0.0001995	Under-expressed
SLC43A3	11q12.1	7.51	7.81	0.76	0.73	-0.29	8.886e-05	0.0005406	Under-expressed
FBXL2	3p22.3	5.66	5.96	1.36	1.16	-0.29	0.0199	0.0482	Under-expressed
GSDME	7p15.3	6.6	6.89	0.86	0.81	-0.29	0.0004555	0.002136	Under-expressed
ILK	11p15.4	11.57	11.86	0.51	0.59	-0.29	1.32e-07	2.318e-06	Under-expressed
SHB	9p13.1	9.03	9.32	0.72	0.8	-0.29	0.0001172	0.00068	Under-expressed
POM121L9P	22q11.23	2.48	2.77	1.23	1.21	-0.29	0.0163	0.041	Under-expressed
DHRS4L1	14q11.2	3.82	4.11	1.05	0.92	-0.29	0.003164	0.0107	Under-expressed
NPTXR	22q13.1	10.3	10.59	0.78	0.49	-0.29	9.04e-06	7.803e-05	Under-expressed
ZEB2	2q22.3	8.18	8.47	1.07	0.99	-0.29	0.004562	0.0144	Under-expressed
GNG7	19p13.3	8.77	9.06	0.46	0.47	-0.29	7.95e-10	3.62e-08	Under-expressed
TLR1	4p14	5.21	5.49	1.23	1.08	-0.29	0.0118	0.0316	Under-expressed
HECTD2	10q23.32	8.03	8.32	0.71	0.73	-0.29	6.079e-05	0.0003935	Under-expressed
PLCG2	16q23.3	6.56	6.85	0.96	0.9	-0.29	0.001813	0.00673	Under-expressed
APOL1	22q12.3	10.01	10.29	1	0.96	-0.29	0.00297	0.0101	Under-expressed
SNAI3-AS1	16q24.2	5.48	5.77	0.71	0.59	-0.29	9.847e-06	8.371e-05	Under-expressed
CENPV	17p11.2	7	7.28	0.98	0.77	-0.29	0.001016	0.00415	Under-expressed
FBXO24	7q22.1	4.14	4.43	0.77	0.74	-0.29	0.0001399	0.0007864	Under-expressed
EPDR1	7p14.1	9.87	10.15	0.77	0.58	-0.29	2.348e-05	0.0001748	Under-expressed
RGS12	4p16.3	9.38	9.67	0.49	0.56	-0.29	4.62e-08	1.001e-06	Under-expressed
SAT2	17p13.1	10.14	10.43	0.69	0.58	-0.29	6.513e-06	5.976e-05	Under-expressed
SLC1A1	9p24.2	8.19	8.48	1.13	1.14	-0.29	0.0105	0.0287	Under-expressed
SIRPA	20p13	8.67	8.95	0.68	0.68	-0.29	2.393e-05	0.0001776	Under-expressed
KLHL3	5q31.2	5.73	6.02	1.09	0.95	-0.29	0.004736	0.0149	Under-expressed
TRIM7	5q35.3	5.37	5.66	0.92	0.86	-0.29	0.00117	0.004659	Under-expressed
AHR	7p21.1	9.04	9.33	1.02	0.95	-0.29	0.003265	0.0109	Under-expressed
LIME1	20q13.33	6.16	6.45	1.07	1.16	-0.29	0.009157	0.0258	Under-expressed
ITGB8	7p21.1	8.42	8.71	1.16	1.25	-0.29	0.0161	0.0406	Under-expressed
SYT2	1q32.1	3.38	3.67	0.93	0.86	-0.29	0.001265	0.004978	Under-expressed
CSGALNACT1	8p21.3	11.08	11.37	1.04	1.06	-0.29	0.005765	0.0175	Under-expressed
NEDD9	6p24.2	10.52	10.8	0.75	0.75	-0.29	0.0001354	0.0007651	Under-expressed
ARL4C	2q37.1	8.49	8.78	0.87	0.83	-0.29	0.0007467	0.00322	Under-expressed
VENTX	10q26.3	2.9	3.19	1.08	1.2	-0.29	0.0112	0.0304	Under-expressed
ENTPD2	9q34.3	8.46	8.75	0.94	0.76	-0.29	0.0007395	0.003195	Under-expressed
PTPRM	18p11.23	10.06	10.35	0.96	0.91	-0.29	0.002105	0.007636	Under-expressed
DACT1	14q23.1	7.4	7.68	1.08	0.99	-0.29	0.005315	0.0164	Under-expressed
HES2	1p36.31	6.31	6.6	1.33	1.09	-0.29	0.0173	0.0431	Under-expressed
PDK2	17q21.33	9.63	9.91	0.55	0.45	-0.29	1.99e-08	5.03e-07	Under-expressed
NAA38	17p13.1	9.57	9.86	0.8	0.79	-0.29	0.0003152	0.001566	Under-expressed
S1PR4	19p13.3	4.17	4.45	1.15	1.19	-0.29	0.0139	0.0361	Under-expressed
CACNA2D4	12p13.33	4.09	4.37	0.89	0.8	-0.29	0.0006889	0.003005	Under-expressed
ZSCAN20	1p35.1	4.39	4.67	1.29	1.05	-0.29	0.0146	0.0376	Under-expressed
ICAM2	17q23.3	6.99	7.28	0.89	0.85	-0.29	0.0009371	0.003879	Under-expressed
RGS4	1q23.3	5.61	5.89	1.2	1.14	-0.29	0.0142	0.0366	Under-expressed
PFKFB3	10p15.1	9.11	9.4	0.84	0.76	-0.28	0.0003366	0.001654	Under-expressed
PRF1	10q22.1	5.68	5.96	1.13	0.98	-0.28	0.006818	0.0201	Under-expressed
SLC25A4	4q35.1	10.26	10.54	0.4	0.46	-0.28	5.19e-11	3.9e-09	Under-expressed
IFI16	1q23.1	8.95	9.24	0.96	0.88	-0.28	0.001873	0.006916	Under-expressed
CFP	Xp11.23	4.12	4.4	1.09	1.13	-0.28	0.009862	0.0274	Under-expressed
DPY19L1	7p14.2	7.94	8.22	0.75	0.63	-0.28	4.376e-05	0.0002999	Under-expressed
ANKDD1A	15q22.31	6.5	6.78	0.69	0.86	-0.28	0.0002539	0.001302	Under-expressed
PLEK2	14q23.3-q24.1	7.2	7.48	0.79	0.75	-0.28	0.000216	0.001134	Under-expressed
DIPK2B	Xp11.3	7.94	8.22	0.88	0.83	-0.28	0.0008701	0.003647	Under-expressed
ZNF781	19q13.12	4.17	4.46	0.84	0.79	-0.28	0.0004737	0.002207	Under-expressed
SLC27A3	1q21.3	8.14	8.42	0.66	0.74	-0.28	5.426e-05	0.0003581	Under-expressed
SPRY1	4q28.1	9.34	9.62	0.84	0.85	-0.28	0.0007462	0.00322	Under-expressed
RPL23AP53	8p23.3	6.93	7.21	0.6	0.53	-0.28	5.2e-07	7.259e-06	Under-expressed
CNFN	19q13.2	5.95	6.24	1.17	1.04	-0.28	0.009681	0.027	Under-expressed
TACR1	2p12	5.31	5.59	1.23	1.16	-0.28	0.0168	0.0422	Under-expressed
ALOX5AP	13q12.3	6.29	6.57	0.98	0.92	-0.28	0.002739	0.009512	Under-expressed
LIPH	3q27.2	8.25	8.53	1.06	0.98	-0.28	0.005184	0.016	Under-expressed
DCXR	17q25.3	12.15	12.43	0.95	0.92	-0.28	0.00224	0.008034	Under-expressed
PSD	10q24.32	5.39	5.67	0.95	0.99	-0.28	0.003303	0.011	Under-expressed
PDE1B	12q13.2	4.37	4.66	0.96	1.05	-0.28	0.004556	0.0144	Under-expressed
ELFN1	7p22.3	4.48	4.76	0.9	0.91	-0.28	0.001684	0.006327	Under-expressed
PLEKHA6	1q32.1	9.77	10.05	0.69	0.61	-0.28	1.497e-05	0.00012	Under-expressed
TMEM88	17p13.1	5.84	6.12	0.79	0.76	-0.28	0.0002656	0.001354	Under-expressed
CCDC88A	2p16.1	7.47	7.75	0.93	0.82	-0.28	0.001177	0.004682	Under-expressed
LOC374443	12p13.31	5.96	6.24	0.67	0.63	-0.28	1.506e-05	0.0001206	Under-expressed
HLA-DOA	6p21.32	8.21	8.49	1	0.96	-0.28	0.003831	0.0125	Under-expressed
DGLUCY	14q32.11	8.9	9.18	0.99	0.91	-0.28	0.002941	0.0101	Under-expressed
LRRC17	7q22.1	5.24	5.52	0.87	0.89	-0.28	0.001261	0.004968	Under-expressed
NTN4	12q22	9.89	10.18	1.15	1.08	-0.28	0.0111	0.0302	Under-expressed
FAM86FP	12p13.31	4.81	5.09	0.87	0.76	-0.28	0.0005552	0.002499	Under-expressed
C5ORF34	5p12	4.39	4.67	0.8	0.77	-0.28	0.0003288	0.001624	Under-expressed
KCTD1	18q11.2	8.95	9.23	0.59	0.56	-0.28	1.084e-06	1.336e-05	Under-expressed
TRIP10	19p13.3	9.38	9.66	0.54	0.68	-0.28	4.424e-06	4.331e-05	Under-expressed
KCNE4	2q36.1	5.8	6.08	1.16	1.03	-0.28	0.009832	0.0273	Under-expressed
TUBG2	17q21.2	7.88	8.16	0.53	0.66	-0.28	3.108e-06	3.244e-05	Under-expressed
RBMS1	2q24.2	9.03	9.31	0.82	0.64	-0.28	0.0001363	0.0007695	Under-expressed
EPB41L4A-DT	5q22.2	4.55	4.83	1.22	0.87	-0.28	0.007902	0.0228	Under-expressed
FGR	1p35.3	6.23	6.51	0.89	0.9	-0.28	0.001634	0.006164	Under-expressed
MIR22HG	17p13.3	7.05	7.33	0.91	1	-0.28	0.003144	0.0106	Under-expressed
NUDT12	5q21.2	8.79	9.07	0.93	0.67	-0.28	0.0005655	0.002542	Under-expressed
BTNL9	5q35.3	5.39	5.67	1.2	1.1	-0.28	0.0146	0.0375	Under-expressed
RNF152	18q21.33	4.39	4.67	0.97	1.06	-0.28	0.005874	0.0178	Under-expressed
PCOLCE	7q22.1	9.58	9.86	0.96	0.93	-0.28	0.003149	0.0106	Under-expressed
KLKP1	19q13.33	6.74	7.02	1.12	1.07	-0.28	0.0103	0.0284	Under-expressed
LPAR5	12p13.31	4.58	4.86	0.94	0.93	-0.28	0.002852	0.009829	Under-expressed
COL16A1	1p35.2	10.01	10.29	0.96	0.95	-0.28	0.003405	0.0113	Under-expressed
ATP1B1	1q24.2	9.91	10.19	0.97	0.92	-0.28	0.003081	0.0104	Under-expressed
IKBKE	1q32.1	6.47	6.74	1.01	0.98	-0.28	0.005132	0.0159	Under-expressed
POU2F3	11q23.3	4.62	4.9	0.86	0.85	-0.28	0.001117	0.004482	Under-expressed
WTIP	19q13.11	7.75	8.02	0.66	0.63	-0.28	1.635e-05	0.0001293	Under-expressed
LDB2	4p15.32	7.55	7.83	0.93	0.78	-0.28	0.001132	0.004538	Under-expressed
DUSP19	2q32.1	5.67	5.95	0.71	0.71	-0.28	9.333e-05	0.0005629	Under-expressed
CHMP1A	16q24.3	11	11.27	0.54	0.49	-0.28	7.8e-08	1.532e-06	Under-expressed
HCP5	6p21.33	8.43	8.7	1.24	1.08	-0.28	0.017	0.0424	Under-expressed
SLC4A3	2q35	8.14	8.41	0.69	0.65	-0.28	3.788e-05	0.000265	Under-expressed
TNFRSF1A	12p13.31	10.74	11.02	0.44	0.43	-0.28	5.02e-10	2.5e-08	Under-expressed
NINL	20p11.21	7.72	8	1.15	1.07	-0.28	0.0124	0.0329	Under-expressed
LEPR	1p31.3	7.82	8.09	1.1	0.98	-0.28	0.007595	0.022	Under-expressed
LMO7	13q22.2	10.49	10.77	0.84	0.69	-0.28	0.0002975	0.001491	Under-expressed
EBF1	5q33.3	6.42	6.7	0.99	0.89	-0.28	0.003172	0.0107	Under-expressed
GABARAPL1	12p13.2	10.58	10.86	0.55	0.44	-0.28	3.6e-08	8.21e-07	Under-expressed
C3ORF18	3p21.31	7.07	7.34	0.72	0.65	-0.28	5.871e-05	0.000383	Under-expressed
NDRG4	16q21	5.42	5.7	0.97	1.08	-0.28	0.006858	0.0202	Under-expressed
GLT8D2	12q23.3	6.84	7.12	1.03	0.85	-0.27	0.003425	0.0114	Under-expressed
ZNF219	14q11.2	8.69	8.96	0.71	0.77	-0.27	0.0001982	0.001057	Under-expressed
TRAPPC2L	16q24.3	9.12	9.39	0.68	0.69	-0.27	6.025e-05	0.0003904	Under-expressed
BFSP1	20p12.1	5	5.28	0.67	0.6	-0.27	1.616e-05	0.0001281	Under-expressed
HNMT	2q22.1	9.34	9.61	0.85	0.64	-0.27	0.0002716	0.00138	Under-expressed
TMEM237	2q33.1	8.62	8.9	0.48	0.54	-0.27	1.02e-07	1.884e-06	Under-expressed
RAPGEFL1	17q21.1	7.14	7.41	0.81	1.04	-0.27	0.003149	0.0106	Under-expressed
CLEC1A	12p13.2	5.02	5.3	1.01	0.89	-0.27	0.003878	0.0126	Under-expressed
CPVL	7p14.3	7.67	7.95	1.03	0.92	-0.27	0.004955	0.0155	Under-expressed
MAP1LC3B	16q24.2	10.17	10.45	0.44	0.41	-0.27	2.06e-10	1.2e-08	Under-expressed
NID1	1q42.3	9.38	9.65	1.06	0.97	-0.27	0.006955	0.0204	Under-expressed
RGCC	13q14.11	8.11	8.38	0.92	1.02	-0.27	0.004783	0.015	Under-expressed
ALDH3B1	11q13.2	6.42	6.69	0.91	0.88	-0.27	0.002222	0.007976	Under-expressed
NRM	6p21.33	7.05	7.32	0.67	0.69	-0.27	6.127e-05	0.0003959	Under-expressed
ENO2	12p13.31	8.09	8.36	0.84	0.83	-0.27	0.001061	0.004296	Under-expressed
KDR	4q12	8.71	8.98	1.08	0.98	-0.27	0.007706	0.0223	Under-expressed
LHPP	10q26.13	8.36	8.63	0.58	0.58	-0.27	2.639e-06	2.827e-05	Under-expressed
GPX8	5q11.2	7.52	7.79	1.06	0.83	-0.27	0.004026	0.013	Under-expressed
TMEM91	19q13.2	6.31	6.58	0.9	0.95	-0.27	0.003219	0.0108	Under-expressed
LSM1	8p11.23	8.86	9.13	0.64	0.4	-0.27	3.94e-07	5.782e-06	Under-expressed
RYR3	15q13.3-q14	4.71	4.98	0.99	0.99	-0.27	0.005883	0.0178	Under-expressed
MBLAC1	7q22.1	6.25	6.52	0.83	0.76	-0.27	0.0006175	0.002737	Under-expressed
LST1	6p21.33	5.66	5.94	1.06	1.06	-0.27	0.00989	0.0274	Under-expressed
ARHGEF40	14q11.2	8.72	8.99	0.72	0.72	-0.27	0.0001555	0.0008608	Under-expressed
SPHK1	17q25.1	6.07	6.34	0.87	1.07	-0.27	0.004931	0.0154	Under-expressed
ARRDC2	19p13.11	9.01	9.28	0.78	0.8	-0.27	0.0005443	0.002463	Under-expressed
SQOR	15q21.1	10.18	10.45	0.68	0.6	-0.27	2.412e-05	0.0001788	Under-expressed
HLA-F	6p22.1	9.43	9.7	1.06	0.91	-0.27	0.00567	0.0173	Under-expressed
GASK1A	3p22.1	5.55	5.82	1	0.97	-0.27	0.005697	0.0173	Under-expressed
EFCAB12	3q21.3	6.83	7.1	0.92	0.89	-0.27	0.002656	0.00927	Under-expressed
FDXR	17q25.1	7.92	8.19	0.71	0.66	-0.27	8.278e-05	0.0005093	Under-expressed
GPR155	2q31.1	8.36	8.63	0.75	0.68	-0.27	0.0001456	0.0008143	Under-expressed
ROBO4	11q24.2	7.67	7.94	0.88	0.85	-0.27	0.001655	0.006236	Under-expressed
SYPL2	1p13.3	5.43	5.7	1.05	1.1	-0.27	0.0112	0.0303	Under-expressed
MOB3C	1p33	8.34	8.6	0.47	0.49	-0.27	2.81e-08	6.7e-07	Under-expressed
ZNF18	17p12	7.82	8.08	0.61	0.58	-0.27	6.814e-06	6.188e-05	Under-expressed
ZCWPW1	7q22.1	6.83	7.1	0.62	0.56	-0.27	5.909e-06	5.501e-05	Under-expressed
ARID5A	2q11.2	8.56	8.83	0.91	1.17	-0.27	0.009777	0.0272	Under-expressed
ADPRM	17p13.1	8.56	8.83	0.81	0.69	-0.27	0.0003337	0.001644	Under-expressed
PLEKHG2	19q13.2	8.02	8.29	0.72	0.73	-0.27	0.0002072	0.001095	Under-expressed
IL1R1	2q11.2-q12.1	12.01	12.28	0.84	0.77	-0.27	0.0008289	0.003512	Under-expressed
CHKB	22q13.33	8.03	8.29	0.58	0.61	-0.27	6.679e-06	6.1e-05	Under-expressed
PROSER2	10p14	8.32	8.59	0.82	0.72	-0.27	0.0004786	0.002221	Under-expressed
FGF11	17p13.1	3.62	3.88	0.99	1.04	-0.27	0.007698	0.0223	Under-expressed
UPP1	7p12.3	6.5	6.77	0.85	0.99	-0.27	0.003481	0.0115	Under-expressed
PGRMC1	Xq24	11.16	11.43	0.46	0.47	-0.27	1.27e-08	3.48e-07	Under-expressed
DLC1	8p22	8.05	8.32	0.96	0.96	-0.27	0.005036	0.0157	Under-expressed
EGFL7	9q34.3	9.03	9.29	0.93	1.08	-0.27	0.00751	0.0218	Under-expressed
TMEM102	17p13.1	6.4	6.66	0.72	0.63	-0.27	7.147e-05	0.0004511	Under-expressed
ANXA4	2p13.3	10.33	10.59	0.49	0.38	-0.27	1.45e-09	5.99e-08	Under-expressed
RHOJ	14q23.2	6.42	6.69	0.9	0.84	-0.27	0.002016	0.007368	Under-expressed
DLG4	17p13.1	7.33	7.6	0.84	0.81	-0.27	0.001146	0.004578	Under-expressed
FBXO15	18q22.3	3.45	3.72	1.11	0.93	-0.27	0.008824	0.025	Under-expressed
C1R	12p13.31	11.51	11.77	1.02	1.02	-0.27	0.008201	0.0235	Under-expressed
RASSF5	1q32.1	7.94	8.2	0.89	0.93	-0.27	0.003184	0.0107	Under-expressed
TAPBPL	12p13.31	9.04	9.31	0.69	0.61	-0.27	4.541e-05	0.0003081	Under-expressed
CAMK2G	10q22.2	9.72	9.99	0.45	0.5	-0.27	2.4e-08	5.85e-07	Under-expressed
KLF12	13q22.1	7.18	7.45	0.98	0.83	-0.27	0.003104	0.0105	Under-expressed
FAM43A	3q29	8.58	8.85	0.97	0.88	-0.27	0.003893	0.0126	Under-expressed
VAMP2	17p13.1	11.2	11.46	0.52	0.42	-0.27	2.98e-08	7.02e-07	Under-expressed
LRRC70	5q12.1	4.76	5.02	0.82	0.78	-0.27	0.0009015	0.003755	Under-expressed
SLC9B2	4q24	6.16	6.43	1.18	0.9	-0.27	0.0109	0.0298	Under-expressed
UBAP1L	15q22.31	3.24	3.5	1.08	1.15	-0.27	0.0161	0.0407	Under-expressed
PYGL	14q22.1	8.43	8.7	1.16	1.01	-0.26	0.0139	0.0362	Under-expressed
HHIPL1	14q32.2	5.71	5.97	0.94	0.95	-0.26	0.004771	0.015	Under-expressed
TSPAN4	11p15.5	8.63	8.9	0.77	0.8	-0.26	0.0007141	0.003097	Under-expressed
MAP6	11q13.5	8.34	8.6	0.66	0.6	-0.26	2.751e-05	0.0002008	Under-expressed
IDNK	9q21.32	6.72	6.99	0.66	0.53	-0.26	1.095e-05	9.169e-05	Under-expressed
PKNOX2	11q24.2	7.58	7.84	1.16	1	-0.26	0.014	0.0363	Under-expressed
TGFBR2	3p24.1	10.2	10.46	0.93	0.79	-0.26	0.002158	0.007798	Under-expressed
ST3GAL6	3q12.1	6.13	6.39	0.99	0.78	-0.26	0.002858	0.009837	Under-expressed
TMEM107	17p13.1	6.73	7	0.54	0.53	-0.26	8.11e-07	1.047e-05	Under-expressed
TNFSF13	17p13.1	9.32	9.59	0.64	0.55	-0.26	9.695e-06	8.252e-05	Under-expressed
LRRC23	12p13.31	7.24	7.51	0.7	0.71	-0.26	0.0001828	0.0009864	Under-expressed
GOLGA7	8p11.21	9.79	10.05	0.51	0.25	-0.26	2.39e-10	1.34e-08	Under-expressed
CCM2L	20q11.21	5.59	5.85	0.9	0.81	-0.26	0.001942	0.007132	Under-expressed
GLIS3	9p24.2	6.56	6.82	1.02	0.96	-0.26	0.00742	0.0216	Under-expressed
ISLR	15q24.1	9.74	10	1.07	0.94	-0.26	0.008313	0.0238	Under-expressed
GPSM3	6p21.32	7.2	7.46	0.92	0.87	-0.26	0.003	0.0102	Under-expressed
MB21D2	3q29	5.32	5.59	0.88	0.79	-0.26	0.001524	0.005825	Under-expressed
TRIM22	11p15.4	8.93	9.19	1.11	0.96	-0.26	0.0105	0.0289	Under-expressed
FKBP9P1	7p11.2	5.01	5.28	0.81	0.72	-0.26	0.0005998	0.002669	Under-expressed
ASTN2	9q33.1	10.85	11.11	0.94	0.88	-0.26	0.003768	0.0123	Under-expressed
PJVK	2q31.2	3.54	3.81	0.92	1.09	-0.26	0.008652	0.0246	Under-expressed
ARHGEF17	11q13.4	9.76	10.02	0.68	0.71	-0.26	0.0001581	0.0008706	Under-expressed
CSF1	1p13.3	7.8	8.06	0.94	0.9	-0.26	0.004253	0.0136	Under-expressed
CDK10	16q24.3	9.62	9.88	0.73	0.75	-0.26	0.0004025	0.001925	Under-expressed
EPB41L4A	5q22.1-q22.2	8.61	8.87	0.92	0.72	-0.26	0.001515	0.005795	Under-expressed
DPYD	1p21.3	7.71	7.97	1.15	0.97	-0.26	0.0135	0.0352	Under-expressed
VPS9D1	16q24.3	8.33	8.59	0.6	0.55	-0.26	5.918e-06	5.501e-05	Under-expressed
SESN2	1p35.3	7.69	7.95	0.57	0.5	-0.26	1.304e-06	1.56e-05	Under-expressed
GMDS	6p25.3	9.6	9.86	0.82	0.88	-0.26	0.001987	0.007279	Under-expressed
FOSL2	2p23.2	9.99	10.25	0.88	0.96	-0.26	0.0045	0.0143	Under-expressed
DRC3	17p11.2	5.59	5.85	0.77	0.72	-0.26	0.0004513	0.00212	Under-expressed
PRDM16	1p36.32	3.97	4.23	1.08	0.99	-0.26	0.0114	0.0307	Under-expressed
SNHG28	1q23.2	4.16	4.42	1.11	1.09	-0.26	0.0168	0.0421	Under-expressed
PPL	16p13.3	10.8	11.06	0.73	0.63	-0.26	0.0001304	0.0007426	Under-expressed
RFLNB	17p13.3	8	8.26	0.69	0.6	-0.26	5.977e-05	0.0003882	Under-expressed
LHFPL2	5q14.1	8.28	8.54	0.76	0.68	-0.26	0.0002884	0.001452	Under-expressed
SMAD6	15q22.31	6.56	6.82	0.9	0.9	-0.26	0.003671	0.012	Under-expressed
CPT1C	19q13.33	4.92	5.18	1.02	1	-0.26	0.009768	0.0272	Under-expressed
ALPK1	4q25	7.62	7.88	0.68	0.66	-0.26	9.616e-05	0.0005784	Under-expressed
S100A13	1q21.3	8.8	9.06	0.8	0.85	-0.26	0.001588	0.006015	Under-expressed
IL15	4q31.21	4.85	5.11	0.98	0.87	-0.26	0.004843	0.0152	Under-expressed
PLPBP	8p11.23	9.54	9.8	0.56	0.28	-0.26	8.78e-09	2.56e-07	Under-expressed
NRGN	11q24.2	5.28	5.53	0.98	1.05	-0.26	0.0104	0.0286	Under-expressed
RILPL2	12q24.31	8.9	9.16	0.61	0.61	-0.26	2.424e-05	0.0001795	Under-expressed
RNF170	8p11.21	8.77	9.03	0.57	0.34	-0.26	4.97e-08	1.05e-06	Under-expressed
STX1B	16p11.2	3.94	4.2	1	0.9	-0.26	0.006203	0.0186	Under-expressed
GLIS2	16p13.3	8.23	8.49	0.88	0.87	-0.26	0.003106	0.0105	Under-expressed
CALML4	15q23	8.68	8.94	0.63	0.55	-0.26	1.46e-05	0.0001173	Under-expressed
PTGES	9q34.11	7.79	8.05	1.11	1.08	-0.26	0.018	0.0445	Under-expressed
PHF19	9q33.2	8.31	8.57	0.53	0.53	-0.26	1.34e-06	1.592e-05	Under-expressed
CALM1	14q32.11	12.38	12.64	0.51	0.45	-0.26	1.37e-07	2.396e-06	Under-expressed
C17ORF97	17p13.3	6.54	6.79	0.96	0.85	-0.26	0.004399	0.014	Under-expressed
ENTPD4	8p21.3	8.81	9.06	0.61	0.65	-0.26	4.499e-05	0.0003056	Under-expressed
ARHGAP24	4q21.23-q21.3	6.41	6.67	0.86	0.8	-0.26	0.001919	0.007067	Under-expressed
TRIM47	17q25.1	8.18	8.43	0.6	0.69	-0.26	7.628e-05	0.0004768	Under-expressed
TBC1D2	9q22.33	8.06	8.31	0.65	0.72	-0.26	0.0001896	0.001016	Under-expressed
ACADVL	17p13.1	12.33	12.58	0.52	0.53	-0.26	1.212e-06	1.468e-05	Under-expressed
NCKAP5L	12q13.12	7.99	8.25	0.73	0.83	-0.26	0.0009909	0.004067	Under-expressed
REM1	20q11.21	4.49	4.74	1.04	1.06	-0.26	0.0144	0.0372	Under-expressed
LPAR6	13q14.2	9.45	9.7	0.75	0.78	-0.26	0.0008013	0.003414	Under-expressed
SULF2	20q13.12	9.13	9.39	0.9	0.82	-0.25	0.002866	0.009863	Under-expressed
SPG7	16q24.3	10.2	10.46	0.44	0.41	-0.25	2.41e-09	9.03e-08	Under-expressed
LENG9	19q13.42	9.13	9.38	0.88	0.76	-0.25	0.001828	0.006776	Under-expressed
LINC00950	9p13.3	5.53	5.78	0.72	0.76	-0.25	0.0005506	0.002482	Under-expressed
KLHDC1	14q21.3	5.72	5.98	0.69	0.64	-0.25	0.0001313	0.0007463	Under-expressed
LSM11	5q33.3	7.52	7.78	0.56	0.54	-0.25	3.877e-06	3.883e-05	Under-expressed
STAT5A	17q21.2	8.8	9.05	0.51	0.57	-0.25	2.901e-06	3.068e-05	Under-expressed
KANK1	9p24.3	10.12	10.38	0.66	0.7	-0.25	0.0001745	0.0009511	Under-expressed
GPR162	12p13.31	5.39	5.64	0.83	0.96	-0.25	0.00418	0.0134	Under-expressed
LYPD5	19q13.31	4.67	4.93	0.96	0.94	-0.25	0.007048	0.0207	Under-expressed
TMEM14C	6p24.2	10.87	11.12	0.35	0.42	-0.25	1.56e-10	9.56e-09	Under-expressed
COX4I1	16q24.1	12.33	12.58	0.66	0.69	-0.25	0.0001585	0.0008726	Under-expressed
ZNF214	11p15.4	5.49	5.74	0.97	0.67	-0.25	0.002152	0.007781	Under-expressed
GYG2	Xp22.33	7.72	7.97	0.66	0.59	-0.25	4.993e-05	0.000334	Under-expressed
TCTN2	12q24.31	9.16	9.42	0.56	0.49	-0.25	1.476e-06	1.732e-05	Under-expressed
TNXB	6p21.33-p21.32	9.03	9.29	1.02	1.01	-0.25	0.0119	0.0318	Under-expressed
STX8	17p13.1	8.2	8.45	0.6	0.63	-0.25	3.768e-05	0.0002638	Under-expressed
OAT	10q26.13	10.13	10.38	0.99	0.86	-0.25	0.005915	0.0179	Under-expressed
HLA-L	6p22.1	4.38	4.63	1.05	1.06	-0.25	0.0155	0.0395	Under-expressed
RAI2	Xp22.13	8.96	9.21	0.81	0.61	-0.25	0.0004206	0.001994	Under-expressed
COQ8B	19q13.2	9.39	9.64	0.43	0.44	-0.25	1.09e-08	3.07e-07	Under-expressed
CSRNP1	3p22.2	10.29	10.55	0.97	1	-0.25	0.0101	0.0278	Under-expressed
PGAP1	2q33.1	7.83	8.08	0.83	0.74	-0.25	0.001311	0.005124	Under-expressed
FAAP24	19q13.11	5.63	5.88	1.01	1.05	-0.25	0.014	0.0364	Under-expressed
CD59	11p13	12.48	12.73	0.45	0.46	-0.25	4.63e-08	1.001e-06	Under-expressed
ARHGAP44	17p12	8.06	8.31	0.68	0.54	-0.25	4.625e-05	0.0003136	Under-expressed
SLC16A9	10q21.2	8.06	8.31	1.02	0.86	-0.25	0.007416	0.0216	Under-expressed
ADA	20q13.12	5.11	5.36	0.96	0.88	-0.25	0.006281	0.0187	Under-expressed
VIM	10p13	12.64	12.89	0.82	0.74	-0.25	0.001326	0.005176	Under-expressed
PRDM11	11p11.2	4.11	4.36	0.76	0.79	-0.25	0.001218	0.004823	Under-expressed
ACSF3	16q24.3	8.76	9.01	0.54	0.49	-0.25	1.181e-06	1.44e-05	Under-expressed
PLPP5	8p11.23	11.36	11.61	0.72	0.53	-0.25	7.285e-05	0.0004587	Under-expressed
NNT	5p12	9.39	9.64	0.8	0.62	-0.25	0.0004487	0.00211	Under-expressed
HYAL1	3p21.31	5.33	5.58	0.75	0.73	-0.25	0.0006835	0.002987	Under-expressed
MSN	Xq12	11.2	11.45	0.82	0.75	-0.25	0.001351	0.005255	Under-expressed
PLK2	5q11.2	8.1	8.35	1.02	0.82	-0.25	0.006733	0.0199	Under-expressed
CRY2	11p11.2	10.23	10.48	0.46	0.42	-0.25	2.14e-08	5.33e-07	Under-expressed
ZBTB4	17p13.1	11.31	11.56	0.41	0.37	-0.25	3.78e-10	1.99e-08	Under-expressed
COL4A5	Xq22.3	9.77	10.02	0.65	0.65	-0.25	0.0001187	0.0006873	Under-expressed
TBX19	1q24.2	5.04	5.29	0.71	0.74	-0.25	0.0006084	0.002701	Under-expressed
NLGN4Y	Yq11.221	7.33	7.58	0.85	0.81	-0.25	0.002712	0.009438	Under-expressed
GPR135	14q23.1	4.43	4.67	0.71	0.77	-0.25	0.0007201	0.003121	Under-expressed
CYP2U1	4q25	9.06	9.31	1	0.9	-0.25	0.008373	0.0239	Under-expressed
MAGEE1	Xq13.3	7.32	7.57	0.95	0.84	-0.25	0.005108	0.0158	Under-expressed
PYGB	20p11.21	12.83	13.08	0.58	0.47	-0.25	3.182e-06	3.306e-05	Under-expressed
TCF25	16q24.3	11.23	11.48	0.46	0.43	-0.25	2.86e-08	6.79e-07	Under-expressed
ITPK1	14q32.12	10.91	11.16	0.55	0.47	-0.25	1.585e-06	1.837e-05	Under-expressed
CD44	11p13	11.64	11.89	1	0.89	-0.25	0.008289	0.0237	Under-expressed
FCHSD2	11q13.4	8.36	8.61	0.7	0.59	-0.25	0.0001336	0.0007568	Under-expressed
NXN	17p13.3	10.62	10.87	0.49	0.43	-0.25	1.23e-07	2.203e-06	Under-expressed
STYK1	12p13.2	8.78	9.03	0.79	0.69	-0.25	0.00081	0.003442	Under-expressed
ICA1L	2q33.2	7.14	7.38	0.61	0.54	-0.25	1.729e-05	0.0001355	Under-expressed
FBLN5	14q32.12	9.59	9.84	1.02	0.96	-0.25	0.0123	0.0327	Under-expressed
ANP32E	1q21.2	8.44	8.68	0.78	0.77	-0.25	0.00143	0.00552	Under-expressed
PAX9	14q13.3	7.37	7.62	0.98	0.96	-0.25	0.0107	0.0292	Under-expressed
FKBP5	6p21.31	12.27	12.52	0.94	0.88	-0.25	0.006673	0.0197	Under-expressed
AGAP2-AS1	12q14.1	6.76	7	0.89	0.77	-0.25	0.002975	0.0102	Under-expressed
CD82	11p11.2	9.73	9.98	0.69	0.68	-0.25	0.0003284	0.001623	Under-expressed
ADCY3	2p23.3	8.91	9.16	0.7	0.64	-0.24	0.0002449	0.00126	Under-expressed
CD81	11p15.5	13.64	13.88	0.45	0.48	-0.24	1.44e-07	2.482e-06	Under-expressed
FBLIM1	1p36.21	10.47	10.72	0.5	0.58	-0.24	7.394e-06	6.63e-05	Under-expressed
FAM228B	2p23.3	6.23	6.47	0.7	0.71	-0.24	0.0005022	0.002309	Under-expressed
TLE4	9q21.31	7.78	8.02	0.99	0.74	-0.24	0.005138	0.0159	Under-expressed
ABI3	17q21.32	6.86	7.1	0.81	0.75	-0.24	0.001691	0.00635	Under-expressed
TLR5	1q41	6.99	7.23	0.72	0.74	-0.24	0.0007847	0.003358	Under-expressed
UNC5B	10q22.1	8.6	8.85	0.97	0.97	-0.24	0.011	0.0298	Under-expressed
RNASEL	1q25.3	7.89	8.13	0.53	0.47	-0.24	1.317e-06	1.574e-05	Under-expressed
HMBOX1	8p21.1-p12	5.67	5.91	0.82	0.86	-0.24	0.003408	0.0113	Under-expressed
CACNA1C	12p13.33	8.31	8.55	1.05	0.94	-0.24	0.0137	0.0356	Under-expressed
NHLRC4	16p13.3	4.71	4.95	1	0.94	-0.24	0.0115	0.0309	Under-expressed
CD14	5q31.3	8.72	8.96	0.8	0.79	-0.24	0.002096	0.007614	Under-expressed
PRSS53	16p11.2	5.31	5.55	0.87	0.9	-0.24	0.00557	0.017	Under-expressed
CDC14B	9q22.32-q22.33	8.72	8.96	0.84	0.78	-0.24	0.002612	0.009141	Under-expressed
MGLL	3q21.3	10.08	10.33	0.85	0.89	-0.24	0.005012	0.0156	Under-expressed
NAGLU	17q21.2	10.39	10.64	0.71	0.61	-0.24	0.0002231	0.001164	Under-expressed
GADD45A	1p31.3	8.21	8.45	0.83	0.85	-0.24	0.003792	0.0123	Under-expressed
TP53	17p13.1	10.15	10.4	0.95	0.42	-0.24	0.000953	0.003933	Under-expressed
TAX1BP3	17p13.2	10.29	10.53	0.56	0.58	-0.24	2.107e-05	0.0001602	Under-expressed
ARMC4	10p12.1	5.71	5.95	0.96	0.83	-0.24	0.006742	0.0199	Under-expressed
ZBTB47	3p22.1	9.2	9.44	0.5	0.59	-0.24	9.58e-06	8.186e-05	Under-expressed
TIPARP	3q25.31	9.68	9.92	0.89	0.94	-0.24	0.007725	0.0224	Under-expressed
CLDN23	8p23.1	5.87	6.11	0.69	0.76	-0.24	0.0008096	0.003441	Under-expressed
KLF2	19p13.11	8.52	8.76	1.07	1.03	-0.24	0.0202	0.0489	Under-expressed
INAFM1	19q13.32	7.53	7.77	0.8	0.87	-0.24	0.003537	0.0116	Under-expressed
PLCD1	3p22.2	8.29	8.53	0.46	0.5	-0.24	5.24e-07	7.307e-06	Under-expressed
DSTN	20p12.1	13.3	13.54	0.44	0.41	-0.24	1.35e-08	3.68e-07	Under-expressed
WDR81	17p13.3	9.56	9.8	0.47	0.46	-0.24	2.88e-07	4.444e-06	Under-expressed
NUMBL	19q13.2	8.52	8.76	0.51	0.54	-0.24	3.698e-06	3.735e-05	Under-expressed
EIF4EBP1	8p11.23	9.14	9.38	1.04	1.04	-0.24	0.0193	0.047	Under-expressed
UBA7	3p21.31	9.22	9.47	0.86	0.88	-0.24	0.005276	0.0163	Under-expressed
HYI	1p34.2	8.62	8.86	0.74	0.89	-0.24	0.003052	0.0104	Under-expressed
MYL6	12q13.2	13.71	13.95	0.58	0.71	-0.24	0.0001793	0.000973	Under-expressed
MVD	16q24.2	9.39	9.63	0.77	0.73	-0.24	0.001313	0.005131	Under-expressed
AGPAT5	8p23.1	9.43	9.67	0.57	0.56	-0.24	2.073e-05	0.000158	Under-expressed
NR3C2	4q31.23	7.53	7.77	0.76	0.65	-0.24	0.0006616	0.002907	Under-expressed
ACVRL1	12q13.13	7.83	8.07	0.81	0.78	-0.24	0.002328	0.008286	Under-expressed
MPL	1p34.2	4.39	4.63	0.62	0.61	-0.24	9.383e-05	0.0005652	Under-expressed
LACC1	13q14.11	7.1	7.34	0.67	0.73	-0.24	0.0005942	0.00265	Under-expressed
STS	Xp22.31	8.76	9	0.58	0.63	-0.24	7.032e-05	0.0004449	Under-expressed
GLS2	12q13.3	6.19	6.43	0.84	0.9	-0.24	0.005755	0.0175	Under-expressed
NEDD4	15q21.3	7.76	8	0.86	0.79	-0.24	0.003548	0.0117	Under-expressed
CD1D	1q23.1	4.63	4.87	0.98	0.97	-0.24	0.0134	0.035	Under-expressed
CHRNB1	17p13.1	6.1	6.34	0.64	0.63	-0.24	0.0001548	0.0008576	Under-expressed
ZNF774	15q26.1	4.09	4.33	0.82	0.81	-0.24	0.003091	0.0105	Under-expressed
CAPN12	19q13.2	5.29	5.53	0.93	1.01	-0.24	0.013	0.0341	Under-expressed
TEAD1	11p15.3	9.78	10.02	0.73	0.73	-0.24	0.001042	0.004231	Under-expressed
CLIC4	1p36.11	11.34	11.58	0.77	0.68	-0.24	0.0009381	0.003881	Under-expressed
SCD5	4q21.22	8.6	8.84	0.99	0.79	-0.24	0.007236	0.0211	Under-expressed
ZNF483	9q31.3	4.42	4.66	0.95	0.9	-0.24	0.009121	0.0257	Under-expressed
AHDC1	1p36.11-p35.3	8.8	9.04	0.56	0.57	-0.24	2.338e-05	0.0001742	Under-expressed
ZCCHC24	10q22.3	9.83	10.07	0.56	0.57	-0.24	2.393e-05	0.0001776	Under-expressed
GABARAP	17p13.1	12.83	13.07	0.59	0.52	-0.24	1.801e-05	0.0001407	Under-expressed
PLXNA2	1q32.2	8.4	8.64	0.74	0.7	-0.24	0.0008736	0.003658	Under-expressed
RP9P	7p14.3	6.55	6.79	0.61	0.73	-0.24	0.0003482	0.001705	Under-expressed
CCDC61	19q13.32	7.2	7.43	0.62	0.67	-0.24	0.0002033	0.001077	Under-expressed
FOXD2	1p33	4.78	5.02	0.92	0.95	-0.24	0.0102	0.0281	Under-expressed
KLHDC8B	3p21.31	8.91	9.14	0.54	0.55	-0.24	1.27e-05	0.000104	Under-expressed
ATP2C2	16q24.1	9.44	9.67	1	0.9	-0.24	0.0115	0.031	Under-expressed
NMRK1	9q21.13	8.55	8.79	0.58	0.53	-0.24	2.127e-05	0.0001613	Under-expressed
TMTC1	12p11.22	8.17	8.41	1.12	0.9	-0.24	0.0183	0.0451	Under-expressed
PSMB10	16q22.1	9.63	9.87	0.74	0.75	-0.24	0.001422	0.005496	Under-expressed
MELTF	3q29	5.52	5.76	0.93	0.91	-0.24	0.009592	0.0268	Under-expressed
TRPV2	17p11.2	6.66	6.89	0.87	0.87	-0.24	0.006304	0.0188	Under-expressed
HSPA12A	10q25.3	6.51	6.74	0.93	0.73	-0.24	0.004591	0.0145	Under-expressed
SMOX	20p13	9.47	9.7	1.01	0.8	-0.24	0.008991	0.0254	Under-expressed
RAMP3	7p13	8.15	8.38	0.87	0.86	-0.24	0.00613	0.0184	Under-expressed
NLRP1	17p13.2	7.02	7.26	1.05	0.99	-0.24	0.0195	0.0475	Under-expressed
FCHSD1	5q31.3	7.93	8.16	0.69	0.68	-0.24	0.0005502	0.002481	Under-expressed
GLRX	5q15	8.05	8.29	0.85	0.82	-0.24	0.004439	0.0141	Under-expressed
CD99L2	Xq28	9.85	10.08	0.44	0.44	-0.24	1.15e-07	2.093e-06	Under-expressed
FXR2	17p13.1	9.84	10.08	0.47	0.33	-0.24	1.03e-08	2.92e-07	Under-expressed
ARHGEF7	13q34	10.41	10.65	0.5	0.52	-0.24	3.745e-06	3.777e-05	Under-expressed
RAMP2	17q21.2	7.79	8.03	0.84	0.81	-0.23	0.004003	0.0129	Under-expressed
ANO2	12p13.31	3.62	3.85	1.05	0.87	-0.23	0.0145	0.0372	Under-expressed
CSF1R	5q32	8.79	9.03	0.93	0.84	-0.23	0.007801	0.0225	Under-expressed
IL15RA	10p15.1	6.54	6.78	0.69	0.65	-0.23	0.0004489	0.002111	Under-expressed
ARRB1	11q13.4	8.94	9.18	0.54	0.5	-0.23	6.543e-06	5.999e-05	Under-expressed
FGD5	3p25.1	7.73	7.96	0.91	0.83	-0.23	0.0066	0.0196	Under-expressed
VWA1	1p36.33	12.14	12.38	0.62	0.63	-0.23	0.0001557	0.0008611	Under-expressed
RUNX1	21q22.12	9.16	9.4	0.86	0.94	-0.23	0.008782	0.0249	Under-expressed
SMAD3	15q22.33	9.77	10	0.5	0.46	-0.23	1.24e-06	1.493e-05	Under-expressed
ST6GALNAC3	1p31.1	4.28	4.52	0.99	0.82	-0.23	0.009563	0.0267	Under-expressed
TAF1C	16q24.1	9.25	9.49	0.54	0.59	-0.23	3.304e-05	0.0002364	Under-expressed
FSTL3	19p13.3	8.76	8.99	0.77	0.87	-0.23	0.003952	0.0128	Under-expressed
TRAPPC1	17p13.1	10.28	10.51	0.6	0.53	-0.23	3.978e-05	0.0002768	Under-expressed
TSPYL2	Xp11.22	9.97	10.2	0.6	0.63	-0.23	0.0001297	0.0007397	Under-expressed
ARHGAP25	2p13.3	6.67	6.91	0.92	0.85	-0.23	0.007943	0.0229	Under-expressed
TMEM79	1q22	10.43	10.67	0.94	0.9	-0.23	0.0107	0.0293	Under-expressed
CASTOR3	7q22.1	7.36	7.6	0.7	0.64	-0.23	0.0004744	0.002209	Under-expressed
ELP5	17p13.1	9.24	9.47	0.48	0.44	-0.23	4.73e-07	6.685e-06	Under-expressed
LOC145783	15q21.3	4.59	4.82	0.89	0.67	-0.23	0.00301	0.0103	Under-expressed
CATSPERE	1q44	3.07	3.31	0.9	0.86	-0.23	0.007785	0.0225	Under-expressed
PPP1R12C	19q13.42	10.47	10.7	0.49	0.57	-0.23	1.404e-05	0.0001136	Under-expressed
NRIP2	12p13.33	5.94	6.17	0.71	0.66	-0.23	0.000628	0.002777	Under-expressed
BORCS6	17p13.1	7.87	8.1	0.61	0.57	-0.23	7.626e-05	0.0004768	Under-expressed
TBX6	16p11.2	4.41	4.64	0.87	0.92	-0.23	0.00905	0.0255	Under-expressed
ZNRF2P1	7p14.3	5.06	5.29	0.87	0.82	-0.23	0.005741	0.0174	Under-expressed
HLA-DPB1	6p21.32	10.79	11.02	0.93	0.85	-0.23	0.008817	0.025	Under-expressed
GAB3	Xq28	5	5.24	0.94	0.82	-0.23	0.008166	0.0234	Under-expressed
RERG	12p12.3	7.5	7.73	0.93	0.82	-0.23	0.00771	0.0223	Under-expressed
NOL3	16q22.1	9.46	9.69	0.7	0.6	-0.23	0.0003536	0.001729	Under-expressed
ZNRF3	22q12.1	9.17	9.4	0.71	0.74	-0.23	0.001305	0.005112	Under-expressed
CRYZ	1p31.1	9.07	9.3	0.66	0.5	-0.23	8.269e-05	0.0005093	Under-expressed
DERA	12p12.3	7.96	8.19	0.46	0.42	-0.23	1.61e-07	2.751e-06	Under-expressed
PRSS36	16p11.2	4.71	4.94	0.8	0.69	-0.23	0.0019	0.007004	Under-expressed
KATNAL1	13q12.3	7.29	7.52	0.7	0.7	-0.23	0.000935	0.003874	Under-expressed
GIMAP1	7q36.1	5.9	6.13	0.93	0.83	-0.23	0.008566	0.0244	Under-expressed
MTMR11	1q21.2	6.17	6.4	0.94	0.94	-0.23	0.0139	0.0361	Under-expressed
SYTL1	1p36.11	11.3	11.53	0.84	0.79	-0.23	0.004272	0.0137	Under-expressed
NSD3	8p11.23	9.51	9.74	0.66	0.47	-0.23	5.625e-05	0.00037	Under-expressed
KLHDC4	16q24.2	8.37	8.6	0.71	0.61	-0.23	0.000472	0.002202	Under-expressed
PQLC3	2p25.1	8.57	8.8	0.59	0.48	-0.23	1.805e-05	0.0001409	Under-expressed
TRANK1	3p22.2	8.66	8.89	0.83	0.85	-0.23	0.005784	0.0176	Under-expressed
SNX24	5q23.2	6.52	6.75	0.72	0.63	-0.23	0.0006555	0.002884	Under-expressed
MITF	3p13	7.84	8.07	0.86	0.7	-0.23	0.003267	0.0109	Under-expressed
KRT222	17q21.2	5.32	5.54	0.58	0.59	-0.23	8.589e-05	0.0005256	Under-expressed
ENKD1	16q22.1	8.38	8.61	0.74	0.78	-0.23	0.002393	0.008486	Under-expressed
HERPUD1	16q13	12.83	13.06	0.8	0.71	-0.23	0.002329	0.008288	Under-expressed
CFAP410	21q22.3	9.36	9.59	0.69	0.65	-0.23	0.0006059	0.002692	Under-expressed
TBX2	17q23.2	8.07	8.3	0.93	0.9	-0.23	0.0121	0.0323	Under-expressed
DTX4	11q12.1	7.8	8.03	0.75	0.77	-0.23	0.002525	0.008874	Under-expressed
ATP8B3	19p13.3	3.01	3.24	0.86	0.9	-0.23	0.008761	0.0248	Under-expressed
FNDC4	2p23.3	7.53	7.76	1	0.98	-0.23	0.0203	0.049	Under-expressed
TMCC2	1q32.1	4.76	4.99	0.89	0.91	-0.23	0.0108	0.0294	Under-expressed
PARVA	11p15.3	10.7	10.92	0.4	0.45	-0.23	1.18e-07	2.133e-06	Under-expressed
SEC23A	14q21.1	9.37	9.6	0.66	0.65	-0.23	0.0005029	0.002311	Under-expressed
CD74	5q33.1	13.84	14.07	0.93	0.89	-0.23	0.012	0.032	Under-expressed
MUTYH	1p34.1	7.33	7.56	0.48	0.49	-0.23	2.954e-06	3.115e-05	Under-expressed
ITPKC	19q13.2	10.08	10.31	0.57	0.7	-0.23	0.0003814	0.001843	Under-expressed
PALD1	10q22.1	7.22	7.45	0.94	0.85	-0.23	0.0107	0.0293	Under-expressed
INTU	4q28.1	6.47	6.7	0.67	0.66	-0.23	0.0006603	0.002903	Under-expressed
SLC46A3	13q12.3	7.12	7.34	0.98	0.86	-0.23	0.0135	0.0353	Under-expressed
PNMA1	14q24.3	9.86	10.09	0.79	0.79	-0.23	0.003946	0.0128	Under-expressed
NTAN1	16p13.11	8.86	9.09	0.67	0.63	-0.23	0.0005	0.002301	Under-expressed
TBC1D1	4p14	9.57	9.79	0.67	0.68	-0.23	0.0007849	0.003358	Under-expressed
DUSP6	12q21.33	8.89	9.12	0.95	0.95	-0.23	0.0165	0.0414	Under-expressed
HHLA3	1p31.1	7.43	7.66	0.61	0.56	-0.23	0.0001182	0.0006848	Under-expressed
SHE	1q21.3	6.55	6.78	0.89	0.86	-0.23	0.009332	0.0262	Under-expressed
ENPP2	8q24.12	9.01	9.24	1.02	0.93	-0.23	0.0198	0.0479	Under-expressed
ZNF575	19q13.31	4.92	5.14	0.64	0.58	-0.22	0.0002004	0.001065	Under-expressed
TCAF2	7q35	6.99	7.21	0.88	0.85	-0.22	0.008675	0.0246	Under-expressed
CACNB2	10p12.33-p12.31	7.07	7.29	0.83	0.65	-0.22	0.002575	0.009021	Under-expressed
ARHGEF10L	1p36.13	9.29	9.51	0.46	0.44	-0.22	5.93e-07	8.077e-06	Under-expressed
CELSR2	1p13.3	8.87	9.09	0.73	0.82	-0.22	0.003387	0.0113	Under-expressed
PROM2	2q11.1	10.5	10.72	0.93	0.8	-0.22	0.009047	0.0255	Under-expressed
RTL8C	Xq26.3	10.51	10.73	0.68	0.7	-0.22	0.001018	0.004159	Under-expressed
MAPK11	22q13.33	8.12	8.34	0.87	0.79	-0.22	0.006589	0.0195	Under-expressed
NOTCH4	6p21.32	8.16	8.39	0.84	0.75	-0.22	0.004487	0.0142	Under-expressed
CYYR1	21q21.3	7.59	7.81	0.83	0.77	-0.22	0.005088	0.0158	Under-expressed
TAL1	1p33	4.8	5.03	0.89	0.81	-0.22	0.00813	0.0233	Under-expressed
TMEM133	11q22.1	5.52	5.74	0.77	0.63	-0.22	0.001492	0.005727	Under-expressed
REXO5	16p12.3	7.9	8.12	0.66	0.61	-0.22	0.0003941	0.001893	Under-expressed
MOB3B	9p21.2	6.47	6.7	0.84	0.8	-0.22	0.00638	0.019	Under-expressed
RAB4B	19q13.2	8.85	9.07	0.57	0.58	-0.22	0.0001029	0.0006113	Under-expressed
SRGN	10q22.1	9.24	9.46	0.9	0.87	-0.22	0.0112	0.0303	Under-expressed
CUEDC1	17q22	8.5	8.72	0.57	0.6	-0.22	0.0001294	0.0007383	Under-expressed
PLD3	19q13.2	12.04	12.27	0.4	0.38	-0.22	1.23e-08	3.39e-07	Under-expressed
TMEM53	1p34.1	7.66	7.88	0.54	0.49	-0.22	1.965e-05	0.0001511	Under-expressed
RCAN1	21q22.12	8.67	8.89	0.72	0.74	-0.22	0.002307	0.008221	Under-expressed
ILVBL	19p13.12	9.82	10.04	0.51	0.52	-0.22	1.542e-05	0.0001231	Under-expressed
INF2	14q32.33	10.07	10.29	0.55	0.47	-0.22	1.37e-05	0.0001111	Under-expressed
SMIM19	8p11.21	8.81	9.03	0.67	0.41	-0.22	7.705e-05	0.0004796	Under-expressed
TNS2	12q13.13	10.82	11.04	0.58	0.57	-0.22	0.0001079	0.0006353	Under-expressed
CENPBD1	16q24.3	8.22	8.44	0.53	0.39	-0.22	2.511e-06	2.72e-05	Under-expressed
CEP68	2p14	8.86	9.08	0.52	0.49	-0.22	1.232e-05	0.0001014	Under-expressed
[truncated: 926 more rows]

## Sheet: Overexp in Hom vs No Alt
Gene	Cytoband	μ in altered group	μ in unaltered group	σ in altered group	σ in unaltered group	Log Ratio	p-Value	q-Value	Tendency
PTPRT	20q12-q13.11	8.02	6.65	2.19	1.9	1.37	4.51e-06	0.0008689	Over-expressed
FABP5	8q21.13	7.52	6.54	2.48	2.23	0.97	0.003351	0.0417	Over-expressed
COMP	19p13.11	9.32	8.36	1.9	2.36	0.96	0.0006006	0.0157	Over-expressed
ITGBL1	13q33.1	7.5	6.58	1.46	1.79	0.92	2.236e-05	0.0022	Over-expressed
ONECUT2	18q21.31	7	6.09	1.75	1.93	0.91	0.0002451	0.00962	Over-expressed
HOXC6	12q13.13	8.16	7.26	1.07	1.82	0.9	8.81e-07	0.0002479	Over-expressed
LOC100130872	4p16.3	9.89	9.04	1.51	1.65	0.85	7.196e-05	0.004325	Over-expressed
CCDC78	16p13.3	5.76	4.93	1.89	1.84	0.83	0.001276	0.0243	Over-expressed
THBS4	5q14.1	10.25	9.46	1.53	1.74	0.79	0.0003307	0.0113	Over-expressed
ASPN	9q22.31	7.96	7.18	1.12	1.38	0.78	3.223e-06	0.000657	Over-expressed
SFRP4	7p14.1	10.29	9.52	1.36	1.58	0.77	9.828e-05	0.005468	Over-expressed
AMACR	5p13.2	13.15	12.38	1.71	1.69	0.76	0.001189	0.0236	Over-expressed
LAMP5	20p12.2	6.79	6.06	1.86	1.55	0.74	0.002699	0.0364	Over-expressed
F2RL2	5q13.3	4.72	3.99	1.62	1.56	0.73	0.000967	0.0206	Over-expressed
CPNE7	16q24.3	6.71	5.99	1.82	1.71	0.73	0.003143	0.0398	Over-expressed
TMEM45B	11q24.3	9.15	8.47	1.49	1.68	0.69	0.001206	0.0237	Over-expressed
CTHRC1	8q22.3	6.48	5.84	1.29	1.46	0.64	0.000528	0.0147	Over-expressed
SDK1	7p22.2	10.35	9.71	1.51	1.49	0.63	0.002167	0.0323	Over-expressed
ANKRD29	18q11.2	7.5	6.87	1.27	1.2	0.63	0.0002901	0.0105	Over-expressed
DNASE1L2	16p13.3	4.6	3.98	1.4	1.37	0.62	0.001248	0.024	Over-expressed
FGF14	13q33.1	5.19	4.57	1.23	1.34	0.62	0.0003619	0.012	Over-expressed
CLEC18A	16q22.1	4.53	3.91	1.26	1.27	0.62	0.0004018	0.0125	Over-expressed
FAP	2q24.2	6.31	5.71	1.32	1.52	0.59	0.001628	0.028	Over-expressed
RNFT2	12q24.22	4.84	4.25	1.08	1.02	0.59	6.527e-05	0.004093	Over-expressed
ZP3	7q11.23	8.43	7.84	0.95	0.97	0.59	1.003e-05	0.001455	Over-expressed
KLHL35	11q13.4	5.04	4.45	1.18	1.3	0.59	0.0004583	0.0135	Over-expressed
MEX3A	1q22	8.16	7.58	1.35	1.45	0.59	0.001942	0.0308	Over-expressed
RPL22L1	3q26.2	10.2	9.63	0.84	0.89	0.57	1.903e-06	0.0004401	Over-expressed
GDPD1	17q22	6.75	6.19	1.1	1.07	0.56	0.0002083	0.008668	Over-expressed
FOXS1	20q11.21	5.32	4.76	1.31	1.28	0.56	0.001782	0.0297	Over-expressed
CGREF1	2p23.3	9.58	9.03	0.86	1.05	0.55	1.275e-05	0.001675	Over-expressed
SLC36A1	5q33.1	10.27	9.72	1.31	1.06	0.55	0.001512	0.0268	Over-expressed
HPN	19q13.11	12.48	11.93	0.77	1.36	0.54	3.93e-05	0.002951	Over-expressed
SNHG3	1p35.3	6.69	6.15	1.28	1.22	0.54	0.001909	0.0306	Over-expressed
ATG9B	7q36.1	5.55	5.02	1.29	1.07	0.53	0.002043	0.0316	Over-expressed
GPC2	7q22.1	4.22	3.7	1.22	1.24	0.52	0.00191	0.0306	Over-expressed
PVT1	8q24.21	7.1	6.58	0.94	0.74	0.52	3.555e-05	0.002748	Over-expressed
KSR2	12q24.22-q24.23	5.72	5.21	1.21	1.1	0.51	0.001733	0.0292	Over-expressed
HES6	2q37.3	7.11	6.6	1.25	1.15	0.51	0.00256	0.0353	Over-expressed
PRR7	5q35.3	5.99	5.48	1.12	1.15	0.51	0.001078	0.0221	Over-expressed
FHIT	3p14.2	6.61	6.1	0.89	0.77	0.51	2.623e-05	0.002387	Over-expressed
CHMP4C	8q21.13	9.59	9.08	0.9	0.63	0.51	1.928e-05	0.002087	Over-expressed
C9ORF163	9q34.3	4.05	3.54	0.94	1.06	0.5	0.0001905	0.008096	Over-expressed
CDON	11q24.2	8.11	7.61	0.97	0.84	0.5	0.0001292	0.006604	Over-expressed
BMP6	6p24.3	7.47	6.98	1.3	1.07	0.49	0.004275	0.0488	Over-expressed
SLC39A4	8q24.3	8.55	8.07	1.09	1.21	0.48	0.001998	0.0311	Over-expressed
MCMDC2	8q13.1	5.84	5.37	0.79	0.63	0.47	8.426e-06	0.001261	Over-expressed
TP53INP1	8q22.1	11.79	11.33	0.73	0.71	0.47	5.031e-06	0.0009253	Over-expressed
DNMT3B	20q11.21	5.09	4.64	0.92	0.92	0.45	0.0003835	0.0123	Over-expressed
DNMBP-AS1	10q24.2	5.07	4.62	1.09	1.11	0.45	0.002842	0.0375	Over-expressed
FGFRL1	4p16.3	10.81	10.37	0.9	0.84	0.45	0.0002532	0.009729	Over-expressed
ANKRD19P	9q22.31	6.41	5.96	1.05	1.15	0.44	0.002633	0.0359	Over-expressed
FAM53A	4p16.3	5.25	4.81	0.74	0.69	0.44	1.303e-05	0.001697	Over-expressed
PANX2	22q13.33	7.97	7.53	0.85	0.69	0.44	8.809e-05	0.005057	Over-expressed
SNHG6	8q13.1|8q13	10.15	9.71	0.87	0.69	0.44	0.000126	0.006469	Over-expressed
MAL2	8q24.12	11.72	11.28	0.66	0.57	0.44	1.055e-06	0.0002759	Over-expressed
ABCC4	13q32.1	13.64	13.21	1	1.18	0.44	0.002363	0.0338	Over-expressed
PABPC3	13q12.13	8.63	8.2	0.89	0.79	0.44	0.0002813	0.0104	Over-expressed
CABP4	11q13.2	5.49	5.05	0.95	1.11	0.44	0.001438	0.0258	Over-expressed
C10ORF95	10q24.32	5.03	4.61	0.98	0.98	0.43	0.00156	0.0273	Over-expressed
RPS26	12q13.2	9.88	9.46	0.91	0.93	0.42	0.0009413	0.0204	Over-expressed
BOP1	8q24.3	8.58	8.17	0.76	0.98	0.41	0.0002862	0.0104	Over-expressed
CASKIN1	16p13.3	6.14	5.73	1.03	1.1	0.41	0.004289	0.0488	Over-expressed
PABPC1	8q22.3	15.24	14.82	0.58	0.46	0.41	1.98e-07	7.051e-05	Over-expressed
SIM2	21q22.13	10.7	10.29	0.81	1.12	0.41	0.0009673	0.0206	Over-expressed
RHPN1	8q24.3	9.12	8.71	1.03	0.96	0.41	0.003327	0.0415	Over-expressed
POU5F1B	8q24.21	5.96	5.55	1.02	0.86	0.4	0.002818	0.0373	Over-expressed
RPL13AP6	10q25.2	4.86	4.46	0.95	1.08	0.4	0.002773	0.037	Over-expressed
RGS10	10q26.11	10.81	10.41	0.67	0.69	0.4	1.822e-05	0.002087	Over-expressed
RPL30	8q22.2	14.49	14.08	0.63	0.55	0.4	3.01e-06	0.0006227	Over-expressed
TMEM241	18q11.2	7.79	7.39	0.46	0.63	0.4	3.34e-08	1.306e-05	Over-expressed
JRK	8q24.3	8.76	8.36	0.71	0.62	0.4	4.271e-05	0.003103	Over-expressed
RRS1	8q13.1	9.32	8.92	0.62	0.49	0.39	2.983e-06	0.0006227	Over-expressed
SOX8	16p13.3	6.09	5.7	0.98	0.99	0.39	0.003818	0.0452	Over-expressed
MSL3P1	2q37.1	8.45	8.06	0.51	0.61	0.39	3.23e-07	9.678e-05	Over-expressed
RAP1GAP	1p36.12	11.67	11.28	0.82	0.69	0.39	0.0003711	0.012	Over-expressed
HOXA4	7p15.2	5.66	5.28	0.9	0.9	0.38	0.001945	0.0308	Over-expressed
TMEM132A	11q12.2	10.06	9.67	0.75	0.97	0.38	0.0006165	0.0159	Over-expressed
THEM6	8q24.3	10.3	9.92	0.63	0.5	0.38	6.609e-06	0.001056	Over-expressed
CAMKK2	12q24.31	12.91	12.53	0.93	0.96	0.38	0.003018	0.0388	Over-expressed
C19ORF48	19q13.33	12.92	12.54	0.86	0.83	0.38	0.001249	0.024	Over-expressed
GAS5	1q25.1	11.71	11.33	0.86	0.81	0.38	0.001145	0.023	Over-expressed
C9ORF43	9q32	4.05	3.68	0.87	0.89	0.38	0.001827	0.0299	Over-expressed
DSCC1	8q24.12	6.38	6	0.81	0.68	0.38	0.0004733	0.0138	Over-expressed
FAM84B	8q24.21	10.62	10.25	0.67	0.55	0.37	3.43e-05	0.00271	Over-expressed
CPLX1	4p16.3	7.02	6.65	0.88	0.83	0.37	0.00198	0.0309	Over-expressed
TRIB3	20p13	9.86	9.49	0.69	0.66	0.37	9.255e-05	0.00527	Over-expressed
ANKRD13B	17q11.2	7.41	7.04	0.85	0.8	0.37	0.001494	0.0266	Over-expressed
EPHA10	1p34.3	7.83	7.46	0.7	0.89	0.36	0.0004596	0.0135	Over-expressed
TFAP4	16p13.3	8.36	7.99	0.46	0.52	0.36	7.64e-08	2.904e-05	Over-expressed
ARHGEF26	3q25.2	10.88	10.52	0.87	0.83	0.36	0.002161	0.0323	Over-expressed
DANCR	4q12	10.89	10.53	0.68	0.75	0.36	0.0001909	0.008096	Over-expressed
TWNK	10q24.31	8.68	8.33	0.49	0.48	0.36	2.65e-07	8.671e-05	Over-expressed
E2F5	8q21.2	7.73	7.37	0.86	0.71	0.36	0.001707	0.0289	Over-expressed
RNF144A	2p25.1	9.99	9.63	0.68	0.63	0.35	0.0001442	0.006967	Over-expressed
MAOA	Xp11.3	12.62	12.27	0.89	0.78	0.35	0.003037	0.0389	Over-expressed
TMEM184A	7p22.3	10.52	10.17	0.69	0.68	0.35	0.0002264	0.009045	Over-expressed
CYTH3	7p22.1	9.87	9.52	0.67	0.75	0.35	0.0002553	0.009771	Over-expressed
CABLES1	18q11.2	7.48	7.13	0.69	0.69	0.35	0.0002639	0.009979	Over-expressed
ZNF696	8q24.3	8.3	7.95	0.57	0.41	0.35	4.486e-06	0.0008689	Over-expressed
FBP1	9q22.32	11.08	10.73	0.75	0.95	0.35	0.00182	0.0299	Over-expressed
NDUFAF6	8q22.1	7.55	7.21	0.56	0.48	0.35	5.906e-06	0.0009773	Over-expressed
SLC26A1	4p16.3	6	5.65	0.79	0.88	0.34	0.002283	0.0333	Over-expressed
IMPA1	8q21.13	9.18	8.84	0.91	0.54	0.34	0.00293	0.0381	Over-expressed
CDK5R1	17q11.2	6.45	6.11	0.87	0.82	0.34	0.004032	0.0469	Over-expressed
ZFP69B	1p34.2	5.05	4.71	0.74	0.83	0.34	0.00135	0.0248	Over-expressed
SNHG29	17p11.2	13.67	13.33	0.68	0.6	0.34	0.000244	0.009615	Over-expressed
SHMT2	12q13.3	10.66	10.32	0.53	0.51	0.34	5.452e-06	0.0009404	Over-expressed
ZFAND1	8q21.13	9.79	9.45	0.63	0.37	0.34	3.283e-05	0.002698	Over-expressed
UQCRBP1	Xp11.21	7.39	7.05	0.63	0.67	0.33	0.000172	0.007511	Over-expressed
CMTM4	16q21-q22.1	11.15	10.82	0.82	0.78	0.33	0.002811	0.0373	Over-expressed
MTHFD1L	6q25.1	7.88	7.55	0.82	0.88	0.33	0.003721	0.0444	Over-expressed
RHPN1-AS1	8q24.3	4.9	4.57	0.77	0.7	0.33	0.001369	0.025	Over-expressed
PPP1R14B	11q13.1	10.32	9.99	0.8	0.82	0.33	0.002716	0.0366	Over-expressed
FBXL6	8q24.3	8.73	8.4	0.7	0.66	0.33	0.0005456	0.0149	Over-expressed
LHX6	9q33.2	6.47	6.14	0.74	0.83	0.33	0.001848	0.0301	Over-expressed
ACRBP	12p13.31	4.78	4.45	0.77	0.79	0.32	0.002437	0.0343	Over-expressed
RPL8	8q24.3	15.6	15.28	0.73	0.62	0.32	0.0007916	0.0185	Over-expressed
RIPK2	8q21.3	9.35	9.02	0.7	0.48	0.32	0.0003316	0.0113	Over-expressed
RPL28	19q13.42	14.65	14.33	0.79	0.72	0.32	0.00231	0.0335	Over-expressed
C8ORF59	8q21.2	9.56	9.24	0.68	0.61	0.32	0.0004168	0.0128	Over-expressed
SIX4	14q23.1	8.74	8.43	0.55	0.58	0.32	4.245e-05	0.003103	Over-expressed
SNX16	8q21.13	8.18	7.87	0.79	0.56	0.31	0.001957	0.0309	Over-expressed
EIF3H	8q23.3-q24.11	12.33	12.02	0.48	0.35	0.31	1.452e-06	0.0003574	Over-expressed
LRFN1	19q13.2	7.63	7.32	0.63	0.68	0.31	0.0004792	0.0139	Over-expressed
YPEL1	22q11.21-q11.22	8.64	8.33	0.61	0.52	0.31	0.0001493	0.007045	Over-expressed
ALX3	1p13.3	4.64	4.33	0.66	0.86	0.31	0.001818	0.0299	Over-expressed
EDRF1	10q26.2	9.35	9.05	0.69	0.62	0.31	0.0009901	0.0209	Over-expressed
UQCRHL	1p36.21	9.23	8.92	0.59	0.59	0.3	0.0001998	0.008388	Over-expressed
RPS21	20q13.33	13.32	13.02	0.74	0.74	0.3	0.002847	0.0375	Over-expressed
TRIQK	8q22.1	10.42	10.12	0.71	0.43	0.3	0.0007393	0.0177	Over-expressed
XYLB	3p22.2	6.86	6.56	0.64	0.71	0.3	0.0008557	0.0192	Over-expressed
HGH1	8q24.3	9.81	9.5	0.57	0.49	0.3	7.899e-05	0.00463	Over-expressed
ZNF485	10q11.21	6.48	6.17	0.49	0.49	0.3	1.025e-05	0.00147	Over-expressed
SNHG1	11q12.3	9.46	9.15	0.79	0.72	0.3	0.004308	0.0488	Over-expressed
RPL27	17q21.31	13.66	13.36	0.69	0.68	0.3	0.001446	0.0259	Over-expressed
ADRB2	5q32	9.22	8.92	0.65	0.72	0.3	0.001034	0.0215	Over-expressed
BZW2	7p21.1	10.16	9.85	0.52	0.53	0.3	3.522e-05	0.002742	Over-expressed
FOXRED2	22q12.3	10.27	9.97	0.55	0.53	0.3	7.038e-05	0.004275	Over-expressed
FAM83H	8q24.3	11.13	10.83	0.6	0.53	0.3	0.0002531	0.009729	Over-expressed
DBNDD1	16q24.3	9.59	9.3	0.71	0.84	0.3	0.003639	0.0438	Over-expressed
GGCT	7p14.3	10.75	10.45	0.66	0.67	0.3	0.001135	0.0228	Over-expressed
XPO6	16p12.1	11.45	11.15	0.64	0.45	0.3	0.0003355	0.0114	Over-expressed
RIMKLA	1p34.2	7.92	7.63	0.57	0.71	0.3	0.0004265	0.013	Over-expressed
SMYD3	1q44	8.31	8.01	0.63	0.58	0.3	0.0004926	0.0141	Over-expressed
RPS18	6p21.32	15.35	15.05	0.54	0.55	0.3	9.431e-05	0.005348	Over-expressed
GPR160	3q26.2	10.87	10.58	0.7	0.72	0.3	0.002266	0.0333	Over-expressed
LRRC56	11p15.5	7.78	7.48	0.67	0.69	0.29	0.001546	0.0271	Over-expressed
FBXL18	7p22.1	8.67	8.38	0.68	0.66	0.29	0.001635	0.0281	Over-expressed
MRPS28	8q21.13	8.52	8.23	0.64	0.54	0.29	0.0005487	0.015	Over-expressed
SLC25A22	11p15.5	10.07	9.77	0.58	0.51	0.29	0.0001682	0.007414	Over-expressed
SLC7A1	13q12.3	11.22	10.93	0.66	0.77	0.29	0.002219	0.0329	Over-expressed
DCAF13	8q22.3	9.74	9.45	0.53	0.38	0.29	3.045e-05	0.00258	Over-expressed
RPL14	3p22.1	13.8	13.51	0.63	0.61	0.29	0.0007835	0.0184	Over-expressed
IMPDH2	3p21.31	12.61	12.32	0.71	0.62	0.29	0.002138	0.0321	Over-expressed
TESMIN	11q13.3	7.9	7.62	0.58	0.56	0.29	0.0003028	0.0107	Over-expressed
PYCR3	8q24.3	9.59	9.31	0.71	0.64	0.28	0.00271	0.0365	Over-expressed
PPAT	4q12	8.38	8.09	0.64	0.66	0.28	0.001396	0.0253	Over-expressed
SCRIB	8q24.3	11.15	10.86	0.49	0.49	0.28	3.913e-05	0.002951	Over-expressed
NOP16	5q35.2	8.18	7.9	0.59	0.62	0.28	0.0006038	0.0157	Over-expressed
UQCRB	8q22.1	12.13	11.84	0.62	0.57	0.28	0.0008284	0.0189	Over-expressed
RPS25	11q23.3	13.66	13.37	0.61	0.57	0.28	0.0006944	0.0173	Over-expressed
RINL	19q13.2	6.49	6.21	0.7	0.72	0.28	0.00382	0.0452	Over-expressed
RPS7	2p25.3	13.13	12.85	0.56	0.55	0.28	0.000298	0.0106	Over-expressed
RPLP1	15q23	15.18	14.9	0.72	0.68	0.28	0.004089	0.0472	Over-expressed
ABCC5	3q27.1	9.64	9.36	0.63	0.65	0.28	0.001421	0.0256	Over-expressed
TRIM25	17q22	9.74	9.46	0.64	0.65	0.28	0.001525	0.027	Over-expressed
RPL37	5p13.1	14.25	13.97	0.68	0.67	0.28	0.002678	0.0362	Over-expressed
RPS2	16p13.3	14.37	14.09	0.69	0.64	0.28	0.002842	0.0375	Over-expressed
SLC25A6	Xp22.33 and Yp11.2	14.34	14.07	0.66	0.55	0.28	0.001531	0.027	Over-expressed
RPL12	9q33.3	14.32	14.05	0.68	0.66	0.28	0.002774	0.037	Over-expressed
SLC26A6	3p21.31	8.86	8.58	0.58	0.72	0.28	0.001263	0.0242	Over-expressed
UVSSA	4p16.3	7.86	7.58	0.64	0.66	0.28	0.001967	0.0309	Over-expressed
NLE1	17q12	9.08	8.81	0.48	0.47	0.28	3.327e-05	0.002698	Over-expressed
ECE2	3q27.1	7.62	7.34	0.65	0.71	0.27	0.002771	0.037	Over-expressed
ZNF285	19q13.31	6.99	6.71	0.47	0.5	0.27	3.205e-05	0.002667	Over-expressed
NDUFB9	8q24.13	11.48	11.2	0.63	0.52	0.27	0.0009451	0.0204	Over-expressed
DGKD	2q37.1	10.51	10.24	0.5	0.55	0.27	0.0001296	0.006604	Over-expressed
RPL7	8q21.11	10.98	10.71	0.56	0.42	0.27	0.0002146	0.008825	Over-expressed
LIG3	17q12	10.31	10.04	0.55	0.52	0.27	0.0003016	0.0107	Over-expressed
TSNARE1	8q24.3	8.54	8.27	0.54	0.45	0.27	0.0001766	0.007641	Over-expressed
NSMCE2	8q24.13	8.26	7.99	0.5	0.4	0.27	5.294e-05	0.003611	Over-expressed
ESRP1	8q22.1	11.28	11.01	0.54	0.52	0.27	0.0002521	0.009729	Over-expressed
WWP1	8q21.3	10.99	10.72	0.67	0.5	0.27	0.001832	0.03	Over-expressed
PAIP2B	2p13.3	9.46	9.2	0.61	0.6	0.27	0.001315	0.0246	Over-expressed
SFXN4	10q26.11	9.64	9.37	0.63	0.56	0.27	0.00144	0.0258	Over-expressed
CRIPAK	4p16.3	8.28	8.01	0.63	0.59	0.27	0.001728	0.0291	Over-expressed
PYCR1	17q25.3	12.24	11.97	0.47	0.7	0.27	0.0003104	0.0109	Over-expressed
PDXP	22q13.1	8.16	7.9	0.43	0.51	0.26	3.065e-05	0.002582	Over-expressed
ASNS	7q21.3	9.38	9.12	0.55	0.51	0.26	0.0003932	0.0124	Over-expressed
MTHFD2	2p13.1	10.02	9.76	0.57	0.59	0.26	0.0009321	0.0203	Over-expressed
GUSB	7q11.21	11.32	11.06	0.58	0.54	0.26	0.000827	0.0189	Over-expressed
ENTR1	9q34.3	9.6	9.34	0.43	0.42	0.26	1.189e-05	0.001634	Over-expressed
RPL31	2q11.2	14.39	14.13	0.63	0.6	0.26	0.00233	0.0337	Over-expressed
PTDSS1	8q22.1	10.68	10.42	0.47	0.36	0.26	2.625e-05	0.002387	Over-expressed
CSKMT	11q12.3	7.38	7.12	0.65	0.63	0.26	0.003412	0.0422	Over-expressed
RPL4	15q22.31	15.35	15.09	0.56	0.53	0.26	0.000699	0.0173	Over-expressed
MRPL15	8q11.23	9.73	9.48	0.53	0.4	0.26	0.0002097	0.008699	Over-expressed
ABCA3	16p13.3	10.58	10.32	0.56	0.54	0.26	0.0007382	0.0177	Over-expressed
RPS10P7	1q32.1	6.03	5.78	0.54	0.57	0.26	0.0005985	0.0157	Over-expressed
SNHG20	17q25.2	7.54	7.29	0.5	0.56	0.26	0.0003145	0.011	Over-expressed
RCC2	1p36.13	11.43	11.17	0.43	0.42	0.26	1.521e-05	0.001876	Over-expressed
ZNF547	19q13.43	6.08	5.83	0.59	0.53	0.26	0.001142	0.0229	Over-expressed
CYC1	8q24.3	11.44	11.18	0.53	0.43	0.26	0.0002456	0.00962	Over-expressed
RPS8	1p34.1	15.05	14.8	0.61	0.62	0.26	0.002214	0.0329	Over-expressed
PDCD2L	19q13.11	7.6	7.34	0.44	0.47	0.26	4.277e-05	0.003103	Over-expressed
SLC25A19	17q25.1	7.13	6.87	0.51	0.57	0.25	0.0004201	0.0129	Over-expressed
MSI1	12q24.31	8.41	8.15	0.64	0.67	0.25	0.004366	0.0493	Over-expressed
RPLP0	12q24.23	15.21	14.96	0.64	0.59	0.25	0.003293	0.0412	Over-expressed
TIGD5	8q24.3	7.87	7.62	0.63	0.53	0.25	0.002294	0.0333	Over-expressed
ESRRA	11q13.1	10.1	9.85	0.54	0.45	0.25	0.0004305	0.013	Over-expressed
PABPC4	1p34.3	11.86	11.61	0.4	0.4	0.25	5.621e-06	0.0009526	Over-expressed
SOX4	6p22.3	11.27	11.02	0.57	0.71	0.25	0.002594	0.0357	Over-expressed
2018-03-01	1q41	11.35	11.1	0.57	0.72	0.25	0.002614	0.0358	Over-expressed
C12ORF73	12q23.3	7.6	7.35	0.54	0.56	0.25	0.0008995	0.0198	Over-expressed
TRAP1	16p13.3	11.16	10.91	0.39	0.4	0.25	6.985e-06	0.001089	Over-expressed
ALKBH2	12q24.11	8.76	8.51	0.61	0.56	0.25	0.002498	0.0349	Over-expressed
FADS3	11q12.2	8.07	7.82	0.6	0.54	0.25	0.002049	0.0316	Over-expressed
EIF3E	8q23.1	12.82	12.57	0.46	0.36	0.25	4.951e-05	0.003464	Over-expressed
RUVBL1	3q21.3	10.12	9.87	0.49	0.45	0.25	0.0002043	0.008551	Over-expressed
ZNF141	4p16.3	6.47	6.22	0.57	0.51	0.25	0.001305	0.0244	Over-expressed
ACSS1	20p11.21	11.75	11.5	0.48	0.51	0.24	0.0002768	0.0103	Over-expressed
UTP23	8q24.11	8.63	8.38	0.54	0.41	0.24	0.0005454	0.0149	Over-expressed
PLEKHF2	8q22.1	8.64	8.4	0.63	0.57	0.24	0.003705	0.0443	Over-expressed
INTS8	8q22.1	9.59	9.35	0.49	0.4	0.24	0.0002126	0.008795	Over-expressed
ELOC	8q21.11	9.38	9.13	0.51	0.45	0.24	0.0004382	0.0132	Over-expressed
SBK1	16p12.1	9.05	8.8	0.57	0.68	0.24	0.003385	0.0419	Over-expressed
SLC4A5	2p13.1	7.77	7.53	0.57	0.57	0.24	0.001869	0.0303	Over-expressed
SAMD10	20q13.33	8.52	8.28	0.57	0.55	0.24	0.001904	0.0306	Over-expressed
ZNF677	19q13.42	6.9	6.66	0.41	0.37	0.24	2.004e-05	0.002088	Over-expressed
RPL6	12q24.13	13.76	13.52	0.51	0.5	0.24	0.0006075	0.0158	Over-expressed
SLC29A2	11q13.2	8.57	8.33	0.6	0.56	0.24	0.003025	0.0389	Over-expressed
ACVR2B	3p22.2	8.4	8.16	0.59	0.53	0.24	0.002336	0.0337	Over-expressed
QARS	3p21.31	12.47	12.23	0.4	0.39	0.24	1.353e-05	0.001735	Over-expressed
NIPSNAP1	22q12.2	10.65	10.41	0.47	0.59	0.24	0.0005574	0.0151	Over-expressed
RPS15A	16p12.3	13.68	13.44	0.61	0.6	0.24	0.003825	0.0452	Over-expressed
SOX12	20p13	9.87	9.63	0.48	0.53	0.24	0.0005284	0.0147	Over-expressed
MTERF3	8q22.1	8.23	8	0.5	0.43	0.24	0.0003681	0.012	Over-expressed
CLPB	11q13.4	7.99	7.75	0.58	0.48	0.24	0.002003	0.0312	Over-expressed
UCK2	1q24.1	8.53	8.29	0.53	0.59	0.24	0.001511	0.0268	Over-expressed
RPL35A	3q29	13.95	13.71	0.59	0.59	0.24	0.003719	0.0444	Over-expressed
ZFP41	8q24.3	8.48	8.25	0.56	0.48	0.24	0.001663	0.0283	Over-expressed
TRAF7	16p13.3	11.21	10.97	0.36	0.33	0.24	2.219e-06	0.0004954	Over-expressed
HSF1	8q24.3	11.08	10.85	0.48	0.4	0.23	0.0002522	0.009729	Over-expressed
GEMIN6	2p22.1	7.39	7.15	0.49	0.5	0.23	0.0005984	0.0157	Over-expressed
TATDN1	8q24.13	8.49	8.25	0.53	0.38	0.23	0.0006745	0.0169	Over-expressed
STAU2	8q21.11	9.68	9.45	0.57	0.45	0.23	0.001978	0.0309	Over-expressed
MRRF	9q33.2	8.93	8.7	0.48	0.43	0.23	0.0003948	0.0124	Over-expressed
ZSCAN16	6p22.1	7.31	7.08	0.46	0.49	0.23	0.0003111	0.0109	Over-expressed
ACTR3B	7q36.1-q36.2	7.9	7.67	0.39	0.39	0.23	2.437e-05	0.002311	Over-expressed
TWISTNB	7p21.1	9.62	9.39	0.61	0.5	0.23	0.004005	0.0466	Over-expressed
SNX8	7p22.3	8.02	7.79	0.52	0.46	0.23	0.0009423	0.0204	Over-expressed
ORAI1	12q24.31	8.38	8.15	0.59	0.57	0.23	0.004179	0.048	Over-expressed
MBP	18q23	10.58	10.35	0.47	0.53	0.23	0.0006049	0.0157	Over-expressed
ZNF74	22q11.21	8.76	8.53	0.39	0.36	0.23	2.125e-05	0.002178	Over-expressed
HSPD1	2q33.1	12.99	12.76	0.44	0.47	0.23	0.0002777	0.0103	Over-expressed
TXNRD1	12q23.3	10.7	10.47	0.56	0.52	0.23	0.002927	0.0381	Over-expressed
HNRNPA1P33	10q11.22	6.75	6.52	0.53	0.43	0.23	0.001242	0.024	Over-expressed
C15ORF61	15q23	7.83	7.61	0.56	0.56	0.22	0.003362	0.0418	Over-expressed
AIMP2	7p22.1	9.09	8.86	0.5	0.45	0.22	0.0009298	0.0203	Over-expressed
NUDT9	4q22.1	10.73	10.51	0.47	0.51	0.22	0.0008596	0.0193	Over-expressed
NSUN5	7q11.23	9.46	9.24	0.51	0.61	0.22	0.002825	0.0374	Over-expressed
UQCRH	1p33	11.26	11.04	0.53	0.51	0.22	0.002389	0.0339	Over-expressed
RPS13	11p15.1	13.42	13.2	0.55	0.55	0.22	0.003776	0.0449	Over-expressed
TMEM120B	12q24.31	9.22	9	0.46	0.49	0.22	0.0006994	0.0173	Over-expressed
TRUB2	9q34.11	9.73	9.51	0.36	0.4	0.22	1.975e-05	0.002087	Over-expressed
SLC37A3	7q34	9.82	9.6	0.52	0.46	0.22	0.001542	0.0271	Over-expressed
YPEL2	17q22	9.45	9.23	0.55	0.52	0.22	0.003472	0.0427	Over-expressed
HSPBAP1	3q21.1	7.27	7.06	0.52	0.52	0.22	0.002202	0.0327	Over-expressed
SERP1	3q25.1	13.18	12.96	0.45	0.46	0.22	0.0004465	0.0134	Over-expressed
TRMT12	8q24.13	8.64	8.42	0.5	0.33	0.22	0.0005974	0.0157	Over-expressed
ZNF7	8q24.3	8.9	8.68	0.47	0.38	0.22	0.000504	0.0143	Over-expressed
DNMT3A	2p23.3	8.84	8.62	0.5	0.45	0.22	0.001148	0.023	Over-expressed
LRRC8D	1p22.2	8.93	8.72	0.52	0.51	0.22	0.002388	0.0339	Over-expressed
ZNF322	6p22.2	10.04	9.82	0.45	0.4	0.22	0.0004172	0.0128	Over-expressed
AIF1L	9q34.12-q34.13	9.24	9.02	0.54	0.57	0.22	0.004096	0.0473	Over-expressed
NPM1	5q35.1	13.4	13.18	0.41	0.4	0.21	0.000145	0.006983	Over-expressed
BSPRY	9q32	8.88	8.66	0.46	0.44	0.21	0.0006545	0.0165	Over-expressed
ZNF707	8q24.3	7.88	7.66	0.55	0.45	0.21	0.00332	0.0414	Over-expressed
DDX39A	19p13.12	9.47	9.26	0.54	0.53	0.21	0.003667	0.044	Over-expressed
COA7	1p32.3	7.34	7.13	0.5	0.43	0.21	0.001335	0.0247	Over-expressed
NACA	12q13.3	14.33	14.11	0.48	0.43	0.21	0.0009899	0.0209	Over-expressed
RABGGTB	1p31.1	10.07	9.86	0.48	0.47	0.21	0.001288	0.0243	Over-expressed
SRPRB	3q22.1	10.97	10.76	0.48	0.47	0.21	0.001148	0.023	Over-expressed
METAP1D	2q31.1	6.5	6.28	0.49	0.5	0.21	0.001641	0.0282	Over-expressed
COMMD5	8q24.3	9.38	9.16	0.49	0.41	0.21	0.001288	0.0243	Over-expressed
RPS23	5q14.2	14.12	13.91	0.53	0.55	0.21	0.004079	0.0472	Over-expressed
CDKN2AIPNL	5q31.1	9.03	8.82	0.45	0.46	0.21	0.0007784	0.0184	Over-expressed
EIF2AK1	7p22.1	12.51	12.3	0.35	0.36	0.21	2.516e-05	0.002338	Over-expressed
CS	12q13.3	11.85	11.64	0.32	0.28	0.21	2.092e-06	0.0004746	Over-expressed
ZNF664	12q24.31	12.14	11.93	0.5	0.44	0.21	0.001948	0.0308	Over-expressed
EEF2	19p13.3	16.63	16.42	0.43	0.44	0.21	0.0005341	0.0148	Over-expressed
NACA4P	8q22.3	7.87	7.67	0.54	0.44	0.21	0.003952	0.0462	Over-expressed
CYCS	7p15.3	11.14	10.94	0.42	0.39	0.2	0.0003245	0.0112	Over-expressed
NAP1L1	12q21.2	13.02	12.81	0.49	0.46	0.2	0.002195	0.0327	Over-expressed
NOA1	4q12	9.83	9.63	0.43	0.44	0.2	0.0007334	0.0177	Over-expressed
DPH2	1p34.1	8.98	8.78	0.34	0.37	0.2	3.504e-05	0.002742	Over-expressed
GRINA	8q24.3	12.66	12.46	0.51	0.4	0.2	0.002438	0.0343	Over-expressed
LETM1	4p16.3	10.22	10.02	0.37	0.35	0.2	7.052e-05	0.004275	Over-expressed
RPS6KA4	11q13.1	9.81	9.61	0.5	0.49	0.2	0.003527	0.0431	Over-expressed
VARS2	6p21.33	9.41	9.21	0.49	0.42	0.2	0.002289	0.0333	Over-expressed
ENY2	8q23.1	9.25	9.05	0.53	0.44	0.2	0.00433	0.049	Over-expressed
EIF2S3	Xp22.11	12.41	12.22	0.34	0.32	0.2	1.98e-05	0.002087	Over-expressed
GNL3	3p21.1	11.51	11.31	0.42	0.44	0.2	0.0006236	0.016	Over-expressed
MCCC1	3q27.1	9.85	9.65	0.46	0.49	0.2	0.001936	0.0308	Over-expressed
SND1	7q32.1	13.14	12.95	0.37	0.41	0.2	0.0001633	0.007313	Over-expressed
CBX3	7p15.2	11.29	11.09	0.41	0.41	0.2	0.0005038	0.0143	Over-expressed
OXSM	3p24.2	8.16	7.97	0.36	0.41	0.2	0.0001302	0.006609	Over-expressed
WDR12	2q33.2	8.39	8.19	0.44	0.41	0.2	0.0009762	0.0207	Over-expressed
NFS1	20q11.22	9.35	9.16	0.32	0.32	0.2	1.205e-05	0.001634	Over-expressed
MGAT4B	5q35.3	10.83	10.64	0.41	0.45	0.2	0.0007233	0.0177	Over-expressed
CMSS1	3q12.1	8.36	8.16	0.36	0.38	0.2	0.0001147	0.005996	Over-expressed
TXNRD3NB	3q21.3	7.69	7.5	0.41	0.4	0.19	0.0005444	0.0149	Over-expressed
ADSL	22q13.1	10.17	9.98	0.35	0.35	0.19	6.472e-05	0.004082	Over-expressed
FKBP4	12p13.33	12.73	12.53	0.45	0.52	0.19	0.002374	0.0338	Over-expressed
ULK3	15q24.1	10.35	10.16	0.48	0.48	0.19	0.003315	0.0414	Over-expressed
GRPEL2	5q32	8.6	8.41	0.31	0.34	0.19	1.243e-05	0.001661	Over-expressed
PAICS	4q12	11.61	11.42	0.46	0.53	0.19	0.00355	0.0433	Over-expressed
RAB3D	19p13.2	12.05	11.86	0.43	0.51	0.19	0.001968	0.0309	Over-expressed
PUS3	11q24.2	8.24	8.05	0.4	0.35	0.19	0.0003399	0.0114	Over-expressed
ATP6V1C1	8q22.3	10.44	10.25	0.51	0.32	0.19	0.003084	0.0394	Over-expressed
ZC3H8	2q14.1	7.38	7.19	0.4	0.42	0.19	0.0007106	0.0175	Over-expressed
ZNF16	8q24.3	8.24	8.05	0.38	0.32	0.19	0.0001819	0.007823	Over-expressed
PTMA	2q37.1	13.73	13.54	0.37	0.4	0.19	0.0003342	0.0114	Over-expressed
CCT3	1q22	12.83	12.64	0.36	0.41	0.19	0.000281	0.0104	Over-expressed
C8ORF76	8q24.13	8.48	8.29	0.48	0.38	0.19	0.002845	0.0375	Over-expressed
USP22	17p11.2	12.65	12.46	0.41	0.37	0.19	0.0007682	0.0183	Over-expressed
VIRMA	8q22.1	10.2	10.01	0.45	0.37	0.19	0.001877	0.0304	Over-expressed
CCT6A	7p11.2	11.71	11.53	0.34	0.32	0.19	7.233e-05	0.004329	Over-expressed
YOD1	1q32.1	8.14	7.96	0.45	0.44	0.19	0.00268	0.0362	Over-expressed
COPS5	8q13.1	10.21	10.02	0.46	0.3	0.18	0.001833	0.03	Over-expressed
ZNF146	19q13.12	11.06	10.87	0.48	0.42	0.18	0.004214	0.0483	Over-expressed
POLR2K	8q22.2	9.75	9.57	0.49	0.35	0.18	0.003574	0.0433	Over-expressed
RPUSD4	11q24.2	9.13	8.95	0.39	0.35	0.18	0.0005825	0.0155	Over-expressed
PDIK1L	1p36.11	8.48	8.29	0.45	0.43	0.18	0.003113	0.0396	Over-expressed
EIF4B	12q13.13	13.47	13.29	0.38	0.35	0.18	0.0004787	0.0139	Over-expressed
GID8	20q13.33	11	10.82	0.24	0.24	0.18	2.01e-07	7.051e-05	Over-expressed
FARSB	2q36.1	10.01	9.83	0.33	0.34	0.18	0.0001075	0.005791	Over-expressed
PCCB	3q22.3	10.67	10.49	0.4	0.37	0.18	0.0009691	0.0206	Over-expressed
ZNF566	19q13.12	7.65	7.47	0.38	0.41	0.18	0.0009199	0.0202	Over-expressed
TIMM44	19p13.2	9.64	9.46	0.4	0.34	0.17	0.0009441	0.0204	Over-expressed
RUSC1	1q22	10.67	10.5	0.43	0.42	0.17	0.003316	0.0414	Over-expressed
ZNF721	4p16.3	9.11	8.94	0.44	0.39	0.17	0.003384	0.0419	Over-expressed
PHF14	7p21.3	9.89	9.72	0.43	0.37	0.17	0.002853	0.0375	Over-expressed
KNOP1	16p12.3	8.37	8.2	0.37	0.35	0.17	0.0006373	0.0162	Over-expressed
AIFM1	Xq26.1	10.25	10.08	0.37	0.38	0.17	0.0008428	0.0191	Over-expressed
ZNF354A	5q35.3	7.63	7.46	0.37	0.38	0.17	0.0009175	0.0202	Over-expressed
FBXO45	3q29	8.94	8.77	0.35	0.33	0.17	0.0003905	0.0124	Over-expressed
MGME1	20p11.23	8.33	8.16	0.33	0.37	0.17	0.0003706	0.012	Over-expressed
ZNF740	12q13.13	9.77	9.6	0.33	0.32	0.17	0.0002162	0.00884	Over-expressed
PDCD11	10q24.33	10.13	9.97	0.38	0.37	0.17	0.001234	0.0239	Over-expressed
ATP13A2	1p36.13	10.55	10.38	0.4	0.45	0.17	0.003737	0.0445	Over-expressed
DND1	5q31.3	6.8	6.64	0.36	0.37	0.16	0.001115	0.0226	Over-expressed
GARS	7p14.3	10.8	10.64	0.38	0.35	0.16	0.001358	0.0249	Over-expressed
POLR1D	13q12.2	11.1	10.94	0.4	0.39	0.16	0.002601	0.0357	Over-expressed
PSMD11	17q11.2	10.13	9.97	0.32	0.34	0.16	0.0002897	0.0105	Over-expressed
EIF2A	3q25.1	11.18	11.02	0.36	0.35	0.16	0.000993	0.0209	Over-expressed
ECPAS	9q31.3	12.08	11.92	0.39	0.28	0.16	0.001291	0.0243	Over-expressed
ZFP62	5q35.3	9.39	9.23	0.37	0.34	0.16	0.001319	0.0246	Over-expressed
NIT2	3q12.2	9.76	9.6	0.4	0.44	0.16	0.003935	0.046	Over-expressed
CLNS1A	11q14.1	10.63	10.46	0.35	0.33	0.16	0.0007394	0.0177	Over-expressed
RMDN1	8q21.3	9.49	9.33	0.44	0.24	0.16	0.003497	0.0429	Over-expressed
C8ORF33	8q24.3	10.5	10.34	0.42	0.34	0.16	0.00381	0.0452	Over-expressed
ZNF480	19q13.41	8.69	8.53	0.34	0.36	0.16	0.0007093	0.0175	Over-expressed
RSL1D1	16p13.13	12.03	11.88	0.38	0.33	0.16	0.001925	0.0308	Over-expressed
UTP14A	Xq26.1	8.95	8.79	0.29	0.3	0.16	9.653e-05	0.005431	Over-expressed
CAMLG	5q31.1	10.14	9.98	0.34	0.34	0.16	0.0009623	0.0206	Over-expressed
SLC46A1	17q11.2	10.44	10.28	0.41	0.38	0.16	0.00429	0.0488	Over-expressed
HNRNPF	10q11.21	12.44	12.29	0.37	0.34	0.16	0.001943	0.0308	Over-expressed
TMEM201	1p36.22	8.61	8.46	0.32	0.33	0.16	0.000566	0.0152	Over-expressed
OSTC	4q25	10.72	10.56	0.34	0.34	0.15	0.0009324	0.0203	Over-expressed
WDCP	2p23.3	7.85	7.69	0.25	0.29	0.15	1.878e-05	0.002087	Over-expressed
TRIM27	6p22.1	10.93	10.78	0.31	0.35	0.15	0.0004763	0.0139	Over-expressed
LARP1	5q33.2	12.12	11.96	0.39	0.37	0.15	0.003637	0.0438	Over-expressed
PA2G4	12q13.2	11.66	11.5	0.32	0.3	0.15	0.0005495	0.015	Over-expressed
UBAC2	13q32.3	10.67	10.52	0.33	0.35	0.15	0.001048	0.0217	Over-expressed
OXA1L	14q11.2	11.01	10.86	0.26	0.27	0.15	3.945e-05	0.002951	Over-expressed
IER3IP1	18q21.1	10.44	10.29	0.37	0.37	0.15	0.002807	0.0372	Over-expressed
DNAJB11	3q27.3	10.27	10.12	0.37	0.34	0.15	0.002503	0.035	Over-expressed
WDR75	2q32.2	9.52	9.37	0.31	0.29	0.15	0.0003605	0.012	Over-expressed
GTPBP3	19p13.11	8.59	8.45	0.37	0.39	0.15	0.003869	0.0457	Over-expressed
NOP56	20p13	11.07	10.92	0.35	0.35	0.15	0.002132	0.032	Over-expressed
JPT2	16p13.3	12.56	12.41	0.35	0.35	0.15	0.002019	0.0313	Over-expressed
NELFCD	20q13.32	10.94	10.79	0.3	0.29	0.15	0.0003465	0.0116	Over-expressed
ZNF48	16p11.2	7.91	7.76	0.3	0.33	0.15	0.0005175	0.0146	Over-expressed
TMEM183A	1q32.1	10.24	10.1	0.27	0.29	0.15	9.789e-05	0.005468	Over-expressed
HTRA2	2p13.1	9.27	9.12	0.35	0.38	0.15	0.002679	0.0362	Over-expressed
WDR5	9q34.2	10.05	9.9	0.35	0.31	0.15	0.001931	0.0308	Over-expressed
HSPA9	5q31.2	12.62	12.47	0.33	0.33	0.15	0.001288	0.0243	Over-expressed
C1ORF43	1q21.3	12.34	12.2	0.33	0.31	0.14	0.001252	0.024	Over-expressed
HNRNPA1L2	13q14.3	11.28	11.14	0.38	0.3	0.14	0.003621	0.0436	Over-expressed
PTBP1	19p13.3	12.31	12.17	0.25	0.22	0.14	2.696e-05	0.0024	Over-expressed
GNL2	1p34.3	10.35	10.21	0.32	0.35	0.14	0.001497	0.0267	Over-expressed
SUPV3L1	10q22.1	9.02	8.88	0.29	0.3	0.14	0.0003994	0.0125	Over-expressed
NUPL2	7p15.3	8.97	8.83	0.36	0.35	0.14	0.003557	0.0433	Over-expressed
RPIA	2p11.2	8.67	8.53	0.35	0.35	0.14	0.003212	0.0405	Over-expressed
UBE2E1	3p24.2	10.64	10.5	0.38	0.27	0.14	0.003377	0.0419	Over-expressed
DKC1	Xq28	10.58	10.44	0.31	0.32	0.14	0.001285	0.0243	Over-expressed
ZNF3	7q22.1	9.75	9.61	0.33	0.35	0.14	0.002222	0.0329	Over-expressed
EIF3J	15q21.1	10.51	10.37	0.35	0.33	0.14	0.003436	0.0423	Over-expressed
HNRNPAB	5q35.3	11.54	11.4	0.35	0.37	0.14	0.004182	0.048	Over-expressed
EIF1AD	11q13.1	8.86	8.73	0.35	0.28	0.14	0.00285	0.0375	Over-expressed
MEN1	11q13.1	10.2	10.07	0.34	0.33	0.14	0.003399	0.042	Over-expressed
GBA2	9p13.3	10.62	10.49	0.35	0.29	0.14	0.003706	0.0443	Over-expressed
TAF12	1p35.3	8.43	8.3	0.35	0.34	0.13	0.004449	0.0499	Over-expressed
GATAD2A	19p13.11	10.33	10.19	0.3	0.3	0.13	0.001374	0.0251	Over-expressed
RIOX2	3q11.2	9.95	9.82	0.33	0.35	0.13	0.003756	0.0447	Over-expressed
TMEM69	1p34.1	9.44	9.31	0.35	0.32	0.13	0.004381	0.0494	Over-expressed
MTIF2	2p16.1	9.51	9.37	0.32	0.29	0.13	0.002271	0.0333	Over-expressed
EIF2D	1q32.1	10.55	10.42	0.29	0.28	0.13	0.0008776	0.0195	Over-expressed
MKRN1	7q34	11.72	11.59	0.29	0.2	0.13	0.0004839	0.0139	Over-expressed
DNAJA3	16p13.3	10.34	10.21	0.29	0.26	0.13	0.0008452	0.0191	Over-expressed
GRSF1	4q13.3	11.29	11.16	0.24	0.29	0.13	0.0002894	0.0105	Over-expressed
GRPEL1	4p16.1	9.45	9.32	0.32	0.34	0.13	0.003972	0.0463	Over-expressed
RALA	7p14.1	9.77	9.64	0.3	0.28	0.13	0.001561	0.0273	Over-expressed
HNRNPL	19q13.2	12.49	12.36	0.24	0.22	0.12	0.0001676	0.007413	Over-expressed
VDAC1	5q31.1	11.96	11.84	0.3	0.32	0.12	0.003612	0.0436	Over-expressed
TOMM70	3q12.2	11.02	10.9	0.31	0.29	0.12	0.003573	0.0433	Over-expressed
SERBP1	1p31.3	12.63	12.51	0.28	0.27	0.12	0.001909	0.0306	Over-expressed
MED28	4p15.32	8.95	8.83	0.31	0.29	0.12	0.004339	0.0491	Over-expressed
CCNY	10p11.21	10.75	10.63	0.28	0.25	0.12	0.002012	0.0313	Over-expressed
MRPL30	2q11.2	9.76	9.64	0.28	0.25	0.11	0.002655	0.0361	Over-expressed
NCL	2q37.1	13.6	13.49	0.25	0.25	0.11	0.0009458	0.0204	Over-expressed
PPID	4q32.1	9.34	9.23	0.28	0.23	0.11	0.002526	0.035	Over-expressed
SMG7	1q25.3	10.93	10.82	0.23	0.26	0.11	0.0008229	0.0188	Over-expressed
CEP63	3q22.2	9.22	9.11	0.25	0.22	0.11	0.0009674	0.0206	Over-expressed
PTGES3	12q13.3|12	12.52	12.41	0.28	0.25	0.11	0.00389	0.0458	Over-expressed
MORC2	22q12.2	10.04	9.93	0.25	0.26	0.11	0.001731	0.0292	Over-expressed
ADO	10q21.3	9.52	9.41	0.25	0.25	0.11	0.00154	0.0271	Over-expressed
CNOT10	3p22.3	9.19	9.09	0.22	0.22	0.1	0.001582	0.0275	Over-expressed

## Sheet: Underexp Hom vs No Alt
Gene	Cytoband	μ in altered group	μ in unaltered group	σ in altered group	σ in unaltered group	Log Ratio	p-Value	q-Value	Tendency
CYP3A5	7q22.1	4.49	6	1.75	2.21	-1.5	1.78e-08	7.347e-06	Under-expressed
COL17A1	10q25.1	7.08	8.39	2.51	2.16	-1.31	0.0001134	0.005954	Under-expressed
KRT5	12q13.13	9.76	11.06	2.92	2.52	-1.3	0.0008676	0.0194	Under-expressed
SLC2A5	1p36.23	6.11	7.38	1.69	1.89	-1.27	2.8e-07	8.952e-05	Under-expressed
KRT14	17q21.2	7.71	8.94	2.44	2.11	-1.23	0.0001692	0.007414	Under-expressed
CYP4B1	1p33	6.15	7.31	2.13	1.92	-1.15	7.142e-05	0.004311	Under-expressed
TP63	3q28	7.35	8.5	2.39	2.09	-1.15	0.0003428	0.0115	Under-expressed
NEFH	22q12.2	10.9	12.03	2.78	2.78	-1.14	0.002919	0.038	Under-expressed
SLC14A1	18q12.3	8.5	9.63	2.15	1.9	-1.14	9.913e-05	0.005489	Under-expressed
SERPINB5	18q21.33	5.36	6.47	1.97	1.95	-1.11	5.468e-05	0.003628	Under-expressed
DUOX1	15q21.1	6.41	7.51	1.87	1.79	-1.1	2.168e-05	0.002178	Under-expressed
TRIM29	11q23.3	8.84	9.94	2.33	2.09	-1.1	0.0004605	0.0135	Under-expressed
LAMB3	1q32.2	8.61	9.68	2.11	1.79	-1.07	0.0001618	0.007308	Under-expressed
MSMB	10q11.22	13.39	14.45	2.4	2.11	-1.06	0.0009613	0.0206	Under-expressed
SRD5A2	2p23.1	6.59	7.63	1.82	1.66	-1.04	2.784e-05	0.002448	Under-expressed
LGR6	1q32.1	4.73	5.74	1.86	2.07	-1.01	0.0001394	0.006833	Under-expressed
ANO4	12q23.1	5.62	6.62	1.76	1.48	-1	2.371e-05	0.0023	Under-expressed
TMEM35A	Xq22.1	6.51	7.5	1.67	1.6	-0.99	1.764e-05	0.00207	Under-expressed
SNAI2	8q11.21	6.95	7.93	1.18	1.28	-0.99	1.2e-08	5.11e-06	Under-expressed
BNIPL	1q21.3	4.9	5.88	1.56	1.79	-0.98	1.451e-05	0.001822	Under-expressed
COL4A6	Xq22.3	7.13	8.1	1.52	1.45	-0.98	3.791e-06	0.0007616	Under-expressed
PHYHD1	9q34.11	8.15	9.11	1.9	1.6	-0.96	0.0001544	0.007102	Under-expressed
NAT1	8p22	5.99	6.94	1.8	1.61	-0.95	9.64e-05	0.005431	Under-expressed
WFDC2	20q13.12	8.19	9.14	2.38	1.94	-0.95	0.002508	0.035	Under-expressed
DMKN	19q13.12	6.19	7.12	2.02	1.56	-0.93	0.0004307	0.013	Under-expressed
TMEM246	9q31.1	6.13	7.06	1.57	1.24	-0.93	9.31e-06	0.001364	Under-expressed
FGFR2	10q26.13	8.36	9.29	1.65	1.38	-0.93	2.731e-05	0.002415	Under-expressed
JPH4	14q11.2	6.82	7.75	1.51	1.53	-0.93	1.137e-05	0.001584	Under-expressed
KCNK3	2p23.3	7.74	8.66	1.73	1.42	-0.93	6.461e-05	0.004082	Under-expressed
PRDM8	4q21.21	7.4	8.3	1.53	1.65	-0.9	3.357e-05	0.002698	Under-expressed
B3GALT2	1q31.2	4.86	5.75	1.57	1.39	-0.89	2.871e-05	0.002492	Under-expressed
NPR3	5p13.3	7.83	8.71	2.19	1.73	-0.88	0.002111	0.032	Under-expressed
PDE11A	2q31.2	7.21	8.09	1.88	1.67	-0.88	0.0005304	0.0148	Under-expressed
COL23A1	5q35.3	4.99	5.87	1.49	1.43	-0.87	2.313e-05	0.002259	Under-expressed
GLIS1	1p32.3	5.17	6.04	1.59	1.4	-0.87	5.311e-05	0.003611	Under-expressed
COL13A1	10q22.1	4.95	5.82	1.48	1.35	-0.87	1.838e-05	0.002087	Under-expressed
CHST9	18q11.2	5.56	6.42	2.15	1.87	-0.87	0.002492	0.0349	Under-expressed
MYOCD	17p12	6.61	7.47	1.85	1.61	-0.86	0.0005019	0.0143	Under-expressed
RND2	17q21.31	5.24	6.1	1.44	1.3	-0.86	1.369e-05	0.001735	Under-expressed
C16ORF89	16p13.3	4.84	5.7	1.84	1.57	-0.85	0.0005078	0.0144	Under-expressed
HOXD13	2q31.1	5.94	6.79	1.61	1.49	-0.85	0.00011	0.005835	Under-expressed
AOX1	2q33.1	7.72	8.57	1.4	1.46	-0.85	1.886e-05	0.002087	Under-expressed
ADRA1A	8p21.2	4.09	4.94	1.87	1.66	-0.85	0.0007526	0.018	Under-expressed
C2ORF88	2q32.2	5.36	6.2	1.28	1.41	-0.84	4.585e-06	0.0008714	Under-expressed
EFCAB1	8q11.21	4.53	5.37	1.74	1.57	-0.84	0.0003626	0.012	Under-expressed
NRK	Xq22.3	5.12	5.96	1.61	1.58	-0.84	0.0001603	0.007272	Under-expressed
ANGPT1	8q23.1	7.01	7.85	1.42	1.32	-0.83	1.95e-05	0.002087	Under-expressed
ACOX2	3p14.3	6.07	6.91	1.42	1.37	-0.83	2.226e-05	0.0022	Under-expressed
TIMP4	3p25.2	4.4	5.23	1.72	1.7	-0.83	0.0004343	0.0131	Under-expressed
CACNG4	17q24.2	8.39	9.22	1.73	1.6	-0.83	0.0003887	0.0124	Under-expressed
SLC22A3	6q25.3	9.45	10.28	1.81	1.61	-0.83	0.0006483	0.0165	Under-expressed
CDC42EP5	19q13.42	8.26	9.09	1.77	1.57	-0.82	0.0005362	0.0148	Under-expressed
EPHX2	8p21.2-p21.1	10.56	11.38	0.75	0.63	-0.82	8.43e-14	1.08e-10	Under-expressed
SLC16A5	17q25.1	6.24	7.06	1.47	1.47	-0.82	5.999e-05	0.003868	Under-expressed
MPP2	17q21.31	6.43	7.25	1.31	1.17	-0.82	5.065e-06	0.0009253	Under-expressed
COL27A1	9q32	6.08	6.9	1.76	1.78	-0.82	0.0007691	0.0183	Under-expressed
NCAM2	21q21.1	5.1	5.92	1.6	1.59	-0.82	0.0002223	0.008972	Under-expressed
UBXN10	1p36.12	4.97	5.79	1.37	1.39	-0.81	2.206e-05	0.0022	Under-expressed
CHRNA2	8p21.2	10.67	11.49	1.76	1.39	-0.81	0.0004632	0.0136	Under-expressed
RNF112	17p11.2	4.86	5.67	1.28	1.56	-0.81	1.844e-05	0.002087	Under-expressed
FAT2	5q33.1	6.13	6.94	1.64	1.84	-0.81	0.0005429	0.0149	Under-expressed
PTGDS	9q34.3	10.77	11.57	1.48	1.52	-0.8	0.0001079	0.005791	Under-expressed
SGK1	6q23.2	9.56	10.36	1.21	1.63	-0.8	1.638e-05	0.001976	Under-expressed
ROR2	9q22.31	7.88	8.67	1.49	1.24	-0.8	6.875e-05	0.00426	Under-expressed
PGM5	9q21.11	10.37	11.17	1.42	1.45	-0.8	5.986e-05	0.003868	Under-expressed
PPARGC1A	4p15.2	5.59	6.38	1.37	1.34	-0.79	3.348e-05	0.002698	Under-expressed
GAS1	9q21.33	7.2	7.99	1.12	1.26	-0.79	1.378e-06	0.0003523	Under-expressed
ATCAY	19p13.3	5.24	6.03	1.78	1.79	-0.79	0.001334	0.0247	Under-expressed
VEGFA	6p21.1	11.08	11.86	1.25	1.4	-0.78	1.648e-05	0.001976	Under-expressed
CDHR1	10q23.1	3.82	4.6	1.69	1.45	-0.78	0.0006138	0.0158	Under-expressed
FAT3	11q14.3	5.5	6.28	1.56	1.66	-0.77	0.0004195	0.0129	Under-expressed
FLRT3	20p12.1	7.36	8.14	1.92	1.6	-0.77	0.002273	0.0333	Under-expressed
COCH	14q12	8.41	9.19	1.59	1.17	-0.77	0.0002069	0.008636	Under-expressed
SEMA6D	15q21.1	5.38	6.15	1.29	1.14	-0.77	1.208e-05	0.001634	Under-expressed
PIPOX	17q11.2	4.33	5.1	1.15	1.21	-0.77	2.738e-06	0.0005835	Under-expressed
PHYHIPL	10q21.1	5.37	6.14	1.18	1.29	-0.77	5.483e-06	0.0009404	Under-expressed
P2RY2	11q13.4	3.41	4.18	1.64	1.4	-0.77	0.00046	0.0135	Under-expressed
MROH7	1p32.3	4.33	5.09	1.57	1.66	-0.77	0.0004902	0.0141	Under-expressed
RPRM	2q23.3	5.35	6.12	1.6	1.34	-0.77	0.0003346	0.0114	Under-expressed
JAKMIP1	4p16.1	4.93	5.69	1.7	1.75	-0.76	0.001205	0.0237	Under-expressed
MLC1	22q13.33	3.28	4.04	1.71	2.01	-0.76	0.001973	0.0309	Under-expressed
TRPV4	12q24.11	6.01	6.77	1.69	1.42	-0.76	0.0007788	0.0184	Under-expressed
KNDC1	10q26.3	4.35	5.11	1.6	1.31	-0.76	0.0003673	0.012	Under-expressed
RAB40A	Xq22.2	3.09	3.84	1.34	1.43	-0.75	7.011e-05	0.004275	Under-expressed
CPXM1	20p13	6.57	7.32	1.57	1.57	-0.75	0.0005525	0.015	Under-expressed
CCDC178	18q12.1	3.59	4.34	1.37	1.41	-0.75	9.837e-05	0.005468	Under-expressed
RHBDL3	17q11.2	4.03	4.77	1.28	1.22	-0.75	2.406e-05	0.002302	Under-expressed
TENT5B	1p36.11	6.54	7.28	1.39	1.48	-0.74	0.0001509	0.007075	Under-expressed
ITGB6	2q24.2	6.59	7.33	1.94	1.55	-0.74	0.003503	0.0429	Under-expressed
CSTA	3q21.1	5.74	6.48	1.54	1.46	-0.74	0.0004317	0.013	Under-expressed
ACSS3	12q21.31	5.83	6.57	1.52	1.31	-0.74	0.0002768	0.0103	Under-expressed
RGN	Xp11.3	6.05	6.79	1.26	1.18	-0.74	2.139e-05	0.002178	Under-expressed
PPP1R1A	12q13.2	4.78	5.52	1.88	1.69	-0.74	0.003364	0.0418	Under-expressed
SLC4A11	20p13	5.59	6.33	1.36	1.12	-0.74	5.232e-05	0.003608	Under-expressed
QPRT	16p11.2	5.44	6.18	1.14	1.18	-0.74	5.152e-06	0.000929	Under-expressed
MYLK	3q21.1	12.64	13.37	1.45	1.32	-0.74	0.0001894	0.008096	Under-expressed
LINC00092	9q22.32	4.49	5.22	1.22	1.12	-0.73	1.359e-05	0.001735	Under-expressed
BEX1	Xq22.1|Xq22	4.13	4.86	1.83	1.97	-0.73	0.004434	0.0498	Under-expressed
NTRK3	15q25.3	4.73	5.46	1.46	1.44	-0.73	0.0002947	0.0105	Under-expressed
KCTD14	11q14.1	6.13	6.86	1.56	1.31	-0.73	0.0004568	0.0135	Under-expressed
ST6GALNAC2	17q25.1	6.02	6.75	1.47	1.36	-0.73	0.0002864	0.0104	Under-expressed
PTN	7q33	9.4	10.13	1.72	1.47	-0.73	0.001507	0.0268	Under-expressed
TGFB3	14q24.3	9.29	10.02	1.13	1.22	-0.72	7.206e-06	0.001102	Under-expressed
VANGL2	1q23.2	8.5	9.22	1.63	1.21	-0.72	0.0006529	0.0165	Under-expressed
ABCC6	16p13.11	4.76	5.48	1.81	1.62	-0.72	0.002842	0.0375	Under-expressed
NYNRIN	14q12	7.54	8.26	1.22	1.15	-0.72	1.958e-05	0.002087	Under-expressed
ID4	6p22.3	7.87	8.59	1.18	1.25	-0.72	1.932e-05	0.002087	Under-expressed
ACTG2	2p13.1	13.43	14.14	1.53	1.57	-0.71	0.0007956	0.0186	Under-expressed
IL1R2	2q11.2	2.43	3.14	1.33	1.39	-0.71	0.0001429	0.006957	Under-expressed
MT1L	16q13	5.82	6.53	1.8	1.83	-0.71	0.004172	0.048	Under-expressed
PRIMA1	14q32.12	5.93	6.64	1.45	1.39	-0.71	0.0003711	0.012	Under-expressed
CLIC3	9q34.3	3.88	4.58	1.49	1.49	-0.7	0.0006195	0.0159	Under-expressed
NUDT18	8p21.3	7.21	7.91	0.74	0.68	-0.7	4.68e-11	3.66e-08	Under-expressed
GABRE	Xq28	6.1	6.8	1.69	1.7	-0.7	0.002444	0.0343	Under-expressed
SHISAL1	22q13.31	6.22	6.92	1.64	1.44	-0.7	0.001384	0.0252	Under-expressed
PLEKHG4B	5p15.33	5.88	6.58	1.64	1.21	-0.7	0.001026	0.0215	Under-expressed
SRPX	Xp11.4	6.69	7.39	1.27	1.09	-0.7	4.529e-05	0.003217	Under-expressed
ADGRG2	Xp22.13	5.35	6.05	1.6	1.37	-0.7	0.001017	0.0213	Under-expressed
NECAB1	8q21.3	5.85	6.55	1.2	1.21	-0.7	3.24e-05	0.002681	Under-expressed
TCEAL2	Xq22.1	6.91	7.61	1.4	1.44	-0.7	0.0003398	0.0114	Under-expressed
EFS	14q11.2	8.38	9.07	1.26	1.28	-0.69	7.986e-05	0.004661	Under-expressed
ANKRD53	2p13.3	2.92	3.62	1.34	1.28	-0.69	0.0001621	0.007308	Under-expressed
GNAO1	16q13	6.65	7.34	1.25	1.21	-0.69	6.023e-05	0.003868	Under-expressed
APOBEC3C	22q13.1	6.62	7.32	1.34	1.26	-0.69	0.000155	0.007102	Under-expressed
OGN	9q22.31	8.47	9.16	1.34	1.29	-0.69	0.0001748	0.007611	Under-expressed
MAMLD1	Xq28	5.78	6.47	1.09	1.01	-0.69	4.128e-06	0.0008178	Under-expressed
STK33	11p15.4	4.97	5.66	1.51	1.2	-0.69	0.0005192	0.0146	Under-expressed
LURAP1	1p34.1	4.57	5.26	1.28	1.11	-0.69	6.547e-05	0.004093	Under-expressed
FAM107A	3p14.3-p14.2	9.08	9.77	1.04	1.18	-0.69	5.019e-06	0.0009253	Under-expressed
HIF3A	19q13.32	5.5	6.19	1.56	1.55	-0.69	0.001283	0.0243	Under-expressed
KCNAB1	3q25.31	7.11	7.8	1.12	1.27	-0.69	2.161e-05	0.002178	Under-expressed
P2RX1	17p13.2	6	6.69	1.67	1.64	-0.69	0.002672	0.0362	Under-expressed
SLC35F1	6q22.2-q22.31	4.77	5.46	1.63	1.41	-0.69	0.001556	0.0273	Under-expressed
ANGPTL4	19p13.2	7.1	7.79	1.69	1.61	-0.68	0.002915	0.038	Under-expressed
BCL11A	2p16.1	5.94	6.62	1.71	1.52	-0.68	0.002746	0.0369	Under-expressed
SCN5A	3p22.2	2.82	3.5	1.44	1.3	-0.68	0.0004567	0.0135	Under-expressed
INSYN1	15q24.1	5.96	6.64	1.06	1.09	-0.68	5.409e-06	0.0009404	Under-expressed
KLK1	19q13.33	4.41	5.09	1.74	1.68	-0.68	0.003925	0.046	Under-expressed
CTF1	16p11.2	6.35	7.04	1.22	1.15	-0.68	4.789e-05	0.003385	Under-expressed
ARHGAP20	11q22.3-q23.1	5.51	6.19	1.41	1.24	-0.68	0.000341	0.0114	Under-expressed
SCUBE3	6p21.31	4.62	5.3	1.49	1.38	-0.68	0.0007317	0.0177	Under-expressed
CACNB4	2q23.3	5.87	6.55	1.16	1	-0.68	1.658e-05	0.001976	Under-expressed
HSPB8	12q24.23	9.91	10.59	1.47	1.4	-0.68	0.0007211	0.0177	Under-expressed
FOXQ1	6p25.3	5.78	6.46	1.48	1.43	-0.68	0.000811	0.0187	Under-expressed
FBXO17	19q13.2	6.84	7.51	1.18	1.15	-0.68	3.802e-05	0.002922	Under-expressed
MYH11	16p13.11	15.09	15.77	1.51	1.48	-0.68	0.001089	0.0222	Under-expressed
DOK7	4p16.3	4.29	4.96	1.51	1.28	-0.68	0.0007881	0.0185	Under-expressed
DLEC1	3p22.2	3.26	3.93	1.24	1.49	-0.67	0.0001911	0.008096	Under-expressed
C12ORF75	12q23.3	8.19	8.87	1.05	0.92	-0.67	2.708e-06	0.0005835	Under-expressed
PRSS12	4q26	3.96	4.63	1.61	1.6	-0.67	0.002334	0.0337	Under-expressed
SYNM	15q26.3	11.72	12.4	1.48	1.38	-0.67	0.0008428	0.0191	Under-expressed
EFHC2	Xp11.3	4.23	4.89	1.17	1.08	-0.67	2.965e-05	0.002539	Under-expressed
INHBE	12q13.3	2.5	3.16	1.29	1.06	-0.67	0.0001027	0.005599	Under-expressed
MEIS2	15q14	8.47	9.14	1.2	1.15	-0.67	5.438e-05	0.003628	Under-expressed
SLC47A1	17p11.2	5.15	5.82	1.24	1.04	-0.67	6.664e-05	0.004147	Under-expressed
PRRG4	11p13	6.5	7.17	1.25	0.92	-0.67	5.545e-05	0.003644	Under-expressed
C16ORF74	16q24.1	4.3	4.97	1.34	1.25	-0.67	0.0002671	0.01	Under-expressed
NTN1	17p13.1	6.99	7.65	1.33	1.22	-0.66	0.0002295	0.009142	Under-expressed
ITPKA	15q15.1	2.15	2.81	1.38	1.36	-0.66	0.0004642	0.0136	Under-expressed
IQCA1	2q37.2-q37.3	3.71	4.38	1.52	1.45	-0.66	0.00134	0.0247	Under-expressed
NCMAP	1p36.11	4.98	5.64	1.45	1.43	-0.66	0.0008876	0.0196	Under-expressed
TP73	1p36.32	5.23	5.9	1.36	1.32	-0.66	0.0003902	0.0124	Under-expressed
PDZRN4	12q12	6.69	7.35	1.44	1.4	-0.66	0.0008003	0.0186	Under-expressed
FLNC	7q32.1	11.48	12.13	1.53	1.48	-0.66	0.001608	0.0278	Under-expressed
ABCC3	17q21.33	6.97	7.63	1.71	1.44	-0.66	0.003574	0.0433	Under-expressed
ALDH1A2	15q21.3	7.76	8.42	1.5	1.3	-0.66	0.001035	0.0215	Under-expressed
HR	8p21.3	6.58	7.24	1.49	1.18	-0.66	0.0008145	0.0188	Under-expressed
ENPP6	4q35.1	4.6	5.26	1.59	1.6	-0.66	0.002769	0.037	Under-expressed
SLC2A4	17p13.1	6.88	7.53	1.58	1.42	-0.65	0.002059	0.0316	Under-expressed
ZNF655	7q22.1	8.49	9.14	1.26	1.07	-0.65	0.0001098	0.005835	Under-expressed
CDH2	18q12.1	5.28	5.94	1.46	1.74	-0.65	0.001937	0.0308	Under-expressed
ZNF883	9q32	3.95	4.6	1.53	1.46	-0.65	0.001723	0.0291	Under-expressed
CLIC6	21q22.12	7.04	7.69	1.27	1.21	-0.65	0.0001894	0.008096	Under-expressed
CYP27A1	2q35	9.24	9.89	1.56	1.51	-0.65	0.002254	0.0333	Under-expressed
CCDC85A	2p16.1	4.66	5.31	1.12	1.07	-0.65	2.664e-05	0.002387	Under-expressed
CEND1	11p15.5	4.1	4.74	1.2	1.43	-0.65	0.000216	0.00884	Under-expressed
TGM1	14q12	4.41	5.05	1.64	1.52	-0.64	0.003586	0.0434	Under-expressed
MASP1	3q27.3	8.7	9.34	1.48	1.6	-0.64	0.001941	0.0308	Under-expressed
GSTM5	1p13.3	7	7.64	1.26	1.28	-0.64	0.0002496	0.009724	Under-expressed
PLCL1	2q33.1	6.86	7.5	1.41	1.27	-0.64	0.0007343	0.0177	Under-expressed
PCDH7	4p15.1	7.93	8.57	1.31	1.41	-0.64	0.0005267	0.0147	Under-expressed
CHRDL1	Xq23	9.6	10.24	1.44	1.45	-0.64	0.001317	0.0246	Under-expressed
BNIP3L	8p21.2	10.41	11.05	0.54	0.36	-0.64	1.52e-15	3.28e-12	Under-expressed
HOXD10	2q31.1	5.51	6.14	1.48	1.27	-0.64	0.001221	0.0238	Under-expressed
VILL	3p22.2	7.5	8.13	1.32	1.25	-0.64	0.0004315	0.013	Under-expressed
RAB40AL	Xq22.1	2.21	2.84	1.09	1.24	-0.63	5.789e-05	0.00377	Under-expressed
TRPC4	13q13.3	5.64	6.27	1.38	1.22	-0.63	0.000654	0.0165	Under-expressed
NACAD	7p13	6	6.64	1.2	1.11	-0.63	0.0001165	0.006068	Under-expressed
IL17RE	3p25.3	6.77	7.4	1.51	1.27	-0.63	0.001611	0.0278	Under-expressed
PER1	17p13.1	10.56	11.19	0.89	0.99	-0.63	1.059e-06	0.0002759	Under-expressed
SERP2	13q14.11	4.82	5.45	1.27	1.18	-0.63	0.0002852	0.0104	Under-expressed
ZC3H12B	Xq11.2-q12	5.27	5.9	1.17	0.91	-0.63	5.233e-05	0.003608	Under-expressed
CCDC8	19q13.32	6.97	7.59	1.22	1.12	-0.63	0.0001631	0.007313	Under-expressed
SH3RF2	5q32	6.87	7.5	1.56	1.17	-0.63	0.002029	0.0314	Under-expressed
NPM2	8p21.3	5.97	6.59	1.24	1	-0.62	0.0001489	0.007045	Under-expressed
KCTD9	8p21.2	8.53	9.16	0.55	0.43	-0.62	1.89e-14	2.96e-11	Under-expressed
EPHB1	3q22.2	3.94	4.56	1.6	1.59	-0.62	0.004396	0.0495	Under-expressed
ZNF154	19q13.43	4.28	4.9	1.18	1.11	-0.62	0.0001104	0.005835	Under-expressed
ITGB4	17q25.1	9.76	10.38	1.25	1.18	-0.62	0.00026	0.009862	Under-expressed
TRO	Xp11.21	5.92	6.55	1.14	1.1	-0.62	7.9e-05	0.00463	Under-expressed
AHNAK2	14q32.33	8.64	9.26	1.28	1.22	-0.62	0.0004039	0.0125	Under-expressed
HAAO	2p21	6.3	6.92	1.23	1.24	-0.62	0.0002908	0.0105	Under-expressed
TMEM158	3p21.31	7.37	7.99	1.08	1.15	-0.62	5.351e-05	0.003611	Under-expressed
ADCY5	3q21.1	7.32	7.93	1.44	1.34	-0.62	0.001491	0.0266	Under-expressed
KCNB1	20q13.13	4.16	4.78	1.48	1.4	-0.62	0.002079	0.0318	Under-expressed
TNFRSF10C	8p21.3	3.87	4.49	1.5	1.21	-0.62	0.001795	0.0297	Under-expressed
GCNT2	6p24.3-p24.2	9.93	10.55	0.98	1.07	-0.61	1.252e-05	0.001661	Under-expressed
FBXO27	19q13.2	6.4	7.01	1.3	1.02	-0.61	0.0003398	0.0114	Under-expressed
CCDC89	11q14.1	3.38	3.99	1.18	0.98	-0.61	0.0001062	0.005746	Under-expressed
PDK4	7q21.3	9.64	10.25	1.43	1.44	-0.61	0.001958	0.0309	Under-expressed
C3ORF70	3q27.2	7.3	7.91	1.22	0.98	-0.61	0.0001667	0.007397	Under-expressed
ZC4H2	Xq11.2	6.78	7.39	1.34	0.84	-0.61	0.0003783	0.0122	Under-expressed
ZNF215	11p15.4	3.92	4.52	1.59	1.3	-0.61	0.003649	0.0438	Under-expressed
CPAMD8	19p13.11	9.26	9.86	1.41	1.19	-0.61	0.001205	0.0237	Under-expressed
FRMD6	14q22.1	8.89	9.5	1.1	0.93	-0.61	4.322e-05	0.003103	Under-expressed
FADS2	11q12.2	10.35	10.95	1.45	1.74	-0.61	0.003917	0.046	Under-expressed
SIK1	21q22.3	10.07	10.68	1.07	1.3	-0.6	0.0001189	0.006172	Under-expressed
NELL2	12q12	6.78	7.38	1.28	1.52	-0.6	0.001107	0.0225	Under-expressed
SMIM10L2B	Xq26.3	5.57	6.17	0.99	1.06	-0.6	1.855e-05	0.002087	Under-expressed
ANXA1	9q21.13	10.73	11.33	0.98	0.91	-0.6	9.3e-06	0.001364	Under-expressed
CES1	16q12.2	8.73	9.33	1.4	1.37	-0.6	0.001791	0.0297	Under-expressed
LRFN5	14q21.1	4.6	5.2	1.43	1.31	-0.6	0.001978	0.0309	Under-expressed
CFD	19p13.3	7.9	8.49	1.25	1.59	-0.6	0.001248	0.024	Under-expressed
CA11	19q13.33	6.89	7.48	1.15	1.02	-0.6	0.0001348	0.006698	Under-expressed
SOX15	17p13.1	5.35	5.94	1.21	1.19	-0.6	0.0003569	0.0119	Under-expressed
CNN1	19p13.2	12.36	12.95	1.39	1.43	-0.59	0.002081	0.0318	Under-expressed
NLGN3	Xq13.1	6.66	7.25	1.14	1.05	-0.59	0.0001411	0.00689	Under-expressed
FLNA	Xq28	14.4	14.99	1.25	1.21	-0.59	0.0005715	0.0153	Under-expressed
CHD5	1p36.31	4.21	4.8	1.23	1.36	-0.59	0.0007107	0.0175	Under-expressed
KCNMB1	5q35.1	8.82	9.41	1.33	1.31	-0.59	0.001214	0.0237	Under-expressed
SPATA18	4q12	6.44	7.03	1.51	1.26	-0.59	0.00314	0.0398	Under-expressed
RAB38	11q14.2	4.13	4.72	1.25	1.1	-0.59	0.0004814	0.0139	Under-expressed
HS3ST3A1	17p12	4.75	5.34	1.18	1.14	-0.59	0.0003022	0.0107	Under-expressed
BIN3	8p21.3	8.01	8.59	0.66	0.51	-0.59	1.9e-10	1.24e-07	Under-expressed
CAV1	7q31.2	9.89	10.48	1.07	1.01	-0.59	6.995e-05	0.004275	Under-expressed
RGS22	8q22.2	3.43	4.02	1.33	1.31	-0.58	0.001352	0.0249	Under-expressed
SLC8A1	2p22.1	8.31	8.89	1.36	1.22	-0.58	0.001353	0.0249	Under-expressed
KCNIP3	2q11.1	6.08	6.66	1.05	1	-0.58	5.516e-05	0.003642	Under-expressed
CYTL1	4p16.2	4.53	5.11	1.35	1.23	-0.58	0.001428	0.0257	Under-expressed
ENHO	9p13.3	5.54	6.12	1.31	1.23	-0.58	0.001072	0.022	Under-expressed
JPH2	20q13.12	8.56	9.15	1.45	1.41	-0.58	0.00328	0.0411	Under-expressed
ADAMTS5	21q21.3	6.1	6.69	1.36	1.25	-0.58	0.001605	0.0278	Under-expressed
GPR161	1q24.2	6.51	7.09	1	0.88	-0.58	1.988e-05	0.002087	Under-expressed
MYORG	9p13.3	5.91	6.49	1.11	1.03	-0.58	0.0001334	0.006698	Under-expressed
PHYHIP	8p21.3	6.1	6.68	1.42	1.39	-0.58	0.002757	0.037	Under-expressed
HACD1	10p12.33	5.98	6.55	1.16	0.97	-0.58	0.0001948	0.008205	Under-expressed
EYA4	6q23.2	5.83	6.41	1.37	1.27	-0.58	0.001784	0.0297	Under-expressed
SPOCK3	4q32.3	8.6	9.17	1.46	1.4	-0.58	0.003668	0.044	Under-expressed
SORBS3	8p21.3	11.05	11.63	0.64	0.55	-0.58	3.3e-10	2.02e-07	Under-expressed
RASL12	15q22.31	8.81	9.39	1.16	1.17	-0.57	0.0003677	0.012	Under-expressed
ITPRIPL1	2q11.2	3.73	4.31	1.45	1.34	-0.57	0.003315	0.0414	Under-expressed
TRPM6	9q21.13	4.08	4.65	1.37	1.24	-0.57	0.001899	0.0306	Under-expressed
ST8SIA1	12p12.1	6.41	6.99	1.3	1.13	-0.57	0.0009588	0.0206	Under-expressed
FAXDC2	5q33.2	8.33	8.9	1.13	1.07	-0.57	0.0002239	0.008972	Under-expressed
CCDC68	18q21.2	5.63	6.2	1.3	1.14	-0.57	0.0009909	0.0209	Under-expressed
CHST2	3q24	7.43	8	1.15	1.1	-0.57	0.0002822	0.0104	Under-expressed
TSPAN18	11p11.2	7.95	8.53	1.09	0.99	-0.57	0.000123	0.006338	Under-expressed
MYL9	20q11.23	13.61	14.18	1.32	1.35	-0.57	0.00181	0.0298	Under-expressed
PRR15	7p14.3	5.19	5.76	1.27	1.19	-0.57	0.0009275	0.0203	Under-expressed
PNCK	Xq28	6.82	7.39	1.36	1.3	-0.57	0.002111	0.032	Under-expressed
PGR	11q22.1	6.85	7.42	1.37	1.22	-0.57	0.001901	0.0306	Under-expressed
FAM153A	5q35.3	4.26	4.83	1.3	1.16	-0.57	0.001178	0.0234	Under-expressed
PTGER2	14q22.1	6.44	7.01	1.22	1.09	-0.57	0.0005874	0.0156	Under-expressed
RHOB	2p24.1	12.4	12.97	0.8	0.88	-0.57	1.041e-06	0.0002759	Under-expressed
NHS	Xp22.2-p22.13	6.18	6.74	1.04	1	-0.56	8.174e-05	0.004738	Under-expressed
MCC	5q22.2	8.29	8.85	1.12	1.07	-0.56	0.0002358	0.009341	Under-expressed
TMEM200B	1p35.3	7.14	7.7	1.38	1.25	-0.56	0.002357	0.0338	Under-expressed
TMLHE	Xq28	4.84	5.4	1.25	1.16	-0.56	0.0009236	0.0202	Under-expressed
ITM2A	Xq21.1	7.57	8.13	1.09	1.3	-0.56	0.0003971	0.0125	Under-expressed
ADAM28	8p21.2	5.52	6.08	1.28	1.31	-0.56	0.001539	0.0271	Under-expressed
FOXF1	16q24.1	8.02	8.58	1.06	1.1	-0.56	0.0001691	0.007414	Under-expressed
B3GNT8	19q13.2	4.84	5.4	1.3	1.19	-0.56	0.001393	0.0252	Under-expressed
ADGRB2	1p35.2	6.1	6.65	0.98	1.03	-0.56	5.366e-05	0.003611	Under-expressed
DOCK5	8p21.2	7.97	8.53	0.96	0.96	-0.56	3.196e-05	0.002667	Under-expressed
CAMK1G	1q32.2	3.99	4.54	1.18	1.35	-0.56	0.0009542	0.0205	Under-expressed
EMID1	22q12.2	6.89	7.45	1.19	1.1	-0.56	0.0005767	0.0154	Under-expressed
ARMCX1	Xq22.1	7.96	8.52	1.33	1.21	-0.56	0.001794	0.0297	Under-expressed
PTK2B	8p21.2	10.02	10.57	0.52	0.42	-0.56	1.86e-13	2.18e-10	Under-expressed
OXER1	2p21	4.61	5.17	1.29	1.31	-0.56	0.001862	0.0303	Under-expressed
UST	6q25.1	7.31	7.87	0.99	0.77	-0.56	2.652e-05	0.002387	Under-expressed
CAV2	7q31.2	8.23	8.79	0.97	0.93	-0.56	3.347e-05	0.002698	Under-expressed
GSTM2	1p13.3	8.23	8.79	1.29	1.36	-0.55	0.001991	0.0311	Under-expressed
ASB2	14q32.12	7.59	8.14	1.43	1.31	-0.55	0.003963	0.0462	Under-expressed
C11ORF45	11q24.3	4.2	4.76	1.25	1.13	-0.55	0.0009911	0.0209	Under-expressed
ANKRD35	1q21.1	6.36	6.91	1.29	1.24	-0.55	0.001684	0.0286	Under-expressed
BHMT2	5q14.1	5.89	6.44	1.34	1.1	-0.55	0.00179	0.0297	Under-expressed
HHAT	1q32.2	7.3	7.85	0.97	0.81	-0.55	2.527e-05	0.002338	Under-expressed
NTF3	12p13.31	3.81	4.36	1.33	1.2	-0.55	0.002079	0.0318	Under-expressed
JAZF1	7p15.2-p15.1	8.15	8.7	0.96	0.88	-0.55	2.978e-05	0.002539	Under-expressed
GSTP1	11q13.2	10.16	10.71	1.24	1.24	-0.55	0.001326	0.0246	Under-expressed
INKA1	3p21.31	4.57	5.12	1.34	1.3	-0.55	0.002667	0.0362	Under-expressed
SPATA6L	9p24.2-p24.1	4.46	5	1.16	1.14	-0.55	0.0006046	0.0157	Under-expressed
PRKCB	16p12.2-p12.1	6.94	7.48	1.31	1.34	-0.55	0.002516	0.035	Under-expressed
SCARA3	8p21.1	8.83	9.38	1.17	1.01	-0.55	0.0004669	0.0137	Under-expressed
CDH23	10q22.1	4.48	5.03	1.03	1.17	-0.55	0.0002238	0.008972	Under-expressed
ZNF454	5q35.3	3.61	4.15	1.09	1.06	-0.54	0.0002786	0.0103	Under-expressed
BEGAIN	14q32.2	4.57	5.11	1.31	1.12	-0.54	0.001811	0.0298	Under-expressed
SPON1	11p15.2	8.05	8.6	1.27	1.3	-0.54	0.002068	0.0317	Under-expressed
TRIM35	8p21.2	8	8.54	0.47	0.41	-0.54	1.75e-14	2.96e-11	Under-expressed
GSTM3	1p13.3	9.15	9.69	1.04	0.94	-0.54	0.0001339	0.006698	Under-expressed
LMOD1	1q32.1	11.22	11.76	1.34	1.28	-0.54	0.002938	0.0382	Under-expressed
CDH3	16q22.1	9.23	9.77	1.3	1.09	-0.54	0.001763	0.0295	Under-expressed
NYAP1	7q22.1	3.91	4.45	1	1.08	-0.54	0.0001462	0.007009	Under-expressed
PLP2	Xp11.23	9	9.54	1	0.82	-0.54	5.613e-05	0.003672	Under-expressed
ARHGAP23	17q12	8.37	8.91	1.09	1.03	-0.54	0.0002976	0.0106	Under-expressed
PTGIS	20q13.13	8.83	9.36	1.31	1.2	-0.54	0.002371	0.0338	Under-expressed
KCNE3	11q13.4	6.06	6.6	1.1	1.22	-0.54	0.0005742	0.0154	Under-expressed
ITIH5	10p14	9.07	9.61	0.99	1	-0.54	0.0001041	0.005656	Under-expressed
PDPN	1p36.21	7.39	7.93	1.23	1.1	-0.54	0.001196	0.0237	Under-expressed
FAM160B2	8p21.3	9.68	10.22	0.48	0.41	-0.54	3.09e-14	4.35e-11	Under-expressed
TWIST2	2q37.3	4.8	5.34	1.35	1.18	-0.54	0.002878	0.0377	Under-expressed
GNAZ	22q11.22-q11.23	7.16	7.69	0.88	1.02	-0.54	2.665e-05	0.002387	Under-expressed
EVC2	4p16.2	5.73	6.27	1.24	1.02	-0.54	0.001059	0.0218	Under-expressed
DMTN	8p21.3	9.72	10.25	0.51	0.38	-0.53	5.05e-13	5.47e-10	Under-expressed
CCAR2	8p21.3	10.7	11.23	0.33	0.29	-0.53	6.84e-23	4.81e-19	Under-expressed
MMP28	17q12	6.54	7.07	1.2	1.2	-0.53	0.001241	0.024	Under-expressed
PRDM6	5q23.2	4.43	4.97	1.27	1.19	-0.53	0.001987	0.031	Under-expressed
SAMD14	17q21.33	4.35	4.88	1.39	1.16	-0.53	0.003817	0.0452	Under-expressed
STARD8	Xq13.1	6.96	7.49	1.02	0.97	-0.53	0.0001535	0.007102	Under-expressed
WFDC1	16q24.1	8.72	9.25	1.25	1.28	-0.53	0.002193	0.0327	Under-expressed
NAV2	11p15.1	7.44	7.97	1.28	1.17	-0.53	0.002126	0.032	Under-expressed
HFE	6p22.2	5.49	6.02	1.34	1.34	-0.53	0.004043	0.0469	Under-expressed
NMUR1	2q37.1	4.21	4.74	1.16	1.28	-0.53	0.001287	0.0243	Under-expressed
PRELID2	5q32	3.4	3.93	1.24	0.96	-0.53	0.001209	0.0237	Under-expressed
TINCR	19p13.3	7.37	7.89	1.2	0.96	-0.52	0.0008814	0.0196	Under-expressed
TGFB1I1	16p11.2	9.25	9.77	1.15	1.12	-0.52	0.0008616	0.0193	Under-expressed
CACHD1	1p31.3	7.28	7.8	1.2	1.06	-0.52	0.001174	0.0234	Under-expressed
DUSP4	8p12	7.01	7.53	1.09	1.34	-0.52	0.001081	0.0221	Under-expressed
ATOH8	2p11.2	8.13	8.65	1.22	1.05	-0.52	0.001333	0.0247	Under-expressed
C8ORF58	8p21.3	6.9	7.42	0.56	0.47	-0.52	7.54e-11	5.3e-08	Under-expressed
ACSF2	17q21.33	7.48	8.01	1.28	1.15	-0.52	0.00236	0.0338	Under-expressed
ANKRD65	1p36.33	7.36	7.88	1.08	0.98	-0.52	0.000369	0.012	Under-expressed
DDIT4	10q22.1	10.23	10.76	0.9	0.97	-0.52	4.312e-05	0.003103	Under-expressed
PRTFDC1	10p12.1	5.19	5.71	1.11	0.98	-0.52	0.0005101	0.0144	Under-expressed
ZNF516	18q23	7.15	7.67	1.27	1.19	-0.52	0.002431	0.0343	Under-expressed
LRRC4	7q32.1	3.66	4.17	1.33	1.16	-0.52	0.003279	0.0411	Under-expressed
EPHB6	7q34	9.45	9.96	1.2	1.14	-0.52	0.001613	0.0278	Under-expressed
CHST15	10q26.13	7.96	8.48	1.04	0.88	-0.51	0.0002202	0.008972	Under-expressed
ETNK2	1q32.1	7.34	7.86	0.92	0.9	-0.51	5.46e-05	0.003628	Under-expressed
ATP2B4	1q32.1	10.32	10.83	1.18	1.06	-0.51	0.001213	0.0237	Under-expressed
TRIM6	11p15.4	5.1	5.61	1.25	0.97	-0.51	0.001653	0.0282	Under-expressed
SPEG	2q35	8.44	8.96	1.28	1.26	-0.51	0.003395	0.042	Under-expressed
LPAR1	9q31.3	7.34	7.85	1	0.86	-0.51	0.0001484	0.007045	Under-expressed
POPDC2	3q13.33	7.18	7.69	1.05	1.08	-0.51	0.0004836	0.0139	Under-expressed
STAR	8p11.23	2.34	2.85	0.99	0.86	-0.51	0.0001311	0.006632	Under-expressed
VSTM4	10q11.23	8.39	8.9	1.04	0.98	-0.51	0.0003235	0.0112	Under-expressed
PPP3CC	8p21.3	8.04	8.55	0.34	0.33	-0.51	4.48e-21	2.1e-17	Under-expressed
ACTA2	10q23.31	13.9	14.41	1.23	1.19	-0.51	0.002424	0.0343	Under-expressed
CAP2	6p22.3	7.94	8.45	1.31	0.95	-0.51	0.002765	0.037	Under-expressed
ASAH1	8p22	12.04	12.55	0.61	0.57	-0.51	5.39e-09	2.447e-06	Under-expressed
PNMA8B	19q13.32	5.37	5.88	1.12	0.97	-0.51	0.0007387	0.0177	Under-expressed
TUSC3	8p22	10.57	11.08	0.6	0.63	-0.51	6.65e-09	2.922e-06	Under-expressed
GJA1	6q22.31	10.13	10.64	1.15	0.97	-0.51	0.000936	0.0203	Under-expressed
UBE2QL1	5p15.31	6.54	7.04	1.18	0.99	-0.5	0.001243	0.024	Under-expressed
MRVI1	11p15.4	9.57	10.08	1.2	1.12	-0.5	0.001878	0.0304	Under-expressed
S100A16	1q21.3	8.45	8.95	1.08	1.06	-0.5	0.0006567	0.0166	Under-expressed
GCOM1	15q21.3	7.71	8.21	1.18	1.09	-0.5	0.0016	0.0278	Under-expressed
EBF4	20p13	9.17	9.67	1.01	0.75	-0.5	0.0001516	0.007086	Under-expressed
MICU3	8p22	6.01	6.52	1.12	0.87	-0.5	0.0006219	0.016	Under-expressed
ME1	6q14.2	6.69	7.19	1.14	1.01	-0.5	0.001034	0.0215	Under-expressed
PLCH2	1p36.32	7.97	8.48	1.03	1.24	-0.5	0.0008341	0.019	Under-expressed
RNASE4	14q11.2	10.42	10.92	1.04	0.81	-0.5	0.0002557	0.009771	Under-expressed
ANO1	11q13.3	8.66	9.17	1.14	0.93	-0.5	0.0008845	0.0196	Under-expressed
ZDHHC2	8p22	9.18	9.67	0.67	0.61	-0.5	1.17e-07	4.348e-05	Under-expressed
PRICKLE2	3p14.1	7.9	8.4	1.04	0.97	-0.5	0.0004159	0.0128	Under-expressed
CACNA1H	16p13.3	10.21	10.71	1.23	0.94	-0.5	0.001893	0.0306	Under-expressed
KCNH2	7q36.1	8	8.5	1.02	0.93	-0.5	0.000301	0.0107	Under-expressed
CHMP7	8p21.3	9.63	10.13	0.3	0.26	-0.5	8.17e-24	1.15e-19	Under-expressed
CCDC181	1q24.2	3.26	3.75	1.17	1.19	-0.5	0.002061	0.0316	Under-expressed
EID3	12q23.3	4.49	4.98	0.88	0.89	-0.5	5.365e-05	0.003611	Under-expressed
TNFRSF10B	8p21.3	9.04	9.54	0.51	0.49	-0.5	3.49e-11	3.06e-08	Under-expressed
CSRP1	1q32.1	13.5	14	0.94	1.04	-0.49	0.0002323	0.009231	Under-expressed
ANXA2P2	9p13.3	10.04	10.54	0.92	0.82	-0.49	7.684e-05	0.004541	Under-expressed
PLEKHG5	1p36.31	7.11	7.6	0.86	0.76	-0.49	2.467e-05	0.002313	Under-expressed
LOC100126784	11p15.1	4.23	4.72	1.19	1.05	-0.49	0.002047	0.0316	Under-expressed
HLF	17q22	8.06	8.55	1.11	1.04	-0.49	0.001092	0.0223	Under-expressed
PDGFC	4q32.1	8.48	8.98	1.08	0.89	-0.49	0.0005959	0.0157	Under-expressed
TCF7L1	2p11.2	7.68	8.17	0.96	0.86	-0.49	0.000156	0.007122	Under-expressed
NINL	20p11.21	7.51	8	1.19	1.07	-0.49	0.002214	0.0329	Under-expressed
STARD4	5q22.1	6.04	6.52	1.23	1.13	-0.49	0.003112	0.0396	Under-expressed
HAR1A	20q13.33	2.05	2.54	1.14	1.17	-0.49	0.001926	0.0308	Under-expressed
PRRX2	9q34.11	6.27	6.76	1.23	1.06	-0.49	0.00276	0.037	Under-expressed
R3HCC1	8p21.3	9.38	9.87	0.54	0.43	-0.49	1.94e-10	1.24e-07	Under-expressed
ANXA2	15q22.2	11.64	12.13	0.95	0.85	-0.49	0.0001539	0.007102	Under-expressed
GLI2	2q14.2	5.71	6.2	1.04	0.99	-0.49	0.0006113	0.0158	Under-expressed
TNS1	2q35	12.35	12.84	1.22	1.09	-0.49	0.002796	0.0371	Under-expressed
SMIM10	Xq26.3	6.27	6.75	1.06	1.02	-0.49	0.00076	0.0181	Under-expressed
GPRASP1	Xq22.1	8.23	8.72	0.97	0.92	-0.49	0.0002383	0.009414	Under-expressed
FDFT1	8p23.1	11.26	11.75	0.73	0.56	-0.49	8.33e-07	0.0002391	Under-expressed
SNX7	1p21.3	7.2	7.68	1.12	0.79	-0.49	0.0008172	0.0188	Under-expressed
ADGRA2	8p11.23	10.61	11.1	1.16	0.99	-0.48	0.001724	0.0291	Under-expressed
CAVIN2	2q32.3	8.9	9.38	0.98	0.98	-0.48	0.0003707	0.012	Under-expressed
SLC39A14	8p21.3	9.51	9.99	0.56	0.49	-0.48	9.78e-10	5.29e-07	Under-expressed
RBPMS	8p12	9.93	10.41	1.01	0.9	-0.48	0.0003696	0.012	Under-expressed
VWCE	11q12.2	3.21	3.7	1.16	1.39	-0.48	0.004092	0.0472	Under-expressed
TFPI	2q32.1	7.35	7.83	1.19	1.26	-0.48	0.00364	0.0438	Under-expressed
THSD4	15q23	10.48	10.97	1.17	1.04	-0.48	0.00212	0.032	Under-expressed
ARL4D	17q21.31	6.44	6.92	1.12	1.04	-0.48	0.001559	0.0273	Under-expressed
FBXO16	8p21.1	5.57	6.05	0.75	0.5	-0.48	1.432e-06	0.0003574	Under-expressed
PITPNM3	17p13.2-p13.1	7.43	7.91	1.08	0.87	-0.48	0.0007281	0.0177	Under-expressed
F10	13q34	6.61	7.09	0.97	1.21	-0.48	0.0007889	0.0185	Under-expressed
KIAA1614	1q25.3	4.77	5.25	1.13	1.12	-0.48	0.002062	0.0316	Under-expressed
MXRA7	17q25.1	10.79	11.27	0.93	0.87	-0.48	0.0001595	0.00726	Under-expressed
CAPG	2p11.2	9.19	9.67	1.14	1.02	-0.48	0.001758	0.0294	Under-expressed
VPS37A	8p22	8.89	9.37	0.58	0.44	-0.48	3.48e-09	1.686e-06	Under-expressed
CCDC81	11q14.2	3.24	3.71	0.98	0.96	-0.48	0.0003911	0.0124	Under-expressed
B3GNT9	16q22.1	7.66	8.14	1.03	0.87	-0.48	0.0005095	0.0144	Under-expressed
GPRC5B	16p12.3	7.82	8.3	1.04	0.92	-0.48	0.0006441	0.0164	Under-expressed
REEP4	8p21.3	7.67	8.15	0.52	0.56	-0.48	5.2e-10	2.92e-07	Under-expressed
CLU	8p21.1	12.41	12.88	0.98	1.16	-0.47	0.0008486	0.0191	Under-expressed
MR1	1q25.3	5.94	6.42	1.15	0.9	-0.47	0.001671	0.0284	Under-expressed
ENTPD4	8p21.3	8.59	9.06	0.65	0.65	-0.47	3.06e-07	9.559e-05	Under-expressed
INTS10	8p21.3	10.35	10.82	0.52	0.5	-0.47	4.08e-10	2.39e-07	Under-expressed
DLG4	17p13.1	7.13	7.6	0.93	0.81	-0.47	0.0001757	0.007628	Under-expressed
GFRA2	8p21.3	4.03	4.5	1.17	1.1	-0.47	0.002866	0.0376	Under-expressed
SKIDA1	10p12.31	3.13	3.6	1.08	1.02	-0.47	0.001357	0.0249	Under-expressed
REEP2	5q31.2	6.44	6.91	1.17	1.14	-0.47	0.003255	0.0409	Under-expressed
NPR2	9p13.3	7.3	7.77	0.91	0.84	-0.47	0.0001547	0.007102	Under-expressed
TRIM34	11p15.4	6.11	6.58	1.11	0.87	-0.47	0.001223	0.0238	Under-expressed
TRMT9B	8p22	5.15	5.62	1.21	0.98	-0.47	0.003134	0.0398	Under-expressed
CIB2	15q25.1	7.04	7.51	1.14	1.14	-0.47	0.002651	0.0361	Under-expressed
TMEM37	2q14.2	5.01	5.48	1.02	1.07	-0.47	0.001028	0.0215	Under-expressed
CLIP3	19q13.12	8.58	9.05	1.01	1.05	-0.47	0.0008816	0.0196	Under-expressed
CSGALNACT1	8p21.3	10.9	11.37	1.08	1.06	-0.47	0.001587	0.0276	Under-expressed
MYOF	10q23.33	10.09	10.56	1.2	1.08	-0.47	0.003685	0.0441	Under-expressed
SLC22A17	14q11.2	9.84	10.31	0.82	0.83	-0.47	4.901e-05	0.003447	Under-expressed
PARM1	4q13.3	11.26	11.73	0.99	0.89	-0.47	0.0004779	0.0139	Under-expressed
CCDC25	8p21.1	9.6	10.06	0.39	0.25	-0.47	1.07e-15	3.02e-12	Under-expressed
PGF	14q24.3	6	6.47	1.07	1.22	-0.47	0.002276	0.0333	Under-expressed
RHOBTB2	8p21.3	8.62	9.09	0.49	0.4	-0.47	3.41e-11	3.06e-08	Under-expressed
ZNF185	Xq28	9.06	9.53	1.09	1.06	-0.46	0.001749	0.0293	Under-expressed
PDE7B	6q23.3	6.26	6.73	1.06	0.83	-0.46	0.0008098	0.0187	Under-expressed
SLC6A16	19q13.33	4.12	4.59	1.22	1.08	-0.46	0.004222	0.0483	Under-expressed
GPX7	1p32.3	6.38	6.84	1.18	1.05	-0.46	0.003272	0.0411	Under-expressed
AOC3	17q21.31	10.24	10.7	1.14	1.05	-0.46	0.002519	0.035	Under-expressed
PTPRU	1p35.3	9.25	9.72	1.14	0.68	-0.46	0.001277	0.0243	Under-expressed
CHST3	10q22.1	8.37	8.84	1.03	0.91	-0.46	0.0008246	0.0189	Under-expressed
MSRB3	12q14.3	9.73	10.19	1.19	1.06	-0.46	0.003497	0.0429	Under-expressed
RBPMS2	15q22.31	7.67	8.13	0.83	0.92	-0.46	0.0001001	0.00552	Under-expressed
PDE4A	19p13.2	7.46	7.92	0.98	0.92	-0.46	0.0005656	0.0152	Under-expressed
PLLP	16q13	6.41	6.87	1.04	1	-0.46	0.001131	0.0228	Under-expressed
KIF13B	8p12	11.07	11.53	0.72	0.54	-0.46	1.613e-06	0.0003845	Under-expressed
ATAD3C	1p36.33	5.52	5.98	1.15	1.25	-0.46	0.004295	0.0488	Under-expressed
MKX	10p12.1	7.68	8.14	1.15	0.87	-0.46	0.00213	0.032	Under-expressed
LIMS2	2q14.3	9.71	10.17	1.08	1.12	-0.46	0.00235	0.0338	Under-expressed
VWA5A	11q24.2	7.93	8.39	1.15	0.99	-0.46	0.002788	0.0371	Under-expressed
SLC24A3	20p11.23	7.81	8.27	1.09	1.03	-0.46	0.00212	0.032	Under-expressed
FAM124A	13q14.3	5.28	5.73	1.03	1	-0.45	0.00121	0.0237	Under-expressed
VCL	10q22.2	11.27	11.72	0.98	0.93	-0.45	0.0006807	0.017	Under-expressed
DOCK3	3p21.2	5.18	5.63	1	1.05	-0.45	0.001196	0.0237	Under-expressed
EFEMP1	2p16.1	9.39	9.85	1.09	0.97	-0.45	0.001971	0.0309	Under-expressed
ITGA2	5q11.2	8.15	8.6	1.07	1.1	-0.45	0.002251	0.0333	Under-expressed
ANXA2P1	4q31.3	4.1	4.55	1.13	0.93	-0.45	0.002463	0.0345	Under-expressed
CD248	11q13.2	7.91	8.36	0.97	0.94	-0.45	0.0007268	0.0177	Under-expressed
AS3MT	10q24.32	7.21	7.66	0.91	0.94	-0.45	0.0003954	0.0124	Under-expressed
CAVIN1	17q21.2	12.28	12.73	0.96	0.9	-0.45	0.0005597	0.0151	Under-expressed
MTMR9	8p23.1	8.37	8.82	0.72	0.47	-0.45	2.561e-06	0.0005629	Under-expressed
SOX7	8p23.1	6.72	7.17	1.04	1.01	-0.45	0.001651	0.0282	Under-expressed
CRISPLD2	16q24.1	11.03	11.48	0.89	0.94	-0.45	0.0003216	0.0112	Under-expressed
PLEKHA2	8p11.22	8.46	8.91	0.92	0.71	-0.45	0.0002214	0.008972	Under-expressed
NAALADL1	11q13.1	5.49	5.94	1.11	1.05	-0.45	0.002953	0.0383	Under-expressed
MRAP2	6q14.2	6.27	6.72	1.04	1.07	-0.45	0.001807	0.0298	Under-expressed
TPM1	15q22.2	12.89	13.33	0.81	0.88	-0.45	0.0001027	0.005599	Under-expressed
DPYSL3	5q32	11.64	12.09	0.86	0.76	-0.45	0.0001365	0.006735	Under-expressed
DKK3	11p15.3	10.1	10.55	1.01	0.98	-0.44	0.001289	0.0243	Under-expressed
SLC2A9	4p16.1	4.96	5.4	1.03	1.03	-0.44	0.001784	0.0297	Under-expressed
ELP3	8p21.1	9.13	9.57	0.45	0.22	-0.44	1.53e-12	1.53e-09	Under-expressed
ITGA3	17q21.33	10.03	10.47	0.92	0.74	-0.44	0.0003095	0.0109	Under-expressed
RDH5	12q13.2	5.01	5.45	1.09	1.19	-0.44	0.003919	0.046	Under-expressed
SH3PXD2B	5q35.1	8.64	9.08	0.76	0.77	-0.44	3.528e-05	0.002742	Under-expressed
FAAP24	19q13.11	5.44	5.88	0.97	1.05	-0.44	0.001298	0.0243	Under-expressed
MTMR7	8p22	4.49	4.92	0.77	0.53	-0.44	1.487e-05	0.001851	Under-expressed
UNC5B	10q22.1	8.41	8.85	1.03	0.97	-0.44	0.001854	0.0302	Under-expressed
EFNB1	Xq13.1	8.39	8.82	0.67	0.71	-0.44	5.409e-06	0.0009404	Under-expressed
KCNJ8	12p12.1	7.18	7.61	1.06	0.99	-0.43	0.002545	0.0352	Under-expressed
SPART	13q13.3	9.33	9.76	0.95	0.84	-0.43	0.0006739	0.0169	Under-expressed
ROBO1	3p12.3	9.04	9.47	1.09	1	-0.43	0.00302	0.0388	Under-expressed
TSHZ3	19q12	8.12	8.55	0.87	0.77	-0.43	0.0002213	0.008972	Under-expressed
FAM184A	6q22.31	5.4	5.83	1.09	0.92	-0.43	0.002674	0.0362	Under-expressed
RFX2	19p13.3	6.3	6.73	0.99	1.05	-0.43	0.001818	0.0299	Under-expressed
FGF2	4q28.1	7.28	7.71	1.11	1.06	-0.43	0.004182	0.048	Under-expressed
SLC12A4	16q22.1	9.58	10.01	0.77	0.69	-0.43	4.325e-05	0.003103	Under-expressed
FXYD6	11q23.3	9.01	9.44	1.03	1.16	-0.43	0.003155	0.0399	Under-expressed
C5ORF34	5p12	4.24	4.67	0.67	0.77	-0.43	1.104e-05	0.001553	Under-expressed
PCM1	8p22	10.82	11.25	0.52	0.37	-0.43	1.67e-09	8.41e-07	Under-expressed
SUSD4	1q41	7.38	7.8	1.07	0.86	-0.43	0.002285	0.0333	Under-expressed
CHRM1	11q12.3	10.53	10.96	1.09	0.92	-0.43	0.002885	0.0377	Under-expressed
LCAT	16q22.1	6.04	6.47	1.03	1.02	-0.43	0.002558	0.0353	Under-expressed
SMTN	22q12.2	11.33	11.76	0.94	1.08	-0.43	0.001511	0.0268	Under-expressed
CNOT7	8p22	9.98	10.4	0.46	0.35	-0.43	6.58e-11	4.87e-08	Under-expressed
RTL5	Xq13.1	7.29	7.72	0.71	0.73	-0.43	2.042e-05	0.002112	Under-expressed
HLA-F-AS1	6p22.1	4.63	5.06	1.05	1.02	-0.43	0.00297	0.0384	Under-expressed
HCG11	6p22.2	7.34	7.77	1.01	0.92	-0.43	0.001691	0.0287	Under-expressed
CD44	11p13	11.47	11.89	1.03	0.89	-0.42	0.00198	0.0309	Under-expressed
XPO7	8p21.3	10.05	10.47	0.34	0.38	-0.42	1.63e-15	3.28e-12	Under-expressed
RIN1	11q13.2	6.43	6.85	0.96	0.96	-0.42	0.001425	0.0256	Under-expressed
BMP1	8p21.3	8.26	8.68	0.69	0.54	-0.42	5.745e-06	0.0009619	Under-expressed
AVPI1	10q24.2	7.41	7.83	0.86	0.94	-0.42	0.0005323	0.0148	Under-expressed
DNAJB5	9p13.3	8.43	8.85	0.98	0.98	-0.42	0.001868	0.0303	Under-expressed
FZD7	2q33.1	9.05	9.47	0.94	0.78	-0.42	0.0007979	0.0186	Under-expressed
PLAG1	8q12.1	4.74	5.16	0.98	1.07	-0.42	0.002373	0.0338	Under-expressed
EHD2	19q13.33	10.12	10.54	0.95	0.92	-0.42	0.001297	0.0243	Under-expressed
GJD3	17q21.2	6.2	6.62	1	0.91	-0.42	0.00192	0.0308	Under-expressed
COPZ2	17q21.32	7.16	7.57	1.07	1.01	-0.42	0.003866	0.0457	Under-expressed
AJUBA	14q11.2	7.68	8.09	1.03	0.93	-0.41	0.002613	0.0358	Under-expressed
DST	6p12.1	10.86	11.28	0.95	0.92	-0.41	0.001391	0.0252	Under-expressed
PER2	2q37.3	9	9.41	0.6	0.79	-0.41	6.587e-06	0.001056	Under-expressed
MELTF	3q29	5.34	5.76	0.88	0.91	-0.41	0.000777	0.0184	Under-expressed
OLFML2A	9q33.3	8.07	8.48	1.02	0.96	-0.41	0.002906	0.038	Under-expressed
GSR	8p12	10.2	10.61	0.77	0.65	-0.41	7.604e-05	0.004532	Under-expressed
MTUS1	8p22	10.63	11.04	0.58	0.45	-0.41	2.11e-07	7.222e-05	Under-expressed
LIPE	19q13.2	5.67	6.08	1.01	0.9	-0.41	0.002508	0.035	Under-expressed
ATP6V1B2	8p21.3	10.42	10.83	0.31	0.34	-0.41	9.35e-17	3.29e-13	Under-expressed
NEDD9	6p24.2	10.4	10.8	0.69	0.75	-0.41	3.391e-05	0.002702	Under-expressed
JAM3	11q25	9.77	10.18	1	0.89	-0.41	0.00232	0.0336	Under-expressed
SLC16A2	Xq13.2	7.95	8.35	0.9	0.83	-0.41	0.0008602	0.0193	Under-expressed
EFEMP2	11q13.1	9.2	9.61	1.02	0.99	-0.41	0.003529	0.0431	Under-expressed
DCHS1	11p15.4	9.1	9.51	1.02	1	-0.41	0.003503	0.0429	Under-expressed
PHLDA1	12q21.2	8.58	8.99	0.91	1.03	-0.41	0.001765	0.0295	Under-expressed
TRIP6	7q22.1	9.12	9.52	0.88	0.88	-0.4	0.0008225	0.0188	Under-expressed
ST5	11p15.4	9.75	10.15	0.76	0.77	-0.4	0.0001336	0.006698	Under-expressed
SH3BGRL	Xq21.1	10.82	11.23	0.85	0.73	-0.4	0.0004003	0.0125	Under-expressed
TUBA1A	12q13.12	10.92	11.32	0.88	0.83	-0.4	0.0008031	0.0186	Under-expressed
SMARCD3	7q36.1	8.35	8.75	1.04	0.94	-0.4	0.004041	0.0469	Under-expressed
SARAF	8p12	12.98	13.38	0.59	0.39	-0.4	3.51e-07	0.0001028	Under-expressed
RGS2	1q31.2	10.59	10.98	0.93	1.04	-0.4	0.002563	0.0353	Under-expressed
PPP2CB	8p12	10.54	10.94	0.48	0.3	-0.4	1.39e-09	7.23e-07	Under-expressed
ZNF395	8p21.1	10.51	10.91	0.52	0.35	-0.4	2.56e-08	1.029e-05	Under-expressed
SV2A	1q21.2	6.13	6.52	1.03	0.95	-0.39	0.004394	0.0495	Under-expressed
DENND2A	7q34	7	7.39	1.02	0.95	-0.39	0.004274	0.0488	Under-expressed
FZD1	7q21.13	9.61	10.01	0.63	0.61	-0.39	6.862e-06	0.001084	Under-expressed
PDLIM1	10q23.33	10.1	10.49	0.95	0.87	-0.39	0.002155	0.0323	Under-expressed
WNT4	1p36.12	7.17	7.56	1.06	0.76	-0.39	0.003956	0.0462	Under-expressed
TENT5A	6q14.1	8.49	8.88	0.85	0.82	-0.39	0.0007346	0.0177	Under-expressed
EVA1C	21q22.11	8.47	8.86	0.95	0.91	-0.39	0.002427	0.0343	Under-expressed
TCEAL5	Xq22.1	4.82	5.21	0.67	0.69	-0.39	3.4e-05	0.002702	Under-expressed
FAM92A	8q22.1	5.32	5.7	0.92	0.98	-0.39	0.002541	0.0352	Under-expressed
SH2D4A	8p21.3	8.19	8.58	0.56	0.57	-0.39	1.017e-06	0.0002759	Under-expressed
FAM86B1	8p23.1	6.19	6.58	0.95	0.84	-0.39	0.002276	0.0333	Under-expressed
DZIP1L	3q22.3	4.77	5.16	1	0.93	-0.39	0.003987	0.0464	Under-expressed
SCRN1	7p14.3	9.82	10.2	0.98	0.82	-0.39	0.002786	0.0371	Under-expressed
KANK2	19p13.2	10.93	11.32	0.88	0.81	-0.39	0.001153	0.023	Under-expressed
DLL1	6q27	8.16	8.55	1.01	0.83	-0.38	0.003935	0.046	Under-expressed
DOK4	16q21	8.08	8.47	0.77	0.76	-0.38	0.0003228	0.0112	Under-expressed
FLJ23867	1q25.2	7.59	7.97	0.92	0.98	-0.38	0.002956	0.0383	Under-expressed
PLEKHG3	14q23.3	8.77	9.16	0.72	0.63	-0.38	8.977e-05	0.005132	Under-expressed
RASD2	22q12.3	8.26	8.64	0.98	0.9	-0.38	0.003925	0.046	Under-expressed
KLF8	Xp11.21	5.68	6.06	0.91	0.93	-0.38	0.002629	0.0359	Under-expressed
PGBD5	1q42.13	5.77	6.14	0.93	0.75	-0.38	0.002052	0.0316	Under-expressed
FERMT2	14q22.1	9.75	10.13	0.81	0.75	-0.38	0.0006023	0.0157	Under-expressed
LONRF1	8p23.1	8.89	9.27	0.58	0.46	-0.38	1.474e-06	0.0003574	Under-expressed
RARG	12q13.13	8.13	8.51	0.93	0.84	-0.38	0.002736	0.0368	Under-expressed
CTSB	8p23.1	13.09	13.47	0.78	0.58	-0.38	0.0002601	0.009862	Under-expressed
FZD3	8p21.1	7.22	7.6	0.83	0.61	-0.37	0.00052	0.0146	Under-expressed
CPPED1	16p13.12	8.64	9.01	0.67	0.49	-0.37	2.448e-05	0.002311	Under-expressed
SGCB	4q12	9.15	9.52	0.82	0.66	-0.37	0.0006008	0.0157	Under-expressed
CALD1	7q33	13.12	13.5	0.91	0.82	-0.37	0.002296	0.0333	Under-expressed
ELFN1	7p22.3	4.39	4.76	0.91	0.91	-0.37	0.003052	0.039	Under-expressed
WNT5B	12p13.33	9.66	10.03	0.96	0.78	-0.37	0.003171	0.0401	Under-expressed
FAM129A	1q25.3	11.83	12.2	0.93	0.85	-0.37	0.003003	0.0388	Under-expressed
DCTN6	8p12	8.61	8.98	0.54	0.31	-0.37	2.24e-07	7.499e-05	Under-expressed
MPZL2	11q23.3	10.2	10.57	0.81	0.73	-0.37	0.0007158	0.0176	Under-expressed
PPP1R3B	8p23.1	9.97	10.34	0.61	0.49	-0.37	7.553e-06	0.001142	Under-expressed
PDLIM2	8p21.3	8.25	8.62	0.61	0.6	-0.37	1.781e-05	0.00207	Under-expressed
MSRA	8p23.1	7.21	7.57	0.72	0.58	-0.36	0.0001344	0.006698	Under-expressed
LARGE1	22q12.3	8.64	9	0.75	0.66	-0.36	0.0003114	0.0109	Under-expressed
POLR3D	8p21.3	8.19	8.55	0.38	0.37	-0.36	4.3e-11	3.56e-08	Under-expressed
DUSP6	12q21.33	8.76	9.12	0.79	0.95	-0.36	0.001563	0.0273	Under-expressed
GLRX	5q15	7.93	8.29	0.76	0.82	-0.36	0.0006849	0.017	Under-expressed
WRN	8p12	7.71	8.07	0.78	0.63	-0.36	0.0004299	0.013	Under-expressed
C16ORF45	16p13.11	8.33	8.69	0.84	0.83	-0.36	0.001717	0.0291	Under-expressed
SOBP	6q21	8.04	8.4	0.9	0.87	-0.36	0.003437	0.0423	Under-expressed
TIMP3	22q12.3	12.19	12.54	0.89	0.85	-0.36	0.003195	0.0404	Under-expressed
FBXL22	15q22.31	6.13	6.48	0.83	0.88	-0.36	0.002117	0.032	Under-expressed
ARHGEF17	11q13.4	9.66	10.02	0.77	0.71	-0.36	0.00067	0.0168	Under-expressed
CYP46A1	14q32.2	4.52	4.87	0.93	0.84	-0.36	0.004228	0.0483	Under-expressed
FLVCR2	14q24.3	5.82	6.17	0.77	0.71	-0.36	0.0006828	0.017	Under-expressed
NCS1	9q34.11	9.73	10.08	0.8	0.8	-0.35	0.001324	0.0246	Under-expressed
RRAS	19q13.33	9.89	10.25	0.78	0.82	-0.35	0.001189	0.0236	Under-expressed
ST3GAL5	2p11.2	7.01	7.36	0.85	0.96	-0.35	0.003552	0.0433	Under-expressed
TVP23A	16p13.13	4.65	5	0.86	0.95	-0.35	0.003949	0.0462	Under-expressed
CELSR1	22q13.31	8.94	9.29	0.77	0.83	-0.35	0.001231	0.0239	Under-expressed
INTS9	8p21.1	8.3	8.65	0.44	0.24	-0.35	4.24e-09	1.989e-06	Under-expressed
GSTM4	1p13.3	8.17	8.52	0.83	0.85	-0.35	0.002437	0.0343	Under-expressed
TBXA2R	19p13.3	4.75	5.09	0.87	0.95	-0.35	0.004414	0.0496	Under-expressed
MAGI2	7q21.11	7.89	8.24	0.53	0.61	-0.35	6.441e-06	0.001053	Under-expressed
FEZ1	11q24.2	7.05	7.4	0.87	0.86	-0.35	0.003615	0.0436	Under-expressed
ID2	2p25.1	9.84	10.19	0.91	0.82	-0.35	0.004399	0.0495	Under-expressed
RCBTB2	13q14.2	8.23	8.58	0.62	0.53	-0.35	3.918e-05	0.002951	Under-expressed
TIPARP	3q25.31	9.58	9.92	0.8	0.94	-0.34	0.002867	0.0376	Under-expressed
C20ORF194	20p13	8.29	8.64	0.79	0.76	-0.34	0.001425	0.0256	Under-expressed
PALMD	1p21.2	8.59	8.93	0.68	0.65	-0.34	0.0002565	0.009777	Under-expressed
NDC80	18p11.32	6.14	6.49	0.82	0.81	-0.34	0.00223	0.033	Under-expressed
NR3C1	5q31.3	9.52	9.86	0.8	0.69	-0.34	0.001363	0.0249	Under-expressed
TBC1D1	4p14	9.45	9.79	0.82	0.68	-0.34	0.001566	0.0273	Under-expressed
KBTBD11	8p23.3	9.18	9.52	0.68	0.77	-0.34	0.0004545	0.0135	Under-expressed
EPDR1	7p14.1	9.81	10.15	0.87	0.58	-0.34	0.002142	0.0321	Under-expressed
DPY19L1	7p14.2	7.88	8.22	0.8	0.63	-0.34	0.001228	0.0239	Under-expressed
PDE4D	5q11.2-q12.1	9.51	9.84	0.78	0.67	-0.34	0.001198	0.0237	Under-expressed
TSC22D3	Xq22.3	12.18	12.52	0.7	0.74	-0.34	0.0005873	0.0156	Under-expressed
TACC1	8p11.22	11.02	11.36	0.81	0.76	-0.34	0.002026	0.0314	Under-expressed
NEIL2	8p23.1	8.85	9.18	0.67	0.46	-0.34	0.0001103	0.005835	Under-expressed
TM2D2	8p11.22	9.88	10.22	0.59	0.35	-0.34	1.097e-05	0.001553	Under-expressed
GALNS	16q24.3	8.36	8.69	0.71	0.57	-0.34	0.0003384	0.0114	Under-expressed
LYNX1	8q24.3	8.43	8.76	0.77	0.81	-0.33	0.002039	0.0315	Under-expressed
GPR135	14q23.1	4.34	4.67	0.79	0.77	-0.33	0.002143	0.0321	Under-expressed
PLXNA2	1q32.2	8.31	8.64	0.72	0.7	-0.33	0.0008368	0.019	Under-expressed
RIN3	14q32.12	7.9	8.23	0.81	0.77	-0.33	0.002625	0.0359	Under-expressed
CDKN1C	11p15.4	8.11	8.44	0.82	0.87	-0.33	0.003761	0.0448	Under-expressed
INKA2	1p13.2	5.29	5.62	0.71	0.72	-0.33	0.0007734	0.0183	Under-expressed
FKBP9P1	7p11.2	4.95	5.28	0.8	0.72	-0.33	0.00212	0.032	Under-expressed
DGKA	12q13.2	8.66	8.99	0.81	0.79	-0.33	0.003008	0.0388	Under-expressed
PNMA1	14q24.3	9.76	10.09	0.79	0.79	-0.33	0.002459	0.0345	Under-expressed
TMEM61	1p32.3	5.65	5.98	0.81	0.85	-0.33	0.0037	0.0443	Under-expressed
SPRY2	13q31.1	8.18	8.51	0.7	0.64	-0.33	0.0005377	0.0148	Under-expressed
PLEKHG2	19q13.2	7.97	8.29	0.77	0.73	-0.33	0.001748	0.0293	Under-expressed
CFL2	14q13.1	9.71	10.04	0.86	0.74	-0.32	0.004366	0.0493	Under-expressed
NDRG2	14q11.2	10.75	11.07	0.78	0.79	-0.32	0.002556	0.0353	Under-expressed
SPRED1	15q14	8.47	8.8	0.86	0.69	-0.32	0.004297	0.0488	Under-expressed
CELSR2	1p13.3	8.77	9.09	0.75	0.82	-0.32	0.002343	0.0337	Under-expressed
FGFR1	8p11.23	10.27	10.59	0.64	0.67	-0.32	0.0003289	0.0113	Under-expressed
NEURL1B	5q35.1	9.12	9.44	0.8	0.72	-0.32	0.002877	0.0377	Under-expressed
TP53INP2	20q11.22	10.39	10.71	0.66	0.57	-0.32	0.0002924	0.0105	Under-expressed
PPL	16p13.3	10.74	11.06	0.74	0.63	-0.32	0.001378	0.0251	Under-expressed
NNT	5p12	9.32	9.64	0.81	0.62	-0.32	0.002687	0.0363	Under-expressed
EFHD2	1p36.21	10.19	10.5	0.79	0.66	-0.32	0.002389	0.0339	Under-expressed
LACC1	13q14.11	7.02	7.34	0.72	0.73	-0.31	0.001647	0.0282	Under-expressed
ACTN1	14q24.1|14q22-q24	12.19	12.5	0.76	0.72	-0.31	0.002796	0.0371	Under-expressed
TUBG2	17q21.2	7.85	8.16	0.66	0.66	-0.31	0.0007371	0.0177	Under-expressed
CDC42EP4	17q25.1	10.29	10.6	0.52	0.58	-0.31	3.976e-05	0.002959	Under-expressed
FBXL7	5p15.1	8.33	8.63	0.61	0.56	-0.31	0.0002238	0.008972	Under-expressed
MYADM	19q13.42	11.26	11.56	0.65	0.78	-0.3	0.001346	0.0248	Under-expressed
EOGT	3p14.1	8.64	8.94	0.68	0.61	-0.3	0.001	0.021	Under-expressed
MEIS3P1	17p12	7.78	8.08	0.73	0.71	-0.3	0.002394	0.0339	Under-expressed
UBXN8	8p12	7.59	7.89	0.66	0.53	-0.3	0.0005662	0.0152	Under-expressed
B3GALT4	6p21.32	7.9	8.2	0.76	0.58	-0.3	0.002274	0.0333	Under-expressed
FUT10	8p12	6.09	6.39	0.76	0.56	-0.3	0.002365	0.0338	Under-expressed
PIGZ	3q29	7.1	7.4	0.67	0.59	-0.3	0.0008485	0.0191	Under-expressed
PSTPIP2	18q21.1|tdb7990	7.81	8.11	0.7	0.61	-0.3	0.001318	0.0246	Under-expressed
DUSP10	1q41	6.89	7.19	0.72	0.76	-0.3	0.002692	0.0363	Under-expressed
PYGB	20p11.21	12.78	13.08	0.57	0.47	-0.3	8.286e-05	0.004776	Under-expressed
LEPROTL1	8p12	9.22	9.52	0.44	0.28	-0.3	3.22e-07	9.678e-05	Under-expressed
PRDM11	11p11.2	4.07	4.36	0.69	0.79	-0.3	0.002575	0.0354	Under-expressed
PBX1	1q23.3	10.71	11	0.71	0.67	-0.3	0.002274	0.0333	Under-expressed
ZNF853	7p22.1	7.86	8.16	0.76	0.74	-0.3	0.004293	0.0488	Under-expressed
TMEM237	2q33.1	8.6	8.9	0.54	0.54	-0.3	8.185e-05	0.004738	Under-expressed
LAMB2	3p21.31	12.13	12.43	0.73	0.69	-0.29	0.002912	0.038	Under-expressed
KANK1	9p24.3	10.08	10.38	0.67	0.7	-0.29	0.001544	0.0271	Under-expressed
LHFPL2	5q14.1	8.25	8.54	0.77	0.68	-0.29	0.00431	0.0488	Under-expressed
SYNGR1	22q13.1	9.29	9.58	0.72	0.64	-0.29	0.002333	0.0337	Under-expressed
SLC27A3	1q21.3	8.13	8.42	0.63	0.74	-0.29	0.001332	0.0247	Under-expressed
RNF122	8p12	6.84	7.13	0.68	0.74	-0.29	0.00213	0.032	Under-expressed
LPIN1	2p25.1	8.49	8.78	0.77	0.63	-0.29	0.004083	0.0472	Under-expressed
RBM38	20q13.31	8.73	9.03	0.73	0.74	-0.29	0.003819	0.0452	Under-expressed
EPHB4	7q22.1	10.59	10.89	0.7	0.63	-0.29	0.001939	0.0308	Under-expressed
FOXO1	13q14.11	8.81	9.1	0.59	0.55	-0.29	0.0002677	0.01	Under-expressed
EVC	4p16.2	9.24	9.53	0.74	0.62	-0.29	0.003029	0.0389	Under-expressed
TSPYL2	Xp11.22	9.91	10.2	0.62	0.63	-0.29	0.0007735	0.0183	Under-expressed
B4GALT1	9p21.1	11.37	11.66	0.63	0.53	-0.29	0.0006266	0.016	Under-expressed
TES	7q31.2	10.17	10.46	0.61	0.6	-0.29	0.0006039	0.0157	Under-expressed
PLEKHA6	1q32.1	9.76	10.05	0.7	0.61	-0.29	0.002326	0.0337	Under-expressed
ARHGEF4	2q21.1	7.77	8.05	0.66	0.83	-0.29	0.003499	0.0429	Under-expressed
ARHGEF10	8p23.3	8.88	9.17	0.59	0.46	-0.28	0.0002496	0.009724	Under-expressed
GPC1	2q37.3	10.44	10.73	0.74	0.67	-0.28	0.003923	0.046	Under-expressed
ERBB2	17q12	12.24	12.52	0.74	0.43	-0.28	0.002368	0.0338	Under-expressed
LRRC34	3q26.2	4.81	5.1	0.62	0.64	-0.28	0.001089	0.0222	Under-expressed
EXTL3	8p21.1	9.62	9.9	0.52	0.44	-0.28	5.195e-05	0.003608	Under-expressed
TLE2	19p13.3	9.43	9.71	0.66	0.7	-0.28	0.002281	0.0333	Under-expressed
CALM1	14q32.11	12.36	12.64	0.49	0.45	-0.28	4.133e-05	0.003059	Under-expressed
CRY2	11p11.2	10.2	10.48	0.41	0.42	-0.28	1.909e-06	0.0004401	Under-expressed
ICA1L	2q33.2	7.11	7.38	0.52	0.54	-0.28	0.0001465	0.007009	Under-expressed
PGRMC1	Xq24	11.16	11.43	0.46	0.47	-0.27	2.39e-05	0.002302	Under-expressed
MROH8	20q11.23	4.91	5.18	0.67	0.68	-0.27	0.003129	0.0398	Under-expressed
PARP3	3p21.2	7.95	8.22	0.64	0.67	-0.27	0.002285	0.0333	Under-expressed
MCPH1	8p23.1	8.48	8.75	0.45	0.33	-0.27	7.049e-06	0.001089	Under-expressed
AHDC1	1p36.11-p35.3	8.77	9.04	0.6	0.57	-0.27	0.0009219	0.0202	Under-expressed
B4GALT6	18q12.1	7.08	7.35	0.67	0.74	-0.27	0.004084	0.0472	Under-expressed
RUSC2	9p13.3	8.95	9.21	0.67	0.63	-0.27	0.002964	0.0383	Under-expressed
ZNF415	19q13.42	7.44	7.71	0.66	0.35	-0.27	0.001118	0.0226	Under-expressed
TNKS	8p23.1	9.74	10.01	0.63	0.46	-0.27	0.001005	0.0211	Under-expressed
KIAA1841	2p15	7.71	7.98	0.65	0.58	-0.27	0.002197	0.0327	Under-expressed
IDNK	9q21.32	6.72	6.99	0.64	0.53	-0.27	0.001572	0.0274	Under-expressed
RPL23AP53	8p23.3	6.95	7.21	0.57	0.53	-0.27	0.0005548	0.0151	Under-expressed
GTF2E2	8p12	8.75	9.02	0.55	0.37	-0.27	0.0001652	0.007352	Under-expressed
TMEM51	1p36.21	7.78	8.05	0.67	0.62	-0.27	0.003201	0.0404	Under-expressed
RMDN2	2p22.2	6.38	6.65	0.51	0.46	-0.26	0.0001356	0.006717	Under-expressed
CAT	11p13	10.84	11.11	0.64	0.44	-0.26	0.001237	0.024	Under-expressed
MPP1	Xq28	8.88	9.14	0.69	0.53	-0.26	0.003577	0.0433	Under-expressed
PARVA	11p15.3	10.66	10.92	0.45	0.45	-0.26	2.951e-05	0.002539	Under-expressed
CBX7	22q13.1	10.59	10.85	0.53	0.56	-0.26	0.0004587	0.0135	Under-expressed
ACO1	9p21.1	10.02	10.28	0.49	0.43	-0.26	7.664e-05	0.004541	Under-expressed
TSPYL1	6q22.1	11.65	11.91	0.6	0.47	-0.26	0.001029	0.0215	Under-expressed
PRNP	20p13	11.17	11.43	0.47	0.52	-0.26	0.0001135	0.005954	Under-expressed
PHF19	9q33.2	8.31	8.57	0.53	0.53	-0.26	0.0003858	0.0123	Under-expressed
PARD6G	18q23	7.63	7.89	0.47	0.47	-0.26	6.956e-05	0.004275	Under-expressed
PIK3R1	5q13.1	10.18	10.44	0.63	0.74	-0.26	0.004408	0.0496	Under-expressed
PGM1	1p31.3	10.48	10.74	0.55	0.48	-0.26	0.0004907	0.0141	Under-expressed
DGCR11	22q11.21	4.81	5.07	0.57	0.57	-0.26	0.001123	0.0227	Under-expressed
GPD1L	3p22.3	10.7	10.95	0.56	0.7	-0.25	0.001838	0.03	Under-expressed
DUSP3	17q21.31	10.77	11.02	0.48	0.44	-0.25	0.0001022	0.005599	Under-expressed
ERI1	8p23.1	7.44	7.69	0.44	0.35	-0.25	1.778e-05	0.00207	Under-expressed
ERICH1	8p23.3	7.41	7.67	0.48	0.35	-0.25	6.203e-05	0.003965	Under-expressed
DAB2IP	9q33.2	9.78	10.03	0.6	0.61	-0.25	0.002466	0.0345	Under-expressed
F11R	1q23.3	11.35	11.6	0.44	0.43	-0.25	4.437e-05	0.003168	Under-expressed
PHF11	13q14.2	8.22	8.47	0.65	0.55	-0.25	0.003889	0.0458	Under-expressed
CORO1C	12q24.11	10.06	10.31	0.61	0.6	-0.25	0.003231	0.0406	Under-expressed
ITPK1	14q32.12	10.91	11.16	0.57	0.47	-0.25	0.00104	0.0215	Under-expressed
RGS12	4p16.3	9.42	9.67	0.56	0.56	-0.25	0.001383	0.0252	Under-expressed
VPS36	13q14.3	9.92	10.16	0.59	0.53	-0.24	0.002106	0.032	Under-expressed
INF2	14q32.33	10.05	10.29	0.57	0.47	-0.24	0.001614	0.0278	Under-expressed
IDI1	10p15.3	10.34	10.57	0.54	0.63	-0.24	0.002521	0.035	Under-expressed
WFS1	4p16.1	10.86	11.1	0.53	0.54	-0.24	0.001294	0.0243	Under-expressed
CADM4	19q13.31	10	10.23	0.47	0.44	-0.23	0.0002751	0.0103	Under-expressed
LMO4	1p22.3	9.67	9.91	0.58	0.64	-0.23	0.004081	0.0472	Under-expressed
EPM2A	6q24.3	7.15	7.38	0.57	0.48	-0.23	0.001886	0.0305	Under-expressed
ITFG2	12p13.33	8.46	8.69	0.46	0.45	-0.23	0.0002516	0.009729	Under-expressed
TTI2	8p12	7.88	8.12	0.49	0.28	-0.23	0.0001799	0.007761	Under-expressed
ILK	11p15.4	11.63	11.86	0.49	0.59	-0.23	0.001099	0.0224	Under-expressed
KLF9	9q21.12	10.95	11.19	0.49	0.61	-0.23	0.001255	0.024	Under-expressed
OSTM1	6q21	9.13	9.36	0.43	0.48	-0.23	0.0001531	0.007102	Under-expressed
CAMK2G	10q22.2	9.76	9.99	0.48	0.5	-0.23	0.0006358	0.0162	Under-expressed
EPB41L1	20q11.23	9.81	10.04	0.43	0.44	-0.23	0.0001638	0.007313	Under-expressed
EIF4E3	3p13	9.22	9.45	0.52	0.45	-0.23	0.001214	0.0237	Under-expressed
HS6ST1	2q14.3	10.18	10.41	0.49	0.49	-0.23	0.0007844	0.0184	Under-expressed
MAK16	8p12	8.11	8.33	0.49	0.33	-0.22	0.0004461	0.0134	Under-expressed
TDP2	6p22.3	10.3	10.52	0.45	0.45	-0.22	0.0003548	0.0118	Under-expressed
PERP	6q23.3	11.93	12.16	0.44	0.43	-0.22	0.0002671	0.01	Under-expressed
ADH5	4q23	11.61	11.83	0.48	0.51	-0.22	0.0009357	0.0203	Under-expressed
FBLIM1	1p36.21	10.5	10.72	0.53	0.58	-0.22	0.003497	0.0429	Under-expressed
PDCD4-AS1	10q25.2	5.71	5.92	0.57	0.51	-0.22	0.004157	0.0478	Under-expressed
TMEM8B	9p13.3	9.58	9.79	0.41	0.42	-0.22	0.0001437	0.006967	Under-expressed
RIMKLB	12p13.31	8.08	8.29	0.49	0.49	-0.22	0.001281	0.0243	Under-expressed
FURIN	15q26.1	12.02	12.23	0.53	0.52	-0.22	0.00301	0.0388	Under-expressed
TOR1AIP1	1q25.2	10.47	10.68	0.51	0.48	-0.21	0.002092	0.0318	Under-expressed
NUDT15	13q14.2	8.73	8.94	0.5	0.48	-0.21	0.001807	0.0298	Under-expressed
GNB5	15q21.2	8.66	8.87	0.54	0.52	-0.21	0.003819	0.0452	Under-expressed
CDADC1	13q14.2	7.14	7.35	0.44	0.4	-0.21	0.0003857	0.0123	Under-expressed
DSTN	20p12.1	13.33	13.54	0.4	0.41	-0.21	0.0001505	0.007075	Under-expressed
NHLRC3	13q13.3	8.51	8.72	0.51	0.5	-0.21	0.002621	0.0359	Under-expressed
TBL1X	Xp22.31-p22.2	10.37	10.58	0.43	0.47	-0.21	0.0006103	0.0158	Under-expressed
TBC1D19	4p15.2	6.57	6.78	0.56	0.38	-0.21	0.003594	0.0435	Under-expressed
SMAD3	15q22.33	9.79	10	0.52	0.46	-0.21	0.002795	0.0371	Under-expressed
PBXIP1	1q21.3	11.74	11.94	0.49	0.46	-0.21	0.00184	0.03	Under-expressed
GNAI2	3p21.31	11.82	12.02	0.46	0.45	-0.2	0.001272	0.0243	Under-expressed
TTC23	15q26.3	8.11	8.31	0.53	0.42	-0.2	0.00323	0.0406	Under-expressed
TBC1D10A	22q12.2	9.15	9.35	0.47	0.37	-0.2	0.0008999	0.0198	Under-expressed
KRT222	17q21.2	5.34	5.54	0.47	0.59	-0.2	0.003124	0.0397	Under-expressed
TEAD3	6p21.31	10.08	10.28	0.47	0.45	-0.2	0.001658	0.0283	Under-expressed
INPP5F	10q26.11	8.28	8.48	0.45	0.47	-0.2	0.001447	0.0259	Under-expressed
SRF	6p21.1	10.74	10.94	0.4	0.52	-0.2	0.000839	0.019	Under-expressed
CD59	11p13	12.53	12.73	0.49	0.46	-0.2	0.002936	0.0382	Under-expressed
GABARAPL1	12p13.2	10.66	10.86	0.52	0.44	-0.2	0.004153	0.0478	Under-expressed
ANKRD42	11q14.1	7.82	8.02	0.39	0.31	-0.2	0.0001471	0.007012	Under-expressed
UFM1	13q13.3	10.55	10.74	0.47	0.45	-0.2	0.002088	0.0318	Under-expressed
B3GALNT2	1q42.3	9.86	10.05	0.5	0.46	-0.2	0.003608	0.0436	Under-expressed
APH1B	15q22.2	9.49	9.68	0.46	0.49	-0.19	0.002626	0.0359	Under-expressed
ITM2B	13q14.2	13.37	13.56	0.51	0.43	-0.19	0.00421	0.0483	Under-expressed
TMEM14C	6p24.2	10.93	11.12	0.33	0.42	-0.19	0.0001212	0.006268	Under-expressed
ARHGEF9	Xq11.1	8.95	9.14	0.48	0.43	-0.19	0.003382	0.0419	Under-expressed
SIK3	11q23.3	9.21	9.4	0.45	0.41	-0.19	0.001708	0.0289	Under-expressed
TOE1	1p34.1	7.78	7.97	0.41	0.39	-0.19	0.0007297	0.0177	Under-expressed
DDX24	14q32.12	11.65	11.84	0.33	0.28	-0.19	2.825e-05	0.002468	Under-expressed
STAT3	17q21.2	12.16	12.35	0.48	0.43	-0.18	0.004292	0.0488	Under-expressed
STAT5B	17q21.2	10.58	10.77	0.37	0.34	-0.18	0.0002919	0.0105	Under-expressed
FUT4	11q21	7.13	7.32	0.4	0.38	-0.18	0.0007872	0.0185	Under-expressed
ZBTB4	17p13.1	11.38	11.56	0.38	0.37	-0.18	0.0006026	0.0157	Under-expressed
FEZ2	2p22.2	9.1	9.28	0.35	0.35	-0.18	0.0002134	0.008804	Under-expressed
HMGN4	6p22.2	10.04	10.22	0.47	0.33	-0.18	0.003048	0.039	Under-expressed
GOLGA7	8p11.21	9.87	10.05	0.49	0.25	-0.18	0.003569	0.0433	Under-expressed
CDC37L1	9p24.1	8.74	8.92	0.38	0.37	-0.18	0.0007031	0.0174	Under-expressed
ASH2L	8p11.23	9.76	9.94	0.48	0.21	-0.18	0.003043	0.039	Under-expressed
VPS35L	16p12.3	9.74	9.92	0.42	0.41	-0.18	0.002046	0.0316	Under-expressed
PIP5K1C	19p13.3	10.5	10.68	0.39	0.39	-0.17	0.001061	0.0218	Under-expressed
WDR1	4p16.1	12.22	12.4	0.3	0.33	-0.17	6.239e-05	0.003971	Under-expressed
HK1	10q22.1	11.73	11.9	0.35	0.34	-0.17	0.0004001	0.0125	Under-expressed
PDE8A	15q25.3	8.48	8.65	0.38	0.41	-0.17	0.001405	0.0254	Under-expressed
CETN2	Xq28	10.03	10.2	0.39	0.45	-0.17	0.00265	0.0361	Under-expressed
SLC9A1	1p36.11	9.97	10.14	0.39	0.37	-0.17	0.001736	0.0292	Under-expressed
GDE1	16p12.3	11.02	11.19	0.32	0.29	-0.17	0.000139	0.006833	Under-expressed
KIAA0232	4p16.1	10.35	10.51	0.36	0.36	-0.17	0.0008753	0.0195	Under-expressed
CDAN1	15q15.2	8.9	9.06	0.41	0.37	-0.16	0.002942	0.0382	Under-expressed
VPS18	15q15.1	9.72	9.88	0.42	0.37	-0.16	0.003428	0.0423	Under-expressed
PIGB	15q21.3	7.95	8.11	0.34	0.29	-0.16	0.0003775	0.0122	Under-expressed
MICALL1	22q13.1	9.31	9.47	0.37	0.49	-0.16	0.003566	0.0433	Under-expressed
ACTB	7p22.1	15.87	16.03	0.38	0.5	-0.16	0.00411	0.0474	Under-expressed
MTMR10	15q13.3	9.64	9.8	0.36	0.34	-0.16	0.001114	0.0226	Under-expressed
NGRN	15q26.1	11.69	11.85	0.36	0.34	-0.16	0.001051	0.0217	Under-expressed
IVNS1ABP	1q25.3	10.67	10.83	0.35	0.46	-0.16	0.002087	0.0318	Under-expressed
USP11	Xp11.3	10.45	10.61	0.39	0.4	-0.16	0.002984	0.0385	Under-expressed
ARHGAP1	11p11.2	11.73	11.89	0.38	0.37	-0.16	0.00209	0.0318	Under-expressed
MED21	12p11.23	8.63	8.79	0.4	0.36	-0.16	0.003106	0.0396	Under-expressed
VPS39	15q15.1	10.84	11	0.37	0.28	-0.16	0.001114	0.0226	Under-expressed
TCEAL1	Xq22.2	9.24	9.39	0.36	0.36	-0.16	0.001632	0.0281	Under-expressed
AP4S1	14q12	5.98	6.14	0.38	0.39	-0.16	0.003227	0.0406	Under-expressed
MPPE1	18p11.21	9.01	9.17	0.38	0.33	-0.15	0.002378	0.0339	Under-expressed
TMEM127	2q11.2	10.73	10.89	0.26	0.24	-0.15	1.627e-05	0.001976	Under-expressed
BAHD1	15q15.1	9.44	9.6	0.34	0.33	-0.15	0.001156	0.0231	Under-expressed
ESYT1	12q13.2	11.06	11.21	0.37	0.31	-0.15	0.00228	0.0333	Under-expressed
CCDC32	15q15.1	8.55	8.7	0.37	0.38	-0.15	0.003515	0.043	Under-expressed
CAPN1	11q13.1	11.85	12	0.3	0.36	-0.15	0.0005332	0.0148	Under-expressed
PPP3CB	10q22.2	10.2	10.35	0.34	0.27	-0.15	0.0008162	0.0188	Under-expressed
PI4K2A	10q24.2	9.19	9.34	0.35	0.3	-0.15	0.001794	0.0297	Under-expressed
TECPR2	14q32.31	9.44	9.59	0.36	0.34	-0.14	0.00305	0.039	Under-expressed
DVL2	17p13.1	9.63	9.77	0.35	0.31	-0.14	0.002366	0.0338	Under-expressed
CCDC115	2q21.1	9.83	9.97	0.35	0.33	-0.14	0.002511	0.035	Under-expressed
RIPK1	6p25.2	9.6	9.74	0.32	0.25	-0.14	0.0007967	0.0186	Under-expressed
NOP14-AS1	4p16.3	8.25	8.39	0.33	0.31	-0.14	0.001935	0.0308	Under-expressed
RBBP7	Xp22.2	11.21	11.35	0.34	0.31	-0.14	0.002279	0.0333	Under-expressed
UFSP2	4q35.1	9.19	9.33	0.28	0.28	-0.14	0.0003991	0.0125	Under-expressed
SPTAN1	9q34.11	12.17	12.31	0.32	0.34	-0.14	0.002405	0.034	Under-expressed
COG7	16p12.2	9.5	9.63	0.3	0.3	-0.14	0.001076	0.0221	Under-expressed
ABHD16A	6p21.33	10.42	10.55	0.3	0.26	-0.13	0.0009804	0.0208	Under-expressed
CASP9	1p36.21	8.62	8.76	0.27	0.29	-0.13	0.0004307	0.013	Under-expressed
NDEL1	17p13.1	9.66	9.79	0.34	0.32	-0.13	0.004375	0.0494	Under-expressed
SPOP	17q21.33	10.75	10.88	0.28	0.3	-0.13	0.0009669	0.0206	Under-expressed
STX12	1p35.3	10.2	10.33	0.27	0.26	-0.13	0.0006701	0.0168	Under-expressed
VPS45	1q21.2	9.5	9.62	0.23	0.26	-0.12	0.0001944	0.008205	Under-expressed
VAMP3	1p36.23	10.62	10.75	0.31	0.28	-0.12	0.003436	0.0423	Under-expressed
ADD1	4p16.3	12.49	12.61	0.2	0.23	-0.12	3.836e-05	0.002932	Under-expressed
SS18	18q11.2	10.78	10.89	0.28	0.27	-0.11	0.003873	0.0457	Under-expressed
NRBP1	2p23.3	10.87	10.98	0.26	0.28	-0.11	0.002386	0.0339	Under-expressed
MAPRE1	20q11.21	11.06	11.17	0.26	0.26	-0.11	0.002527	0.035	Under-expressed
WDR33	2q14.3	10.19	10.29	0.27	0.22	-0.1	0.00427	0.0488	Under-expressed
FBXO7	22q12.3	10.78	10.87	0.19	0.23	-0.09	0.00142	0.0256	Under-expressed
